# Supplementary material for: Obesity-mediated regulation of cardiac protein acetylation: parallel analysis of total and acetylated proteins via TMT-tagged mass spectrometry
Source: Biosci Rep. 2018 Sep 7;38(5):BSR20180721. doi: 10.1042/BSR20180721 (PMC6127670; doi:10.1042/BSR20180721)
Supplement: Supplementary file 1 [file bsr20180721_Supp1.xls]

## Sheet: Sheet1
Supplemental Table 1. The cardiac proteome.
Protein Description	Accession Number	Molecular Weight [kDa]	Modifications	Abundances												cvCD	cvHFD	P-Value	Adjusted P-value
				Control Diet (CD) Samples				High Fat Diet (HFD) Samples					POOLED	Mean CD	Mean HFD
				1	2	3	4	1	2	3	4	5
Protein Col6a3 OS=Mus musculus GN=Col6a3 PE=1 SV=1	A0A087WS16	288.515	Acetyl [T130; S132]	NA	446.852	433.846	403.293	740.743	726.352	652.779	656.932	NA	779.5	427.997	694.202	0.0522454	0.0660362	0.000132168	0.0415505
Mitochondrial uncoupling protein 3 OS=Mus musculus GN=Ucp3 PE=2 SV=1	P56501	33.888		38.6232	NA	37.7218	40.6532	94.3196	NA	124.388	112.477	116.926	76.3	38.9994	112.028	0.0384997	0.114143	0.000114026	0.0415505
Delta(3,5)-Delta(2,4)-dienoyl-CoA isomerase, mitochondrial OS=Mus musculus GN=Ech1 PE=1 SV=1	O35459	36.095		953.632	945.815	924.412	NA	1312.3	NA	1333.24	1389.68	1253.12	1049.4	941.286	1322.09	0.0160711	0.0426646	0.000123878	0.0415505
[Pyruvate dehydrogenase (acetyl-transferring)] kinase isozyme 4, mitochondrial OS=Mus musculus GN=Pdk4 PE=2 SV=1	O70571	46.567		NA	146.122	152.978	149.98	578.988	572.232	684.271	NA	661.485	340.6	149.693	624.244	0.0229588	0.0912937	2.44323e-05	0.0415505
Plasmalemma vesicle associated protein OS=Mus musculus GN=Plvap PE=1 SV=1	G3X924	49.872		46.1374	NA	52.1743	52.1527	NA	24.5836	29.2622	24.2355	25.0712	35.6	50.1548	25.7881	0.0693684	0.0907887	0.000114205	0.0415505
2-oxoisovalerate dehydrogenase subunit alpha, mitochondrial OS=Mus musculus GN=Bckdha PE=1 SV=1	Q3U3J1	50.741		503.304	471.706	518.925	NA	337.025	309.754	265.682	312.664	284.651	333.2	497.978	301.955	0.0483068	0.0910068	5.50053e-05	0.0415505
Sodium/potassium-transporting ATPase subunit alpha-2 OS=Mus musculus GN=Atp1a2 PE=1 SV=1	Q6PIE5	112.145		498.044	469.378	NA	477.311	302.417	NA	334.239	298.46	291.986	359.3	481.578	306.776	0.0307354	0.0613059	8.22678e-05	0.0415505
Protein Ogdhl OS=Mus musculus GN=Ogdhl PE=1 SV=1	E9Q7L0	116.526		1050.04	1071.29	989.13	NA	767.33	728.243	686.222	727.863	638.713	657.3	1036.82	709.674	0.0411305	0.0689791	7.35661e-05	0.0415505
Catalase OS=Mus musculus GN=Cat PE=1 SV=4	P24270	59.758		242.635	229.546	244.51	NA	412.63	NA	352.911	412.713	384.388	354.2	238.897	390.661	0.0341257	0.0729018	0.000176049	0.049196
RNA-binding protein 3 OS=Mus musculus GN=Rbm3 PE=2 SV=1	O89086	16.595		NA	61.948	68.99	64.1381	36.0939	NA	42.2676	41.9904	42.8071	43.3	65.0254	40.7898	0.0554225	0.0771973	0.000264806	0.0530088
Fructose-1,6-bisphosphatase isozyme 2 OS=Mus musculus GN=Fbp2 PE=2 SV=2	P70695	36.924		NA	136.06	130.708	129.41	242.409	NA	246.174	298.46	251.697	186.4	132.06	259.685	0.0266932	0.100622	0.00035404	0.0530088
2-amino-3-ketobutyrate coenzyme A ligase, mitochondrial OS=Mus musculus GN=Gcat PE=1 SV=2	O88986	44.902		NA	27.6326	24.7237	23.6469	14.1108	NA	14.306	12.3397	12.3714	23.1	25.3344	13.2819	0.0813846	0.0807707	0.000253516	0.0530088
Elongation factor Tu, mitochondrial OS=Mus musculus GN=Tufm PE=1 SV=1	Q8BFR5	49.477		1515.7	1536.84	1581.77	NA	1245.02	NA	1258.74	1296.64	1263.3	1213.3	1544.77	1265.93	0.0218437	0.0173015	0.000283936	0.0530088
Malonyl-CoA decarboxylase, mitochondrial OS=Mus musculus GN=Mlycd PE=1 SV=1	Q99J39	54.701		201.231	NA	221.786	205.21	347.868	NA	308.043	302.366	339.282	302	209.409	324.39	0.0520601	0.06951	0.000215221	0.0530088
Acyl-CoA synthetase family member 2, mitochondrial OS=Mus musculus GN=Acsf2 PE=1 SV=1	Q8VCW8	67.907		375.487	363.579	363.129	NA	511.999	NA	491.14	543.123	484.782	373.5	367.398	507.761	0.0190758	0.0517666	0.000315964	0.0530088
Fragile X mental retardation syndrome-related protein 2 OS=Mus musculus GN=Fxr2 PE=1 SV=1	Q6P5B5	74.208		41.8543	NA	39.7215	38.3857	55.9976	62.972	55.0872	58.3249	49.4854	51.5	39.9872	56.3734	0.0437517	0.0871683	0.000348611	0.0530088
Striated muscle-specific serine/threonine-protein kinase OS=Mus musculus GN=Speg PE=1 SV=1	E9QQ25	354.096		875.409	NA	836.606	853.555	1096.19	1191.74	1056.13	1116.34	1007.55	1010.8	855.19	1093.59	0.022747	0.0629603	0.00035831	0.0530088
Lysocardiolipin acyltransferase 1 OS=Mus musculus GN=Lclat1 PE=2 SV=2	Q3UN02	44.371		103.922	101.67	93.441	NA	141.702	151.284	139.53	127.392	160.828	103.3	99.6776	144.147	0.0553502	0.087561	0.000401981	0.0561656
Voltage-dependent anion-selective channel protein 3 OS=Mus musculus GN=Vdac3 PE=1 SV=1	J3QMG3	30.832	Acetyl [K64]	639.913	664.684	684.901	NA	NA	899.951	966.024	833.15	880.994	744.1	663.166	895.03	0.0339771	0.0615029	0.000543437	0.0580777
DnaJ homolog subfamily C member 5 OS=Mus musculus GN=Dnajc5 PE=1 SV=1	P60904	22.086		247.519	NA	246.601	261.249	325.291	NA	321.791	323.406	296.365	370.3	251.79	316.713	0.0325875	0.0430692	0.000513662	0.0580777
Eukaryotic translation initiation factor 3 subunit I OS=Mus musculus GN=Eif3i PE=1 SV=1	Q9QZD9	36.438		88.8183	92.8094	84.3514	NA	132.196	115.354	117.513	120.023	108.496	146.8	88.6597	118.716	0.0477242	0.0730244	0.00055422	0.0580777
Peroxisomal acyl-coenzyme A oxidase 1 OS=Mus musculus GN=Acox1 PE=1 SV=5	Q9R0H0	74.601		265.328	281.206	269.052	NA	NA	376.319	353.562	414.045	374.097	354.4	271.862	379.506	0.0305446	0.0664081	0.000538723	0.0580777
MCG130675 OS=Mus musculus GN=Zbed5 PE=2 SV=1	B2RPU8	84.213		93.8529	99.7926	103.894	NA	39.8073	NA	33.4425	46.4291	45.7631	44.1	99.1799	41.3605	0.0509031	0.146523	0.000522239	0.0580777
Pyruvate carboxylase OS=Mus musculus GN=Pcx PE=1 SV=1	E9QPD7	129.749		595.278	623.009	626.909	NA	471.004	474.275	424.906	NA	426.21	524.8	615.066	449.099	0.0280409	0.0606118	0.000480681	0.0580777
Protein Gm20547 OS=Mus musculus GN=Gm20547 PE=3 SV=1	B8JJN0	142.235	Acetyl [K232]	66.3507	65.8526	74.262	NA	99.8153	NA	110.546	122.42	102.255	75.9	68.8218	108.759	0.0685529	0.0937834	0.000640843	0.0628315
Lymphocyte-specific protein 1 OS=Mus musculus GN=Lsp1 PE=1 SV=2	P19973	36.692		20.589	NA	20.5425	18.7879	12.1798	13.6156	10.9617	NA	13.3567	14.3	19.9731	12.5285	0.0514034	0.0971468	0.000649551	0.0628315
ADP-ribosylation factor-like protein 2 OS=Mus musculus GN=Arl2 PE=1 SV=1	Q9D0J4	20.851		NA	107.452	111.166	117.425	146.307	NA	154.207	138.133	148.566	120.9	112.014	146.803	0.0449969	0.0454131	0.00086044	0.0636472
Ras-related protein Rab-2A OS=Mus musculus GN=Rab2a PE=1 SV=1	P53994	23.533		181.394	NA	191.609	194.682	249.687	NA	237.72	235.43	229.801	243.4	189.228	238.16	0.0367628	0.0351629	0.000844503	0.0636472
Calcineurin B homologous protein 3 OS=Mus musculus GN=Tesc PE=1 SV=2	Q9JKL5	24.584		NA	78.5426	76.0799	73.2082	92.9827	NA	103.393	104.576	95.0296	78.1	75.9435	98.9955	0.0351554	0.0590073	0.000809863	0.0636472
L-threonine aldolase OS=Mus musculus GN=Tha1 PE=1 SV=1	Q6XPS7	43.468		120.078	126.149	119.892	NA	93.1313	102.873	94.6609	81.4951	89.9934	87.8	122.039	92.4308	0.0291711	0.0838092	0.000833612	0.0636472
Bifunctional epoxide hydrolase 2 OS=Mus musculus GN=Ephx2 PE=1 SV=2	P34914	62.475		725.725	745.479	786.795	NA	1068.26	NA	1269.89	1140.84	1314.1	904.3	752.666	1198.27	0.0414034	0.094841	0.000725171	0.0636472
1-phosphatidylinositol 4,5-bisphosphate phosphodiesterase delta-1 OS=Mus musculus GN=Plcd1 PE=2 SV=2	Q8R3B1	85.819		139.314	141.166	148.524	NA	119.719	NA	111.011	116.117	118.568	135.5	143.001	116.354	0.034066	0.0332248	0.000842449	0.0636472
Glycerol-3-phosphate acyltransferase 1, mitochondrial OS=Mus musculus GN=Gpam PE=1 SV=2	Q61586	93.645		25.849	30.4108	32.9043	28.5058	47.3826	NA	40.2239	46.5179	45.3252	38	29.4175	44.8624	0.101431	0.0714474	0.000773852	0.0636472
Poly (ADP-ribose) polymerase family, member 1 OS=Mus musculus GN=Parp1 PE=1 SV=1	Q921K2	112.65		107.228	108.878	105.894	NA	88.3782	81.5042	NA	79.9859	85.6142	101.2	107.333	83.8706	0.0139291	0.0456873	0.00075008	0.0636472
Apolipoprotein A-IV OS=Mus musculus GN=Apoa4 PE=1 SV=3	P06728	45.001		329.65	338.874	NA	401.511	669.446	NA	585.894	785.034	814.32	503.6	356.678	713.674	0.10962	0.148081	0.000891326	0.0640481
4-aminobutyrate aminotransferase, mitochondrial OS=Mus musculus GN=Abat PE=1 SV=1	P61922	56.416		174.105	233.3	248.146	NA	NA	57.2988	50.2566	55.4841	69.192	118.2	218.517	58.0579	0.179261	0.137804	0.00102815	0.0698866
Peroxisomal multifunctional enzyme type 2 OS=Mus musculus GN=Hsd17b4 PE=1 SV=3	P51660	79.432		189.359	187.196	204.243	NA	282.959	NA	248.961	244.485	268.776	233.1	193.599	261.295	0.0479401	0.0684603	0.00101509	0.0698866
Ral GTPase-activating protein subunit alpha-2 OS=Mus musculus GN=Ralgapa2 PE=1 SV=1	A0A0A0MQD7	213.929		NA	161.44	163.794	148.522	206.76	244.513	NA	222.469	208.124	175.7	157.919	220.466	0.0520695	0.0795364	0.00111638	0.0738864
Indolethylamine N-methyltransferase OS=Mus musculus GN=Inmt PE=1 SV=1	P40936	29.441		126.69	156.034	153.341	188.689	94.9137	66.3758	NA	58.7688	69.0826	126.5	156.189	72.2852	0.162586	0.217261	0.00120443	0.0740202
Delta-1-pyrroline-5-carboxylate dehydrogenase, mitochondrial OS=Mus musculus GN=Aldh4a1 PE=1 SV=3	Q8CHT0	61.802		482.039	451.282	476.567	NA	379.655	NA	330.895	319.677	348.478	377.7	469.963	344.676	0.0349126	0.0758933	0.00120669	0.0740202
Mitochondrial Rho GTPase 1 OS=Mus musculus GN=Rhot1 PE=2 SV=1	Q8BG51	72.196		132.551	NA	138.798	128.438	NA	186.268	182.169	181.988	176.374	161.5	133.263	181.7	0.0391442	0.0223645	0.00116158	0.0740202
Legumain OS=Mus musculus GN=Lgmn PE=1 SV=1	O89017	49.341		35.3921	31.7624	NA	32.555	44.1148	NA	49.2348	47.2281	45.6536	32.7	33.2365	46.5578	0.0574184	0.0470595	0.00124444	0.0745184
N-acylneuraminate cytidylyltransferase OS=Mus musculus GN=Cmas PE=1 SV=2	Q99KK2	48.028		78.599	73.7369	NA	71.7505	92.2401	NA	109.896	102.712	97.6571	93.4	74.6955	100.626	0.0471706	0.0746808	0.00139839	0.0799305
Glypican-1 OS=Mus musculus GN=Gpc1 PE=1 SV=1	Q9QZF2	61.321		143.747	148.15	129.527	121.798	198.888	NA	185.792	232.945	239.764	180.3	135.805	214.347	0.0902935	0.121843	0.00137254	0.0799305
Laminin subunit gamma-1 OS=Mus musculus GN=Lamc1 PE=1 SV=1	F8VQJ3	177.074	Acetyl [T1223]	NA	401.423	385.581	377.054	491.947	473.33	440.14	521.373	542.369	528.5	388.019	493.832	0.0318698	0.0811324	0.00145429	0.0812786
Methylcrotonoyl-CoA carboxylase beta chain, mitochondrial OS=Mus musculus GN=Mccc2 PE=1 SV=1	Q3ULD5	61.34		798.764	727.307	785.705	NA	599.783	NA	606.888	541.348	516.422	512.1	770.592	566.11	0.0493776	0.0781958	0.00148998	0.0814629
6-phosphofructo-2-kinase/fructose-2,6-bisphosphatase 2 OS=Mus musculus GN=Pfkfb2 PE=1 SV=1	A0A087WRM7	63.997		123.083	125.773	134.617	NA	102.043	89.2576	96.6117	112.3	97.7666	130.5	127.824	99.5958	0.047207	0.0849772	0.00160424	0.0830839
Protein Trip11 OS=Mus musculus GN=Trip11 PE=1 SV=1	E9Q512	226.317		NA	35.9674	33.0861	34.0126	57.1859	69.4015	44.1255	55.3954	54.6311	48	34.3554	56.1479	0.0428142	0.160326	0.00161873	0.0830839
Filamin-C OS=Mus musculus GN=Flnc PE=1 SV=1	D3Z576	292.163		1450.25	1677.78	1565.86	NA	1979.97	2273.99	2138.37	2559.82	2184.48	2017.7	1564.63	2227.32	0.0727134	0.0962048	0.00159266	0.0830839
Erlin-2 OS=Mus musculus GN=Erlin2 PE=1 SV=1	Q8BFZ9	37.849		160.805	NA	172.702	171.845	NA	348.71	333.961	260.287	286.95	225.5	168.451	307.477	0.0393906	0.133433	0.00165765	0.0833797
Apolipoprotein C-III OS=Mus musculus GN=Apoc3 PE=1 SV=1	E9QP56	15.154		47.6403	46.5549	57.9007	NA	105.905	NA	94.9395	98.3623	77.1842	50.5	50.6986	94.0978	0.12349	0.129342	0.0016932	0.0834979
Probable aminopeptidase NPEPL1 OS=Mus musculus GN=Npepl1 PE=2 SV=1	Q6NSR8	55.904		NA	64.8765	70.9897	68.5112	81.9912	NA	86.3931	86.2001	90.6503	98.1	68.1258	86.3087	0.0451341	0.0409691	0.00177415	0.0858074
Short/branched chain specific acyl-CoA dehydrogenase, mitochondrial OS=Mus musculus GN=Acadsb PE=1 SV=1	Q9DBL1	47.843	Acetyl [K88]	662.982	616.777	706.898	NA	552.401	482.029	467.173	481.07	409.24	504	662.219	478.382	0.0680518	0.106617	0.00196167	0.0930867
SUN domain-containing protein 2 OS=Mus musculus GN=Sun2 PE=1 SV=3	Q8BJS4	81.555		55.2297	51.1353	NA	55.7159	37.8764	NA	36.3223	42.1679	33.0633	43.1	54.027	37.3575	0.0465703	0.101251	0.00200661	0.0934559
Ubiquitin carboxyl-terminal hydrolase isozyme L1 OS=Mus musculus GN=Uchl1 PE=1 SV=1	Q9R0P9	24.822		79.2001	75.9145	NA	70.1308	89.2694	103.44	109.617	98.0072	95.1391	99.8	75.0818	99.0946	0.0611549	0.07865	0.00224576	0.0952402
Erythrocyte band 7 integral membrane protein OS=Mus musculus GN=Stom PE=1 SV=3	P54116	31.355		224.3	198.684	194.881	NA	NA	327.53	285.562	309.38	287.607	245.6	205.955	302.519	0.0776901	0.0656284	0.00217664	0.0952402
Sodium/potassium-transporting ATPase subunit beta-3 OS=Mus musculus GN=Atp1b3 PE=1 SV=1	P97370	31.755		88.142	NA	94.8954	101.228	138.434	NA	122.808	126.06	150.099	127.4	94.7552	134.35	0.0690638	0.0928302	0.00233272	0.0952402
Nucleosome assembly protein 1-like 1 OS=Mus musculus GN=Nap1l1 PE=1 SV=1	E9PW66	48.513		75.443	NA	89.1689	94.9115	44.8575	45.3852	46.4479	NA	56.3828	58.8	86.5078	48.2683	0.115635	0.112908	0.00223113	0.0952402
Acyl-coenzyme A thioesterase 2, mitochondrial OS=Mus musculus GN=Acot2 PE=1 SV=2	Q9QYR9	49.626		566.348	670.24	731.894	NA	1107.33	NA	1398.73	1301.79	1329.65	848	656.161	1284.37	0.127509	0.0972216	0.00234787	0.0952402
cGMP-dependent protein kinase 1 OS=Mus musculus GN=Prkg1 PE=1 SV=1	P0C605	76.302		48.6923	54.2139	NA	51.1809	70.4055	69.0233	NA	83.4481	85.9426	68.1	51.3624	77.2049	0.0538386	0.113041	0.00229081	0.0952402
Delta-1-pyrroline-5-carboxylate synthase OS=Mus musculus GN=Aldh18a1 PE=1 SV=2	Q9Z110	87.212		79.7261	72.3102	NA	88.4329	129.671	NA	140.459	140.353	153.602	118.8	80.1564	141.021	0.100677	0.069463	0.0022315	0.0952402
Aminopeptidase N OS=Mus musculus GN=Anpep PE=1 SV=4	P97449	109.582		63.7959	NA	59.5368	67.2155	89.4179	NA	88.1581	78.4768	85.2858	90.1	63.5161	85.3346	0.0605665	0.0572806	0.0022192	0.0952402
Protein disulfide-isomerase A6 OS=Mus musculus GN=Pdia6 PE=1 SV=1	Q3TML0	48.659		177.111	166.922	172.43	NA	147.346	NA	144.453	157.309	146.924	181.9	172.154	149.008	0.0296249	0.0381121	0.00242877	0.0954495
Prenylcysteine oxidase OS=Mus musculus GN=Pcyox1 PE=1 SV=1	Q9CQF9	56.459		NA	319.126	317.59	308.867	412.184	NA	372.884	374.629	412.196	355.7	315.195	392.973	0.017555	0.0564953	0.00242893	0.0954495
Isocitrate dehydrogenase [NAD] subunit, mitochondrial OS=Mus musculus GN=Idh3b PE=1 SV=1	Q91VA7	42.168		1358.27	NA	1304.36	1260.74	1541.49	NA	1565.39	1635.49	1479.86	1618.6	1307.79	1555.56	0.0373608	0.0413551	0.00259517	0.100413
ADP-ribosylation factor-binding protein GGA2 OS=Mus musculus GN=Gga2 PE=1 SV=1	Q6P5E6	66.007		66.0502	62.4736	58.6279	NA	45.3031	NA	44.1255	52.4658	45.8726	47.1	62.3839	46.9417	0.0595019	0.0799686	0.00275307	0.101823
Calcium/calmodulin-dependent 3prime,5prime-cyclic nucleotide phosphodiesterase 1C OS=Mus musculus GN=Pde1c PE=2 SV=2	Q64338	80.24		61.7671	57.5929	60.0822	NA	49.9077	43.4941	43.5681	35.9537	45.9821	61.8	59.8141	43.7811	0.0351083	0.11634	0.00268743	0.101823
von Willebrand factor A domain-containing protein 8 OS=Mus musculus GN=Vwa8 PE=2 SV=2	Q8CC88	213.287		1027.57	1179.42	1144.02	NA	NA	1862.12	1811.47	1744.24	1717.1	1155.5	1117	1783.73	0.0711229	0.0367802	0.00272671	0.101823
Laminin subunit alpha-5 OS=Mus musculus GN=Lama5 PE=1 SV=4	Q61001	403.792		85.9629	81.0205	86.9874	NA	96.2505	NA	104.601	107.151	98.533	95.7	84.6569	101.634	0.0376891	0.0501179	0.00282846	0.103095
Formin-like protein 3 OS=Mus musculus GN=Fmnl3 PE=1 SV=2	Q6ZPF4	117.095		46.2126	50.91	NA	48.2656	NA	62.972	56.9451	65.4269	58.4629	61.9	48.4627	60.9517	0.0485922	0.0644916	0.00308377	0.110795
Septin-4 OS=Mus musculus GN=Sept4 PE=1 SV=1	P28661	54.901		47.3397	44.8278	50.4472	41.787	NA	66.565	62.6118	58.5912	54.85	60.3	46.1004	60.6545	0.0798542	0.0833704	0.0032134	0.112246
YTH domain family 1, isoform CRA_a OS=Mus musculus GN=Ythdf1 PE=1 SV=1	A2AWN8	63.861		46.0623	NA	49.811	47.9416	NA	39.3338	34.6501	39.5935	34.0486	38.5	47.9383	36.9065	0.039099	0.0803332	0.0032024	0.112246
60S ribosomal protein L10 OS=Mus musculus GN=Rpl10 PE=1 SV=3	Q6ZWV3	24.588		68.3045	69.0063	NA	60.5749	97.7359	NA	85.8358	96.4092	83.2056	80.7	65.9619	90.7966	0.0709268	0.0809053	0.00328476	0.113167
Glycerol kinase OS=Mus musculus GN=Gk PE=2 SV=2	Q64516	61.188		181.92	222.337	191.881	NA	292.168	NA	338.512	347.464	311.474	290.2	198.713	322.404	0.105966	0.0784913	0.0034354	0.1152
Methylmalonyl-CoA mutase, mitochondrial OS=Mus musculus GN=Mut PE=1 SV=2	P16332	82.792		1126.61	985.687	1075.12	NA	755.448	NA	738.893	708.155	695.971	823	1062.47	724.617	0.0671149	0.0377597	0.00339944	0.1152
Inter-alpha-trypsin inhibitor heavy chain H1 OS=Mus musculus GN=Itih1 PE=1 SV=1	F8WJ05	101.571		NA	233.976	225.331	242.138	288.454	NA	286.769	282.392	274.907	250.8	233.815	283.131	0.0359448	0.0213634	0.00350355	0.11594
Septin-10 OS=Mus musculus GN=Sept10 PE=2 SV=1	Q8C650	52.388		65.8248	NA	73.7166	69.6449	NA	92.0941	89.18	86.3777	95.2485	75	69.7288	90.7251	0.0565993	0.042031	0.00362555	0.116901
Phospholipid-transporting ATPase IA OS=Mus musculus GN=Atp8a1 PE=1 SV=2	P70704	131.33		68.0039	71.1839	NA	75.1517	56.2947	NA	60.5681	57.9698	51.2371	53.1	71.4465	56.5174	0.0501236	0.0696212	0.00361298	0.116901
Proline synthase co-transcribed bacterial homolog protein OS=Mus musculus GN=Prosc PE=1 SV=1	Q9Z2Y8	30.03		250.675	213.402	240.511	NA	180.024	142.018	163.311	192.552	163.893	190.8	234.862	168.36	0.0820395	0.113503	0.00385263	0.121117
Required for meiotic nuclear division protein 1 homolog OS=Mus musculus GN=Rmnd1 PE=2 SV=1	Q8CI78	51.81		128.794	137.112	120.801	NA	NA	181.352	178.36	151.094	173.965	146.6	128.902	171.193	0.0632727	0.0802492	0.00383577	0.121117
Monoglyceride lipase OS=Mus musculus GN=Mgll PE=1 SV=1	D3YYS6	36.631		78.073	92.8094	NA	73.3701	147.792	127.268	NA	116.827	149.113	101.6	81.4175	135.25	0.124568	0.117108	0.00402656	0.121346
Carboxylesterase 1D OS=Mus musculus GN=Ces1d PE=1 SV=1	Q8VCT4	61.749		NA	901.513	972.859	859.548	1254.08	NA	1183.86	1248.79	1068.43	1055.7	911.307	1188.79	0.0628625	0.0726462	0.00405292	0.121346
HBS1-like protein OS=Mus musculus GN=Hbs1l PE=1 SV=2	Q69ZS7	75.053		116.846	113.684	112.711	NA	92.3886	NA	89.2729	102.002	90.6503	86.7	114.414	93.5785	0.0188979	0.0615376	0.00397198	0.121346
Plectin OS=Mus musculus GN=Plec PE=1 SV=3	Q9QXS1	533.861		399.532	NA	372.855	358.428	510.514	459.714	473.862	471.748	NA	520.5	376.939	478.96	0.0553244	0.045807	0.00392206	0.121346
Voltage-dependent anion-selective channel protein 2 OS=Mus musculus GN=Vdac2 PE=1 SV=2	Q60930	31.713		643.745	648.539	649.633	NA	NA	831.684	813.582	739.67	832.713	657.1	647.306	804.412	0.00483845	0.0547562	0.00432011	0.127824
Apoptosis-inducing factor 2 OS=Mus musculus GN=Aifm2 PE=2 SV=1	Q8BUE4	40.609		48.9177	44.6777	40.9941	NA	66.395	67.8887	71.1582	72.884	75.6514	50.3	44.8631	70.7955	0.0883816	0.0527983	0.00448507	0.129655
Mitochondrial translation optimization 1 homolog (S. cerevisiae), isoform CRA_b OS=Mus musculus GN=Mto1 PE=1 SV=1	G5E889	74.299		101.142	118.039	109.166	NA	96.102	65.9976	76.6391	75.4584	80.1402	101.2	109.449	78.8675	0.0772258	0.139023	0.00445761	0.129655
3-ketoacyl-CoA thiolase, mitochondrial OS=Mus musculus GN=Acaa2 PE=1 SV=3	Q8BWT1	41.803	Acetyl [K25; K171; K191; K209; T244]	3514.41	3401.36	3372.51	NA	NA	3747.12	3958.48	3911.05	3664.22	2895.5	3429.43	3820.22	0.0218689	0.0360963	0.00482114	0.129966
Arginine-rich, mutated in early stage tumors, isoform CRA_b OS=Mus musculus GN=Manf PE=1 SV=1	Q3TMX5	20.375		73.1887	82.8977	NA	64.9479	42.0353	24.9619	54.2512	34.1782	41.8218	44.4	73.6781	39.4497	0.121948	0.274505	0.00496094	0.129966
Zinc-alpha-2-glycoprotein OS=Mus musculus GN=Azgp1 PE=1 SV=2	Q64726	35.31		58.6111	75.9145	71.8078	86.4893	112.441	NA	126.06	126.859	119.444	84.3	73.2057	121.201	0.157487	0.0554394	0.00495454	0.129966
Cathepsin B OS=Mus musculus GN=Ctsb PE=1 SV=2	P10605	37.256		174.856	NA	173.52	167.148	147.495	126.889	143.989	NA	132.582	142	171.842	137.739	0.023972	0.0699574	0.00458255	0.129966
cAMP-dependent protein kinase catalytic subunit alpha OS=Mus musculus GN=Prkaca PE=1 SV=3	P05132	40.545		160.053	NA	180.701	162.613	241.072	NA	284.168	210.751	273.374	254.2	167.789	252.341	0.0670791	0.131675	0.00466073	0.129966
Oxysterol-binding protein OS=Mus musculus GN=Osbpl8 PE=1 SV=1	B9EJ86	101.205		27.5021	NA	22.1786	25.1046	40.55	36.3082	39.2949	NA	43.5735	30.9	24.9284	39.9316	0.106951	0.0753788	0.00487137	0.129966
General transcription factor II-I OS=Mus musculus GN=Gtf2i PE=1 SV=3	Q9ESZ8	112.195		117.147	100.168	100.894	NA	NA	62.7829	70.1364	67.9126	85.2858	92.6	106.07	71.5294	0.0905061	0.135246	0.0048619	0.129966
Dysferlin OS=Mus musculus GN=Dysf PE=1 SV=1	E9Q423	238.982		658.999	NA	588.824	585.827	934.432	926.236	NA	906.389	881.87	726.7	611.217	912.232	0.0677464	0.0256691	0.00485306	0.129966
Nesprin-1 OS=Mus musculus GN=Syne1 PE=1 SV=2	Q6ZWR6	1009.29		46.5132	51.8111	50.1746	NA	64.6126	57.677	63.4479	NA	61.4189	58.7	49.4996	61.7891	0.0548022	0.0492397	0.00487903	0.129966
Perilipin-2 OS=Mus musculus GN=Plin2 PE=2 SV=2	P43883	46.617		163.059	137.712	158.886	135.565	180.47	NA	219.141	191.221	228.596	174.5	148.806	204.857	0.0952876	0.110896	0.00514949	0.133515
Apolipoprotein E OS=Mus musculus GN=Apoe PE=1 SV=2	P08226	35.844		27.2016	33.8649	32.9043	28.9917	47.8282	49.3564	59.2675	36.5751	67.8783	47.8	30.7406	52.1811	0.102915	0.228183	0.00522824	0.134174
Ras-related protein R-Ras2 OS=Mus musculus GN=Rras2 PE=1 SV=1	P62071	23.385		286.518	NA	246.873	264.165	321.281	NA	374.928	361.224	363.915	346.4	265.852	355.337	0.0747637	0.0660369	0.00538481	0.136796
Myristoylated alanine-rich C-kinase substrate OS=Mus musculus GN=Marcks PE=1 SV=2	P26645	29.644		NA	515.933	444.118	486.543	NA	616.482	607.539	729.017	634.114	662.2	482.198	646.788	0.0748747	0.0864582	0.0054703	0.137578
Oxygen-dependent coproporphyrinogen-III oxidase, mitochondrial OS=Mus musculus GN=Cpox PE=1 SV=2	P36552	49.683		76.6453	NA	83.897	82.1162	103.677	NA	97.6335	97.2082	99.7373	115	80.8861	99.5641	0.0467212	0.029696	0.00572911	0.141605
Presequence protease, mitochondrial OS=Mus musculus GN=Pitrm1 PE=1 SV=1	Q8K411	117.297		340.395	329.113	327.589	NA	311.774	NA	289.092	307.426	295.161	334.7	332.366	300.863	0.0210471	0.0350292	0.00574303	0.141605
Profilin-1 OS=Mus musculus GN=Pfn1 PE=1 SV=2	P62962	14.948		764.349	NA	726.349	837.035	639.739	497.535	502.102	NA	578.279	597.7	775.911	554.414	0.0724842	0.122429	0.00599433	0.143578
Peroxisomal coenzyme A diphosphatase NUDT7 OS=Mus musculus GN=Nudt7 PE=1 SV=2	Q99P30	26.84		68.6802	80.4198	NA	73.3701	109.767	NA	98.1909	90.7277	117.254	84.3	74.1567	103.985	0.0796855	0.113629	0.00594347	0.143578
Selenoprotein P OS=Mus musculus GN=Sepp1 PE=2 SV=3	P70274	42.689		44.4843	64.1256	54.5376	NA	104.42	77.9113	104.136	140.353	102.146	121.5	54.3825	105.793	0.180602	0.210817	0.00590202	0.143578
Mitochondrial carnitine/acylcarnitine carrier protein OS=Mus musculus GN=Slc25a20 PE=1 SV=1	Q9Z2Z6	33.005		166.44	147.474	125.527	NA	210.177	NA	239.3	299.526	246.442	179.8	146.481	248.861	0.139777	0.149645	0.00616654	0.143583
Protein SET OS=Mus musculus GN=Set PE=1 SV=1	Q9EQU5	33.358		80.0267	75.0134	73.353	NA	54.5123	NA	63.5408	62.231	64.9223	68.5	76.131	61.3016	0.0456366	0.0759799	0.00626112	0.143583
Peroxisomal NADH pyrophosphatase NUDT12 OS=Mus musculus GN=Nudt12 PE=1 SV=1	Q9DCN1	51.478		101.743	112.933	107.893	NA	133.087	NA	134.327	122.154	147.033	134.8	107.523	134.15	0.0521221	0.0759027	0.00617474	0.143583
Serine beta-lactamase-like protein LACTB, mitochondrial OS=Mus musculus GN=Lactb PE=1 SV=1	Q9EP89	60.667		172.527	NA	196.426	173.95	229.783	NA	225.458	248.036	254.434	262.4	180.968	239.428	0.0740805	0.0584459	0.00617157	0.143583
Eukaryotic translation initiation factor 4 gamma 2 OS=Mus musculus GN=Eif4g2 PE=1 SV=1	G3XA17	102.036		NA	127.2	130.345	123.579	146.01	137.101	142.688	138.666	134.005	146.8	127.041	139.694	0.0266492	0.0337662	0.00627999	0.143583
Perilipin-5 OS=Mus musculus GN=Plin5 PE=1 SV=1	Q8BVZ1	50.442		69.4316	NA	83.3516	61.5467	144.97	89.6358	192.573	116.916	174.622	118.6	71.4433	143.743	0.154539	0.290749	0.00657073	0.148877
2,4-dienoyl-CoA reductase, mitochondrial OS=Mus musculus GN=Decr1 PE=1 SV=1	Q9CQ62	36.191	Acetyl [S105; K106; K222]	840.092	1058.52	NA	799.459	1510.9	NA	2169.68	1355.94	2245.89	1402.4	899.358	1820.6	0.154922	0.248601	0.00698909	0.148907
Proteasome subunit beta type-6 OS=Mus musculus GN=Psmb6 PE=1 SV=3	Q60692	25.362		78.6741	NA	77.1707	82.1162	59.2654	45.9525	51.3714	NA	60.3241	69.1	79.3203	54.2283	0.0319631	0.125604	0.00677199	0.148907
Dolichol-phosphate mannosyltransferase subunit 1 OS=Mus musculus GN=Dpm1 PE=2 SV=1	O70152	29.156		23.8201	NA	26.4507	23.4849	30.1526	NA	35.0217	29.2068	35.1434	38.3	24.5853	32.3811	0.0660642	0.0970796	0.00679901	0.148907
GTPase IMAP family member 4 OS=Mus musculus GN=Gimap4 PE=1 SV=1	D3YTN4	38.02		45.6114	45.5787	40.8123	NA	59.711	56.7315	54.5299	NA	53.4268	51	44.0008	56.0998	0.062758	0.0494092	0.00684931	0.148907
Syntaxin-binding protein 3 OS=Mus musculus GN=Stxbp3 PE=1 SV=1	Q60770	67.899		57.7845	NA	51.1744	55.8779	NA	48.4109	42.6392	42.1679	41.8218	47	54.9456	43.7599	0.0619201	0.0712676	0.00704569	0.148907
Nodal modulator 1 OS=Mus musculus GN=Nomo1 PE=1 SV=1	Q6GQT9	133.336		371.955	369.435	318.954	333.162	414.412	462.929	390.255	409.961	434.202	396.4	348.377	422.352	0.0758836	0.065205	0.00697161	0.148907
Structural maintenance of chromosomes protein 3 OS=Mus musculus GN=Smc3 PE=1 SV=2	Q9CW03	141.468		174.706	NA	190.609	169.415	223.248	219.929	257.414	193.706	241.187	258.3	178.243	227.097	0.0618853	0.105563	0.00700376	0.148907
Palladin OS=Mus musculus GN=Palld PE=1 SV=2	Q9ET54	152.037		121.806	125.698	130.708	NA	172.894	NA	142.038	162.901	170.353	148.1	126.071	162.047	0.0354003	0.0863766	0.00672803	0.148907
Long-chain specific acyl-CoA dehydrogenase, mitochondrial OS=Mus musculus GN=Acadl PE=1 SV=2	P51174	47.877	Acetyl [K95; T162; K165; K254; K419]	1908.47	2098.5	2002.62	NA	2236.64	NA	2466.94	2457.99	2339.39	2148	2003.2	2375.24	0.0474328	0.045961	0.00715195	0.14931
Electron transfer flavoprotein-ubiquinone oxidoreductase, mitochondrial OS=Mus musculus GN=Etfdh PE=1 SV=1	Q921G7	68.048		2315.96	2400.35	2208.77	NA	2601.44	NA	2883.95	2599.76	2680.1	2110	2308.36	2691.31	0.0415954	0.0497094	0.0071835	0.14931
Acyl-CoA dehydrogenase family member 11 OS=Mus musculus GN=Acad11 PE=1 SV=2	Q80XL6	87.311	Acetyl [T3]	216.711	217.982	207.334	NA	255.925	236.381	NA	230.903	241.515	186.5	214.009	241.181	0.0271749	0.0445402	0.00733072	0.151121
Dual-specificity protein phosphatase 3 OS=Mus musculus GN=Dusp3 PE=1 SV=1	B1AQF4	23.209		130.147	120.367	129.345	NA	139.029	147.313	156.715	138.222	154.149	123.1	126.619	147.086	0.0428823	0.0575046	0.00747782	0.151514
Protein phosphatase 1 regulatory subunit OS=Mus musculus GN=Ppp1r3d PE=1 SV=1	A2AJW4	30.49		NA	16.2191	20.6334	17.9781	24.6568	NA	31.5846	26.5436	29.4504	22.6	18.2769	28.0588	0.121588	0.109341	0.00756114	0.151514
Uncharacterized protein FLJ45252 homolog OS=Mus musculus PE=1 SV=2	Q6PIU9	37.681		NA	91.0824	99.8037	86.6512	109.025	129.348	NA	119.757	118.568	105.9	92.5125	119.174	0.0723346	0.0697395	0.00759075	0.151514
Ubiquitin carboxyl-terminal hydrolase 14 OS=Mus musculus GN=Usp14 PE=1 SV=3	Q9JMA1	55.966		433.046	NA	469.478	455.769	423.324	378.966	381.709	409.429	361.507	419.1	452.764	390.987	0.0406412	0.0637544	0.00747162	0.151514
Cofilin-1 OS=Mus musculus GN=Cfl1 PE=1 SV=3	P18760	18.548		598.284	NA	517.925	589.552	397.182	NA	399.917	396.379	434.859	441.5	568.587	407.084	0.0775453	0.0456377	0.00767191	0.151871
Fructose-bisphosphate aldolase B OS=Mus musculus GN=Aldob PE=1 SV=3	Q91Y97	39.482		100.991	61.1971	104.803	152.571	35.3513	NA	34.8359	42.7006	30.5452	65.3	104.891	35.8583	0.356624	0.140685	0.00773289	0.151871
C-Jun-amino-terminal kinase-interacting protein 3 OS=Mus musculus GN=Mapk8ip3 PE=1 SV=1	K3W4S4	148.551		NA	61.2722	65.4451	58.9552	76.7925	NA	69.6719	77.2339	74.5566	60.3	61.8908	74.5637	0.0531395	0.046476	0.00778981	0.151871
Multidrug resistance protein 1A OS=Mus musculus GN=Abcb1a PE=1 SV=3	P21447	140.558		36.2186	39.4966	NA	42.4348	24.6568	25.151	31.1201	31.2487	NA	36.5	39.3833	28.0441	0.0789581	0.129512	0.00790473	0.152926
Protein Tcaim OS=Mus musculus GN=Tcaim PE=1 SV=1	G3X983	58.546		81.5295	NA	80.9883	76.2855	86.1502	NA	91.874	90.3726	93.2779	105	79.6011	90.4186	0.0362322	0.0340974	0.00805626	0.154668
Heterochromatin protein 1-binding protein 3 OS=Mus musculus GN=Hp1bp3 PE=1 SV=1	Q3TEA8	60.829		164.336	NA	157.704	166.662	151.951	NA	144.825	143.016	150.208	242.5	162.901	147.5	0.0285331	0.0288727	0.00821849	0.156587
Methylthioribose-1-phosphate isomerase OS=Mus musculus GN=Mri1 PE=2 SV=1	Q9CQT1	39.386		40.652	34.4656	40.0851	35.1464	28.6672	NA	29.7267	33.2017	29.5599	31.5	37.5873	30.2889	0.0859825	0.0659259	0.00840765	0.158452
Uncharacterized protein C15orf52 homolog OS=Mus musculus PE=1 SV=1	A3KGF9	58.652		NA	48.0566	43.3574	40.3293	69.9599	NA	53.1364	59.6565	71.1627	60.6	43.9144	63.4789	0.0886654	0.135704	0.00844237	0.158452
Enoyl-CoA hydratase, mitochondrial OS=Mus musculus GN=Echs1 PE=1 SV=1	Q8BH95	31.454	Acetyl [K101]	1081.52	1122.42	1186.1	NA	981.221	NA	894.587	1011.94	962.01	997.4	1130.02	962.44	0.0466366	0.0516295	0.00872232	0.159103
F-box only protein 4 OS=Mus musculus GN=Fbxo4 PE=1 SV=2	Q8CHQ0	43.749		37.4209	NA	36.5402	37.8998	42.778	46.7089	39.3878	44.92	40.727	52.3	37.287	42.9043	0.0184955	0.0695924	0.00890369	0.159103
Clusterin OS=Mus musculus GN=Clu PE=1 SV=1	Q06890	51.623		130.447	NA	129.163	144.473	161.012	NA	161.917	188.291	161.923	108.5	134.694	168.286	0.063051	0.0792922	0.0085653	0.159103
ATP-binding cassette sub-family D member 3 OS=Mus musculus GN=Abcd3 PE=1 SV=2	P55096	75.426		145.851	149.802	186.428	NA	222.654	249.808	297.174	272.716	242.61	199.5	160.694	256.992	0.139232	0.111755	0.00882412	0.159103
ATP-dependent 6-phosphofructokinase, liver type OS=Mus musculus GN=Pfkl PE=1 SV=4	P12382	85.305		169.446	199.51	199.971	NA	259.193	NA	280.917	292.068	261.55	265.7	189.642	273.432	0.092237	0.05772	0.00874782	0.159103
Rho-associated protein kinase 2 OS=Mus musculus GN=Rock2 PE=1 SV=1	P70336	160.485		245.039	208.671	255.054	216.385	290.534	295.76	282.125	315.239	298.993	269	231.287	296.53	0.0962771	0.0413073	0.00891987	0.159103
Microtubule-associated protein 1B OS=Mus musculus GN=Map1b PE=1 SV=2	P14873	270.089		95.4309	97.7652	NA	85.3555	130.562	NA	117.978	115.052	111.452	118.3	92.8505	118.761	0.0710279	0.0699544	0.00878961	0.159103
Macrophage colony-stimulating factor 1 receptor OS=Mus musculus GN=Csf1r PE=1 SV=3	P09581	109.11		NA	44.9029	46.0842	42.4348	48.1253	NA	52.8577	54.4188	56.2733	49.7	44.474	52.9188	0.0418703	0.0658997	0.00905831	0.160434
Inositol monophosphatase 2 OS=Mus musculus GN=Impa2 PE=1 SV=1	Q91UZ5	31.696		NA	84.2493	85.5331	79.3628	160.12	95.6871	223.879	166.541	194.11	145.3	83.0484	168.068	0.0392026	0.283758	0.00912627	0.160507
Retinol dehydrogenase 14 OS=Mus musculus GN=Rdh14 PE=2 SV=1	Q9ERI6	36.343		113.315	123.145	NA	112.566	148.535	NA	132.655	132.008	138.384	125.7	116.342	137.895	0.0507447	0.0554751	0.0092162	0.160963
Galectin-1 OS=Mus musculus GN=Lgals1 PE=1 SV=3	P16045	14.856		424.855	527.647	NA	399.729	617.756	826.956	626.304	841.583	709.547	564.7	450.744	724.429	0.150362	0.14717	0.00936831	0.160988
Heterogeneous nuclear ribonucleoprotein M OS=Mus musculus GN=Hnrnpm PE=1 SV=3	Q9D0E1	77.597		204.387	NA	188.882	187.07	162.2	NA	176.781	152.515	151.522	136.8	193.446	160.754	0.0492051	0.0729055	0.00940965	0.160988
Plakophilin 2 OS=Mus musculus GN=Pkp2 PE=1 SV=1	Q9CQ73	88.049		NA	186.445	166.885	157.916	199.631	250.942	NA	234.454	224.874	174.7	170.415	227.475	0.0856052	0.0943363	0.00940009	0.160988
Nardilysin OS=Mus musculus GN=Nrd1 PE=1 SV=1	A2A9Q2	140.532		231.889	217.156	NA	223.836	249.984	NA	239.671	267.744	261.112	249.5	224.294	254.628	0.0328918	0.0485967	0.00953838	0.162088
Glutamate dehydrogenase 1, mitochondrial OS=Mus musculus GN=Glud1 PE=1 SV=1	P26443	61.298		666.513	621.733	NA	622.107	575.721	559.94	535.916	551.734	NA	511.8	636.784	555.828	0.040432	0.0298507	0.0102011	0.169906
Calcium-binding mitochondrial carrier protein Aralar2 OS=Mus musculus GN=Slc25a13 PE=1 SV=1	Q9QXX4	74.42		669.218	630.593	NA	638.142	490.165	NA	529.228	518.799	591.745	561.2	645.985	532.484	0.0316912	0.0804159	0.0101059	0.169906
Cullin-2 OS=Mus musculus GN=Cul2 PE=1 SV=2	Q9D4H8	86.821		25.9241	25.1547	NA	25.7524	34.0145	41.414	NA	31.515	35.2529	39.2	25.6104	35.5491	0.0157718	0.118363	0.0101637	0.169906
Coiled-coil domain-containing protein 47 OS=Mus musculus GN=Ccdc47 PE=2 SV=2	Q9D024	55.808		37.1204	NA	38.7217	37.2519	48.2738	NA	49.978	42.4343	52.9888	52.5	37.698	48.4187	0.0235815	0.0917087	0.0103352	0.171006
Probable carboxypeptidase PM20D1 OS=Mus musculus GN=Pm20d1 PE=2 SV=1	Q8C165	55.628		47.49	45.2033	42.812	NA	55.4035	NA	53.508	50.7791	61.6378	40.4	45.1684	55.3321	0.0517884	0.0833599	0.0108924	0.179049
Myosin-4 OS=Mus musculus GN=Myh4 PE=2 SV=1	Q5SX39	222.72	Acetyl [S615; K618; T619; K851; T1010; K1028; T1029; K1030; T1161; S1162; K1169; K1774]	100.315	NA	105.348	86.6512	124.621	NA	141.109	148.431	125.465	158.5	97.4383	134.906	0.0992923	0.0873212	0.0111771	0.18236
Mitochondrial fission process protein 1 OS=Mus musculus GN=Mtfp1 PE=1 SV=1	Q9CRB8	18.303		29.7564	34.3155	32.359	NA	39.5102	NA	39.6665	37.818	44.4493	37.2	32.1436	40.361	0.071154	0.0706415	0.0112389	0.18236
AP-2 complex subunit beta OS=Mus musculus GN=Ap2b1 PE=1 SV=1	Q9DBG3	104.516		97.2343	NA	103.44	91.1863	126.106	NA	118.349	113.632	121.962	134.7	97.2867	120.012	0.062977	0.0442	0.0114214	0.184134
MCG21506 OS=Mus musculus GN=Mgl2 PE=1 SV=1	A9XX86	43.541		31.4847	NA	31.6318	30.6114	32.5291	NA	33.7212	33.0242	32.9538	32.7	31.2426	33.0571	0.0176552	0.0149381	0.0115553	0.184759
Very low-density lipoprotein receptor OS=Mus musculus GN=Vldlr PE=1 SV=1	P98156	96.31		NA	95.5126	84.6241	79.8487	127.74	123.864	119.65	126.238	133.567	128.2	86.6618	126.212	0.0926392	0.0405955	0.0116727	0.184759
Protein unc-45 homolog B OS=Mus musculus GN=Unc45b PE=1 SV=1	Q8CGY6	103.572		NA	364.555	359.584	342.232	460.161	482.785	389.141	464.469	NA	410.9	355.457	449.139	0.032971	0.0916952	0.0116806	0.184759
Ras-related protein Rab-21 OS=Mus musculus GN=Rab21 PE=1 SV=4	P35282	24.091		163.735	NA	202.971	183.506	269.591	NA	310.922	216.344	302.058	266.5	183.404	274.729	0.106965	0.155741	0.0119985	0.18551
Beta-enolase OS=Mus musculus GN=Eno3 PE=1 SV=3	P21550	46.995		1765.7	1869.48	1863.46	NA	1321.81	NA	1379.13	1502.07	1098.97	1095.9	1832.88	1325.49	0.0317853	0.127275	0.0121706	0.18551
Poly(A) RNA polymerase, mitochondrial OS=Mus musculus GN=Mtpap PE=2 SV=1	Q9D0D3	65.189		108.956	104.598	109.348	NA	101.004	89.0684	88.6226	94.3674	NA	113.1	107.634	93.2655	0.0244945	0.0619857	0.0118085	0.18551
Pleckstrin homology-like domain family B member 1 OS=Mus musculus GN=Phldb1 PE=1 SV=1	D3Z0X5	158.595		NA	70.3579	69.1718	83.5739	115.114	NA	103.672	103.156	96.2339	111.7	74.3679	104.544	0.107502	0.0748055	0.0121234	0.18551
Disco-interacting protein 2 homolog B OS=Mus musculus GN=Dip2b PE=1 SV=1	Q3UH60	171.017		75.2927	84.5497	87.9873	72.8842	98.33	NA	98.3767	97.1194	104.335	90.8	80.1785	99.5404	0.0902724	0.0326426	0.0119427	0.18551
Supervillin OS=Mus musculus GN=Svil PE=1 SV=1	Q8K4L3	243.011		416.439	535.832	461.661	481.36	617.013	NA	647.019	547.473	583.425	607	473.823	598.733	0.104412	0.0716932	0.0121449	0.18551
60S ribosomal protein L26 OS=Mus musculus GN=Rpl26 PE=1 SV=1	P61255	17.248		NA	35.3667	28.5413	29.8016	49.6106	52.9494	52.8577	52.1107	NA	34	31.2365	51.8821	0.116271	0.0300725	0.0124888	0.186459
Transgelin-2 OS=Mus musculus GN=Tagln2 PE=1 SV=4	Q9WVA4	22.381		349.037	NA	316.5	369.118	270.185	167.925	221.835	219.007	297.46	284.1	344.885	235.282	0.0769932	0.213221	0.0125295	0.186459
39S ribosomal protein L9, mitochondrial OS=Mus musculus GN=Mrpl9 PE=2 SV=2	Q99N94	30.225		75.2927	70.9586	NA	67.5394	57.0373	62.2155	NA	64.0953	56.2733	53.5	71.2636	59.9054	0.0545249	0.064154	0.0123909	0.186459
Dynactin subunit 1 OS=Mus musculus GN=Dctn1 PE=1 SV=1	E9Q586	136.763		464.23	470.88	471.477	NA	493.284	NA	500.894	484.177	480.403	459.2	468.862	489.689	0.00858037	0.018831	0.0124765	0.186459
Echinoderm microtubule-associated protein-like 1 OS=Mus musculus GN=Eml1 PE=1 SV=1	D3Z4J9	88.272		167.042	183.441	179.974	NA	198.294	NA	223.229	195.837	217.539	200.2	176.819	208.725	0.048881	0.0656301	0.0127843	0.189132
Voltage-dependent anion-selective channel protein 1 OS=Mus musculus GN=Vdac1 PE=1 SV=3	Q60932	32.331		NA	2015.08	2083.15	2226.05	NA	2867.02	2613.62	2296.42	2696.96	2143.8	2108.09	2618.51	0.0510764	0.0913568	0.0129347	0.190169
Malate dehydrogenase, cytoplasmic OS=Mus musculus GN=Mdh1 PE=1 SV=3	P14152	36.488		525.095	537.859	595.823	NA	417.977	NA	465.501	449.288	443.727	448.3	552.926	444.123	0.0681724	0.0444182	0.0130056	0.190169
3prime(2prime),5prime-bisphosphate nucleotidase 1 OS=Mus musculus GN=Bpnt1 PE=1 SV=2	Q9Z0S1	33.175		196.272	207.545	190.245	NA	236.764	NA	227.502	263.927	220.604	232	198.021	237.199	0.0443453	0.0801378	0.0132823	0.190886
Aminoacyl tRNA synthase complex-interacting multifunctional protein 2 OS=Mus musculus GN=Aimp2 PE=1 SV=2	Q8R010	35.355		57.6342	55.8659	55.5374	NA	38.0249	NA	49.3277	42.2567	43.464	41.1	56.3458	43.2683	0.0200157	0.107803	0.0132266	0.190886
Synapsin-2 OS=Mus musculus GN=Syn2 PE=1 SV=2	Q64332	63.333		68.1542	NA	75.5345	88.2709	56.7403	50.3019	63.4479	52.7321	38.8658	44.5	77.3199	52.4176	0.131616	0.172907	0.0132724	0.190886
Tensin-2 OS=Mus musculus GN=Tns2 PE=1 SV=1	Q8CGB6	151.917		39.5249	45.3535	40.9032	NA	56.1461	NA	55.9233	47.2281	50.6897	51.8	41.9272	52.4968	0.072655	0.0823612	0.0133697	0.19105
Immunity-related GTPase family M protein 1 OS=Mus musculus GN=Irgm1 PE=1 SV=1	Q60766	46.522		NA	106.1	97.1678	90.7004	80.2088	73.7509	80.8194	66.0483	87.3659	99.2	97.9894	77.6387	0.0789132	0.104001	0.0135718	0.192843
Serine/arginine-rich splicing factor 2 OS=Mus musculus GN=Srsf2 PE=1 SV=4	Q62093	25.461		45.3109	42.5001	46.266	NA	39.2132	40.8467	38.6447	32.2252	32.078	44.5	44.6923	36.6015	0.0438035	0.11317	0.0138212	0.194838
Laminin subunit beta-1 OS=Mus musculus GN=Lamb1 PE=1 SV=1	E9QN70	202.309		NA	303.733	339.587	292.833	433.276	408.278	429.922	NA	427.962	405.9	312.051	424.859	0.0783911	0.0265266	0.0138672	0.194838
Acyl-coenzyme A thioesterase 1 OS=Mus musculus GN=Acot1 PE=1 SV=1	O55137	46.107		93.5523	83.0479	108.257	97.9888	174.528	98.1455	220.256	177.993	160.937	125.3	95.7115	166.372	0.109182	0.265243	0.013977	0.195289
Tubulin-specific chaperone E OS=Mus musculus GN=Tbce PE=1 SV=1	Q8CIV8	59.048		24.271	NA	25.8144	26.0764	33.8659	NA	33.1638	27.6977	35.3624	34.6	25.3873	32.5225	0.0384266	0.102841	0.0142031	0.197352
40S ribosomal protein S11 OS=Mus musculus GN=Rps11 PE=1 SV=3	P62281	18.419		67.4779	80.0444	NA	77.2573	91.943	NA	106.18	103.866	89.5555	83.7	74.9265	97.8862	0.0880797	0.0853239	0.0143532	0.198343
Pyruvate dehydrogenase E1 component subunit beta, mitochondrial OS=Mus musculus GN=Pdhb PE=1 SV=1	Q9D051	38.912	Acetyl [S282]	1827.24	1972.88	1842.1	NA	1596.75	1682.47	1680.58	1613.57	1605.43	1525.3	1880.74	1635.76	0.0426107	0.0258006	0.0149659	0.201389
Trifunctional enzyme subunit beta, mitochondrial OS=Mus musculus GN=Hadhb PE=1 SV=1	Q99JY0	51.353	Acetyl [T220; T223]	2597	2477.62	2401.74	NA	2789.93	NA	3002.11	2666.08	2809.5	2149.7	2492.12	2816.91	0.0394969	0.0492898	0.0150541	0.201389
L-lactate dehydrogenase OS=Mus musculus GN=Ldha PE=1 SV=1	G5E8N5	39.733		660.727	647.488	720.805	592.306	799.563	722.759	775.402	NA	811.255	767.7	655.332	777.245	0.080503	0.050527	0.0150445	0.201389
Interleukin enhancer-binding factor 2 OS=Mus musculus GN=Ilf2 PE=1 SV=1	Q9CXY6	43.035		71.235	82.1468	NA	71.4265	99.3697	NA	87.5079	92.7695	101.379	91.6	74.9361	95.2566	0.0833428	0.0665706	0.0150363	0.201389
Plastin-3 OS=Mus musculus GN=Pls3 PE=1 SV=1	B1AX58	71.701		177.111	202.964	215.514	166.338	257.262	NA	232.611	271.562	223.998	216.7	190.482	246.358	0.119105	0.0890252	0.0148239	0.201389
Laminin subunit alpha-2 OS=Mus musculus GN=Lama2 PE=1 SV=2	Q60675	343.593		NA	386.03	350.677	309.353	561.461	NA	509.998	530.695	515.656	495.2	348.687	529.452	0.110062	0.0435495	0.0147012	0.201389
Serine/threonine-protein phosphatase 2A 55 kDa regulatory subunit B alpha isoform OS=Mus musculus GN=Ppp2r2a PE=1 SV=1	Q6P1F6	51.659		327.696	312.443	317.409	NA	372.525	326.773	362.851	339.652	348.916	344	319.183	350.144	0.0243735	0.0518846	0.0153691	0.202373
Tryptophan--tRNA ligase, cytoplasmic OS=Mus musculus GN=Wars PE=1 SV=2	P32921	54.323		416.59	413.062	424.211	NA	471.152	451.961	445.714	NA	495.183	492.3	417.954	466.003	0.0136346	0.0477724	0.0152143	0.202373
Transmembrane 9 superfamily member 4 OS=Mus musculus GN=Tm9sf4 PE=2 SV=1	Q8BH24	74.644		19.9127	NA	18.7246	14.4149	33.7174	NA	27.4972	29.0293	32.7348	28.5	17.6841	30.7447	0.163585	0.0962801	0.0153226	0.202373
Ig heavy chain V region AC38 205.12 OS=Mus musculus PE=1 SV=1	P06330	12.926	Acetyl [S40; S44]	NA	143.795	121.619	166.824	55.2549	NA	101.349	78.0329	92.1831	160.8	144.079	81.7051	0.156885	0.245677	0.0160449	0.204042
Heat shock protein beta-2 OS=Mus musculus GN=Hspb2 PE=2 SV=2	Q99PR8	20.362		86.7895	101.895	108.257	NA	65.8009	54.4622	83.6063	60.3667	84.0815	75	98.9806	69.6635	0.111401	0.194546	0.0162277	0.204042
Cathepsin L1 OS=Mus musculus GN=Ctsl PE=1 SV=2	P06797	37.523		64.2468	51.6609	56.1737	NA	40.8471	39.5229	33.7212	52.8209	42.0407	48.1	57.3605	41.7906	0.111162	0.166163	0.0162809	0.204042
Peptidase M20 domain-containing protein 2 OS=Mus musculus GN=Pm20d2 PE=2 SV=1	A3KG59	46.452		89.7952	78.3173	77.1707	NA	67.5833	58.2443	64.2839	NA	66.7835	93.2	81.7611	64.2238	0.0853871	0.0658126	0.0163883	0.204042
H/ACA ribonucleoprotein complex subunit 4 OS=Mus musculus GN=Dkc1 PE=1 SV=4	Q9ESX5	57.365		116.02	102.12	120.801	NA	96.8447	81.3151	91.5953	NA	81.3444	127.9	112.98	87.7749	0.0858912	0.0882322	0.01604	0.204042
Geranylgeranyl transferase type-2 subunit alpha OS=Mus musculus GN=Rabggta PE=2 SV=1	Q9JHK4	64.948		57.5591	NA	51.0835	58.3074	81.2485	67.1323	63.9123	80.6073	NA	79.1	55.65	73.2251	0.0713808	0.122839	0.0160974	0.204042
Calpain-2 catalytic subunit OS=Mus musculus GN=Capn2 PE=2 SV=4	O08529	79.822		292.605	300.354	294.776	NA	323.36	351.546	357.835	NA	319.247	311.1	295.911	337.997	0.0135096	0.0577478	0.0163789	0.204042
N-acetylated alpha-linked acidic dipeptidase 2, isoform CRA_a OS=Mus musculus GN=Naalad2 PE=1 SV=1	G3UWC2	87.144		118.424	124.572	101.44	NA	160.269	NA	169.628	155.089	173.199	167.1	114.812	164.546	0.104358	0.0506552	0.0162947	0.204042
Integrin beta-1 OS=Mus musculus GN=Itgb1 PE=1 SV=1	P09055	88.173		NA	281.657	283.504	277.446	241.815	197.804	228.895	266.856	228.159	226.1	280.869	232.706	0.0110555	0.107487	0.0159628	0.204042
Coatomer subunit gamma-2 OS=Mus musculus GN=Copg2 PE=2 SV=1	Q9QXK3	97.617		94.454	94.0859	89.987	NA	97.5873	98.5237	103.95	NA	101.708	86.5	92.8423	100.442	0.0267078	0.0291631	0.0160114	0.204042
DNA-directed RNA polymerase II subunit RPB2 OS=Mus musculus GN=Polr2b PE=2 SV=2	Q8CFI7	133.825		63.7208	NA	66.8085	48.7514	104.271	72.9945	127.546	77.6778	118.896	120.7	59.7602	100.277	0.161614	0.242294	0.0160601	0.204042
UDP-glucose 6-dehydrogenase OS=Mus musculus GN=Ugdh PE=1 SV=1	O70475	54.797		39.5249	35.3667	NA	32.0691	49.9077	49.7346	49.1419	NA	54.5216	54	35.6536	50.8264	0.104792	0.0488949	0.0164977	0.204271
Huntingtin OS=Mus musculus GN=Htt PE=1 SV=1	G3X9H5	344.569		NA	33.7147	28.0868	33.2028	46.6399	47.8436	NA	40.3037	37.0046	39.8	31.6681	42.9479	0.0982701	0.120173	0.0165691	0.204271
Protein PRRC2A OS=Mus musculus GN=Prrc2a PE=1 SV=1	Q7TSC1	229.063		NA	52.7121	60.9003	53.2865	76.1983	NA	62.6118	67.9126	77.2936	65.6	55.633	71.0041	0.0821575	0.098427	0.0167618	0.205638
NADH-cytochrome b5 reductase 3 OS=Mus musculus GN=Cyb5r3 PE=1 SV=3	Q9DCN2	34.106		109.633	NA	128.163	118.396	142.593	NA	154.207	135.914	158.638	134.4	118.731	147.838	0.0780739	0.0706087	0.0172669	0.210807
Cytochrome c1, heme protein, mitochondrial OS=Mus musculus GN=Cyc1 PE=1 SV=1	Q9D0M3	35.305		NA	814.035	778.706	819.543	NA	978.618	1215.63	940.656	1167.73	1049.6	804.094	1075.66	0.0275578	0.126689	0.017569	0.213459
Phosphatidate cytidylyltransferase, mitochondrial OS=Mus musculus GN=Tamm41 PE=1 SV=1	G5E881	37.873		54.1777	56.016	54.6285	NA	68.4745	NA	61.497	60.1004	60.762	60.2	54.9407	62.7085	0.0174393	0.061971	0.0177437	0.214156
Prolyl endopeptidase-like OS=Mus musculus GN=Prepl PE=2 SV=1	Q8C167	83.141		NA	59.6203	53.9013	51.1809	67.4348	NA	65.0271	69.4217	73.4618	65.2	54.9008	68.8364	0.0784605	0.051847	0.0178526	0.214156
Nidogen-1 OS=Mus musculus GN=Nid1 PE=1 SV=2	P10493	136.45		NA	291.794	254.963	244.891	329.896	NA	367.96	360.247	334.793	342.5	263.883	348.224	0.0935677	0.0537352	0.0178818	0.214156
SRA stem-loop-interacting RNA-binding protein, mitochondrial OS=Mus musculus GN=Slirp PE=1 SV=2	Q9D8T7	12.597		NA	307.112	211.788	252.665	545.568	NA	365.638	413.778	393.037	400.3	257.188	429.505	0.185945	0.185906	0.0184669	0.21532
Calcineurin B homologous protein 1 OS=Mus musculus GN=Chp1 PE=1 SV=2	P61022	22.418		NA	56.842	64.7179	53.1245	84.2192	NA	72.7374	79.3645	73.3523	69.3	58.2281	77.4184	0.101664	0.0701494	0.0185783	0.21532
Alpha-ketoglutarate-dependent dioxygenase alkB homolog 3 OS=Mus musculus GN=Alkbh3 PE=1 SV=1	Q8K1E6	33.041		24.1959	22.2262	20.6334	NA	13.3681	9.83346	17.2786	NA	14.6705	19.5	22.3518	13.7877	0.0798395	0.224635	0.0182431	0.21532
Ubiquitin carboxyl-terminal hydrolase isozyme L5 OS=Mus musculus GN=Uchl5 PE=1 SV=2	Q9WUP7	37.593		42.6809	48.2068	NA	41.787	56.7403	69.4015	65.3987	45.8077	55.7259	55.7	44.2249	58.6148	0.0786277	0.156886	0.018469	0.21532
Actin-binding LIM protein 1 OS=Mus musculus GN=Ablim1 PE=1 SV=1	E9Q9C7	75.244		NA	135.234	132.344	142.853	190.422	170.194	187.092	148.964	NA	188.3	136.811	174.168	0.0396806	0.109052	0.0181963	0.21532
Leucyl-cystinyl aminopeptidase OS=Mus musculus GN=Lnpep PE=1 SV=1	Q8C129	117.229		NA	291.268	280.687	256.552	339.402	NA	311.573	318.346	353.514	341.6	276.169	330.709	0.0644292	0.0582872	0.0182851	0.21532
AP-3 complex subunit beta-1 OS=Mus musculus GN=Ap3b1 PE=1 SV=2	Q9Z1T1	122.664		39.3746	33.8649	36.1766	NA	NA	32.9043	26.4753	29.1181	29.0125	33.1	36.472	29.3775	0.0758584	0.0901917	0.0185226	0.21532
Complement component C8 alpha chain OS=Mus musculus GN=C8a PE=2 SV=1	Q8K182	66.038		102.645	91.4578	NA	89.2427	NA	32.1478	60.7539	39.2384	61.3094	35.8	94.4483	48.3624	0.0760627	0.308392	0.0187067	0.215814
Cystatin-C OS=Mus musculus GN=Cst3 PE=2 SV=2	P21460	15.521		NA	148.375	138.98	140.262	155.219	164.143	NA	149.94	166.083	178.5	142.539	158.846	0.0357423	0.0477923	0.0188803	0.216821
Uncharacterized protein OS=Mus musculus GN=Gm10036 PE=3 SV=1	E9PYL9	20.254		64.9982	NA	72.0805	72.0744	85.7045	91.905	NA	78.2992	77.841	85.3	69.7177	83.4375	0.0586252	0.0802671	0.0194688	0.218356
Ferritin light chain 1 OS=Mus musculus GN=Ftl1 PE=1 SV=2	P29391	20.789		443.04	305.685	438.209	NA	191.313	159.983	281.939	243.42	NA	298.7	395.645	219.164	0.197007	0.247223	0.0196216	0.218356
Four and a half LIM domains protein 1 OS=Mus musculus GN=Fhl1 PE=1 SV=1	A2AEX6	35.056		357.452	429.281	508.563	421.757	562.204	648.252	NA	532.914	533.939	531	429.263	569.327	0.144243	0.0954437	0.0196196	0.218356
Protein NDRG1 OS=Mus musculus GN=Ndrg1 PE=1 SV=1	Q62433	42.981		54.7037	46.4047	53.3559	NA	37.5793	38.3883	NA	40.1261	36.8951	45.5	51.4881	38.2472	0.0864982	0.0364308	0.0192166	0.218356
Phosphoglucomutase-1 OS=Mus musculus GN=Pgm1 PE=1 SV=4	Q9D0F9	61.38		903.588	947.692	950.59	NA	1019.84	NA	1030.77	1172.45	1045.76	1021.7	933.956	1067.21	0.0282028	0.0664922	0.0191523	0.218356
NADP-dependent malic enzyme OS=Mus musculus GN=Me1 PE=1 SV=2	P06801	63.913		132.1	150.477	167.794	NA	225.773	NA	237.999	239.514	236.37	181.7	150.124	234.914	0.118898	0.0265111	0.0194479	0.218356
Focal adhesion kinase 1 OS=Mus musculus GN=Ptk2 PE=1 SV=3	P34152	123.458		47.4149	45.5036	50.8108	NA	55.1064	59.9463	60.661	NA	51.5656	51.7	47.9098	56.8198	0.0561052	0.0754059	0.0194149	0.218356
Phosphomannomutase 2 OS=Mus musculus GN=Pmm2 PE=1 SV=1	Q9Z2M7	27.639		185.677	NA	183.428	139.938	116.303	89.8249	97.9122	137.246	120.429	126.6	169.681	112.343	0.151949	0.167508	0.020478	0.222414
Capping protein (Actin filament) muscle Z-line, alpha 1 OS=Mus musculus GN=Capza1 PE=1 SV=1	Q5RKN9	32.933		NA	174.28	169.43	160.669	183.886	181.163	192.201	NA	194.11	196.8	168.127	187.84	0.0410321	0.0334668	0.0204158	0.222414
TBC1 domain family member 22A OS=Mus musculus GN=Tbc1d22a PE=1 SV=3	Q8R5A6	59.325		NA	28.0831	28.1777	22.8371	36.9852	44.0615	35.5791	28.8517	36.4572	26.3	26.366	36.3869	0.115926	0.148438	0.0205169	0.222414
TBC1 domain family member 5 OS=Mus musculus GN=Tbc1d5 PE=1 SV=2	Q80XQ2	91.779		NA	134.108	144.343	120.826	177.648	182.675	NA	164.055	168.491	172.3	133.092	173.217	0.0885951	0.0489132	0.020222	0.222414
UDP-N-acetylglucosamine--peptide N-acetylglucosaminyltransferase 110 kDa subunit OS=Mus musculus GN=Ogt PE=1 SV=2	Q8CGY8	116.877		209.196	230.972	NA	201.97	274.344	NA	273.95	260.553	231.115	258.2	214.046	259.99	0.0705315	0.0780401	0.0203743	0.222414
GTPase-activating protein and VPS9 domain-containing protein 1 OS=Mus musculus GN=Gapvd1 PE=1 SV=2	Q6PAR5	162.3		55.7557	NA	58.1734	54.9061	48.8679	51.6257	50.4424	NA	54.1931	48.1	56.2784	51.2823	0.0301218	0.043785	0.0201563	0.222414
H-2 class I histocompatibility antigen, Q10 alpha chain OS=Mus musculus GN=H2-Q10 PE=1 SV=3	P01898	37.227		NA	137.637	139.889	162.937	163.388	NA	236.327	233.211	202.868	149	146.821	208.949	0.095368	0.162319	0.020753	0.223748
Histidine-rich glycoprotein OS=Mus musculus GN=Hrg PE=1 SV=2	Q9ESB3	59.126		116.771	90.1062	97.6222	116.453	187.599	NA	136.185	165.121	123.933	119.7	105.238	153.21	0.128164	0.187342	0.0208179	0.223748
Long-chain fatty acid transport protein 1 OS=Mus musculus GN=Slc27a1 PE=1 SV=1	Q60714	71.231		263.299	248.693	NA	238.574	304.645	NA	346.13	283.28	281.147	231	250.189	303.8	0.0496825	0.099237	0.0213929	0.22895
Protein S100-A1 OS=Mus musculus GN=S100a1 PE=1 SV=2	P56565	10.498		454.536	474.634	396.852	NA	369.852	238.84	313.709	228.683	NA	440	442.008	287.771	0.0913482	0.231338	0.0225137	0.232187
Single-stranded DNA-binding protein OS=Mus musculus GN=Ssbp1 PE=1 SV=1	Q8R2K3	17.146		263.9	233.375	243.874	NA	219.386	153.931	190.158	162.635	NA	218.1	247.05	181.528	0.0627743	0.16299	0.0218342	0.232187
40S ribosomal protein S9 OS=Mus musculus GN=Rps9 PE=1 SV=3	Q6ZWN5	22.578		23.2941	NA	22.2695	18.9499	32.232	30.4459	30.6556	28.9405	31.3116	22.4	21.5045	30.7171	0.105602	0.0394777	0.0220822	0.232187
Homer protein homolog 2 OS=Mus musculus GN=Homer2 PE=1 SV=1	Q9QWW1	40.545		28.6293	24.8543	28.9958	NA	NA	14.7502	24.06	18.3763	18.2833	24.2	27.4931	18.8675	0.0833891	0.204123	0.0228033	0.232187
Coronin-1B OS=Mus musculus GN=Coro1b PE=1 SV=1	Q9WUM3	53.878		98.662	NA	77.1707	81.7923	75.3071	58.8116	54.437	NA	53.4268	71.7	85.875	60.4956	0.131731	0.167733	0.02279	0.232187
Torsin-1A-interacting protein 1 OS=Mus musculus GN=Tor1aip1 PE=1 SV=3	Q921T2	66.74		107.98	115.937	NA	134.917	86.8928	NA	78.3112	81.0512	105.649	107.5	119.611	87.9761	0.115703	0.139966	0.022495	0.232187
Far upstream element-binding protein 1 OS=Mus musculus GN=Fubp1 PE=1 SV=1	Q91WJ8	68.497		109.858	88.0788	103.803	NA	86.2987	67.1323	76.0817	NA	69.0826	87.8	100.58	74.6488	0.111769	0.116079	0.0227443	0.232187
Vacuolar protein sorting-associated protein 52 homolog OS=Mus musculus GN=Vps52 PE=2 SV=1	Q8C754	81.993		40.8775	NA	55.7192	43.2446	64.7611	72.2381	84.721	57.0821	77.2936	70.6	46.6138	71.2192	0.171063	0.150869	0.02191	0.232187
Centromere/kinetochore protein zw10 homolog OS=Mus musculus GN=Zw10 PE=2 SV=3	O54692	88.006		54.6285	47.6061	NA	47.2938	NA	57.677	68.65	56.727	66.0171	62.8	49.8428	62.2678	0.0832117	0.0957161	0.0225556	0.232187
A-kinase anchor protein 1, mitochondrial OS=Mus musculus GN=Akap1 PE=1 SV=4	O08715	92.137		NA	409.383	349.04	412.525	491.501	NA	449.895	629.59	529.341	464.2	390.316	525.082	0.0916697	0.146371	0.0228013	0.232187
Cardiomyopathy-associated protein 5 OS=Mus musculus GN=Cmya5 PE=1 SV=1	E9QLJ0	405.329		957.239	954.225	894.871	NA	1035.14	NA	974.013	1071.51	1071.16	1069.4	935.445	1037.96	0.0375978	0.0442382	0.0224632	0.232187
E3 ubiquitin-protein ligase HUWE1 OS=Mus musculus GN=Huwe1 PE=1 SV=1	A2AFQ0	482.389		350.99	316.123	347.95	NA	292.316	NA	302.655	281.238	279.067	286	338.354	288.819	0.0570793	0.037729	0.022573	0.232187
Sulfurtransferase OS=Mus musculus GN=Mpst PE=1 SV=1	Q3UW66	33.077		178.989	181.714	NA	191.119	172.746	NA	159.595	150.207	169.039	187.1	183.941	162.897	0.0345973	0.0620674	0.0231616	0.234884
Methylcrotonoyl-CoA carboxylase subunit alpha, mitochondrial OS=Mus musculus GN=Mccc1 PE=1 SV=2	Q99MR8	79.293		796.359	902.264	897.688	NA	760.646	NA	716.784	686.05	696.957	731.1	865.437	715.109	0.0691753	0.0460293	0.0233245	0.235587
Succinyl-CoA:3-ketoacid coenzyme A transferase 1, mitochondrial OS=Mus musculus GN=Oxct1 PE=1 SV=1	Q9D0K2	55.953	Acetyl [K418; K421; K434; K455]	1274.04	1621.76	1505.15	NA	NA	1027.97	942.15	1005.02	1016.53	1407.7	1466.98	997.918	0.120639	0.0384223	0.0263652	0.236856
Sorbin and SH3 domain-containing protein 2 (Fragment) OS=Mus musculus GN=Sorbs2 PE=1 SV=1	D3Z0N2	6.264		118.65	NA	124.437	109.326	142.89	NA	143.431	209.952	182.833	162.1	117.471	169.777	0.0648993	0.192414	0.0264574	0.236856
Peptidyl-tRNA hydrolase 2, mitochondrial OS=Mus musculus GN=Ptrh2 PE=2 SV=1	Q8R2Y8	19.514		73.1887	NA	60.9003	60.251	94.9137	NA	88.4368	87.9756	90.7598	95.5	64.78	90.5215	0.112526	0.035036	0.0261371	0.236856
60S ribosomal protein L18a OS=Mus musculus GN=Rpl18a PE=1 SV=1	P62717	20.719		105.049	115.561	116.801	127.952	141.999	NA	126.896	132.363	140.026	127	116.341	135.321	0.0805023	0.0516362	0.0237061	0.236856
Apoptosis-associated speck-like protein containing a CARD OS=Mus musculus GN=Pycard PE=1 SV=1	Q9EPB4	21.445		124.962	121.418	133.526	112.728	106.796	NA	83.792	70.6646	95.4675	106.2	123.158	89.1802	0.0699376	0.173923	0.0261686	0.236856
Redox-regulatory protein FAM213A OS=Mus musculus GN=Fam213a PE=1 SV=1	Q3U125	25.665		319.205	NA	333.861	331.866	294.99	NA	212.917	209.064	246.442	270.9	328.311	240.853	0.0242105	0.165261	0.0261154	0.236856
1-acyl-sn-glycerol-3-phosphate acyltransferase beta OS=Mus musculus GN=Agpat2 PE=2 SV=1	Q8K3K7	30.99		66.8016	65.8526	49.4474	50.3711	75.6042	NA	76.2675	73.4166	88.3512	83.5	58.1182	78.4099	0.163361	0.0859404	0.0248583	0.236856
2-oxoisovalerate dehydrogenase subunit beta, mitochondrial OS=Mus musculus GN=Bckdhb PE=1 SV=2	Q6P3A8	42.853		328.297	478.539	444.663	365.555	359.157	276.093	308.043	236.762	276.768	378.4	404.264	291.365	0.171487	0.156357	0.0252656	0.236856
Methionine aminopeptidase 1 OS=Mus musculus GN=Metap1 PE=2 SV=1	Q8BP48	43.193		NA	53.9886	53.1741	53.6104	69.9599	NA	58.0599	64.3616	73.1334	82.9	53.5911	66.3787	0.00760576	0.0998249	0.0251588	0.236856
Tubulin alpha-1C chain OS=Mus musculus GN=Tuba1c PE=1 SV=1	P68373	49.877		198	214.228	NA	191.605	NA	243	227.595	237.117	221.261	213.6	201.277	232.243	0.0579405	0.0417222	0.0265712	0.236856
Sulfide:quinone oxidoreductase, mitochondrial OS=Mus musculus GN=Sqrdl PE=1 SV=3	Q9R112	50.25		156.822	154.682	179.61	NA	121.204	124.62	122.808	NA	123.823	124.5	163.705	123.114	0.0843956	0.0119668	0.025746	0.236856
Probable D-lactate dehydrogenase, mitochondrial OS=Mus musculus GN=Ldhd PE=1 SV=1	Q7TNG8	51.815		130.372	122.319	135.071	NA	102.34	NA	120.3	109.903	116.159	109.6	129.254	112.176	0.0498952	0.0697722	0.0261103	0.236856
Sorting and assembly machinery component 50 homolog OS=Mus musculus GN=Samm50 PE=1 SV=1	Q8BGH2	51.831		423.503	366.432	293.412	NA	NA	463.496	580.134	618.759	632.801	465.3	361.116	573.798	0.180574	0.133901	0.0252388	0.236856
Methyl-CpG-binding protein 2 OS=Mus musculus GN=Mecp2 PE=1 SV=1	Q9Z2D6	52.275		326.945	251.396	332.134	NA	210.771	139.938	266.89	206.845	185.789	295.4	303.492	202.046	0.148901	0.227153	0.0239518	0.236856
Target of Myb protein 1 OS=Mus musculus GN=Tom1 PE=1 SV=1	Q3UDC3	57.11		103.02	85.2255	101.167	NA	69.8113	NA	82.1199	64.184	79.8117	79.1	96.471	73.9818	0.101407	0.114057	0.0263707	0.236856
Methylmalonate-semialdehyde dehydrogenase [acylating], mitochondrial OS=Mus musculus GN=Aldh6a1 PE=1 SV=1	Q9EQ20	57.879		1364.59	1066.26	1253.82	NA	881.405	851.918	792.309	NA	812.35	852.8	1228.22	834.495	0.122782	0.0478043	0.0246018	0.236856
Cytochrome P450 4B1 OS=Mus musculus GN=Cyp4b1 PE=1 SV=1	Q64462	58.862		69.2813	77.4913	60.7185	NA	96.399	NA	120.857	78.2992	116.159	99.6	69.1637	102.929	0.121264	0.189865	0.0250415	0.236856
Zinc transporter 9 OS=Mus musculus GN=Slc30a9 PE=1 SV=2	Q5IRJ6	62.836		11.9476	14.9426	14.816	NA	19.0124	NA	21.2731	20.0631	18.1739	16.6	13.9021	19.6306	0.121837	0.0682758	0.0250472	0.236856
Thioredoxin reductase 1, cytoplasmic OS=Mus musculus GN=Txnrd1 PE=1 SV=3	Q9JMH6	67.042		68.9056	82.8977	84.8059	62.8424	98.33	NA	91.3166	95.5215	105.43	95	74.8629	97.6496	0.142914	0.0607685	0.0256887	0.236856
Plastin-2 OS=Mus musculus GN=Lcp1 PE=1 SV=4	Q61233	70.105		NA	74.1874	71.4442	62.6804	NA	87.5556	91.1308	84.3359	92.402	82.2	69.4374	88.8561	0.0865568	0.0410284	0.0262058	0.236856
Glutaminase kidney isoform, mitochondrial OS=Mus musculus GN=Gls PE=1 SV=1	D3Z7P3	73.916		319.28	320.778	NA	307.895	301.377	NA	304.234	288.961	298.883	329.6	315.985	298.364	0.0222965	0.02225	0.0242491	0.236856
Glycerophosphocholine phosphodiesterase GPCPD1 OS=Mus musculus GN=Gpcpd1 PE=1 SV=1	Q8C0L9	76.531		185.451	180.663	184.61	NA	215.524	NA	197.032	208.798	192.468	191.1	183.575	203.455	0.0139264	0.0520302	0.0246991	0.236856
ATP-binding cassette sub-family B member 7, mitochondrial OS=Mus musculus GN=Abcb7 PE=1 SV=3	Q61102	82.529		238.352	257.929	239.965	NA	280.582	NA	278.595	279.374	287.826	245.7	245.415	281.594	0.0442807	0.0150365	0.0241634	0.236856
Carnitine O-palmitoyltransferase 1, liver isoform OS=Mus musculus GN=Cpt1a PE=1 SV=4	P97742	88.195		NA	194.629	196.881	163.423	253.252	222.198	253.606	259.399	220.495	205.4	184.978	241.79	0.101099	0.0778805	0.0245767	0.236856
Beta-mannosidase OS=Mus musculus GN=Manba PE=2 SV=1	Q8K2I4	100.767		77.3215	75.3889	NA	75.9616	64.4641	49.5455	59.732	74.3044	58.025	69.1	76.224	61.2142	0.0130235	0.148479	0.0258569	0.236856
Synaptopodin 2-like protein OS=Mus musculus GN=Synpo2l PE=1 SV=1	B2RQK7	103.204		34.8661	30.1105	NA	38.2237	21.5375	17.3977	15.6065	29.4732	NA	20.5	34.4001	21.0037	0.118507	0.293685	0.0266503	0.236856
Liprin-beta-1 OS=Mus musculus GN=Ppfibp1 PE=1 SV=3	Q8C8U0	108.472		60.7902	67.6547	60.5367	NA	75.9013	NA	74.2238	78.6543	73.6808	70.1	62.9939	75.615	0.0641081	0.0295679	0.0240127	0.236856
Exportin-1 OS=Mus musculus GN=Xpo1 PE=1 SV=1	Q6P5F9	123.013		NA	113.309	121.801	122.284	111.253	NA	96.7046	108.039	105.54	131.4	119.131	105.384	0.0423741	0.05922	0.025141	0.236856
Ceruloplasmin OS=Mus musculus GN=Cp PE=1 SV=1	E9PZD8	124.132		363.915	340.226	NA	389.85	383.22	NA	483.058	500.955	472.301	393.1	364.663	459.884	0.0680635	0.114068	0.026231	0.236856
Leucine--tRNA ligase, cytoplasmic OS=Mus musculus GN=Lars PE=1 SV=2	Q8BMJ2	134.106		347.008	328.813	359.039	NA	366.287	NA	382.824	404.812	386.468	393	344.953	385.098	0.0441149	0.0410463	0.0260672	0.236856
Eukaryotic translation initiation factor 3 subunit A OS=Mus musculus GN=Eif3a PE=1 SV=5	P23116	161.838		346.482	302.081	347.313	NA	257.708	259.074	294.387	NA	277.972	286.6	331.959	272.285	0.0779559	0.0638892	0.0266522	0.236856
ATP-binding cassette sub-family C member 9 OS=Mus musculus GN=Abcc9 PE=1 SV=2	P70170	174.127		110.61	106.851	89.7143	83.4119	111.847	138.425	131.262	NA	120.758	119.9	97.6467	125.573	0.134609	0.0929985	0.0249901	0.236856
Nebulin-related-anchoring protein OS=Mus musculus GN=Nrap PE=1 SV=3	Q80XB4	195.633		355.95	349.011	380.127	NA	382.477	NA	421.097	452.395	474.929	395.8	361.696	432.725	0.0451602	0.0927085	0.0255817	0.236856
Golgi-specific brefeldin A-resistance factor 1 OS=Mus musculus GN=Gbf1 PE=1 SV=1	Q6DFZ1	206.651		126.615	121.944	126.982	NA	100.707	113.841	117.142	NA	109.591	118.4	125.18	110.32	0.0224378	0.0644973	0.0236326	0.236856
Rho GDP-dissociation inhibitor 1 OS=Mus musculus GN=Arhgdia PE=1 SV=3	Q99PT1	23.393		358.279	352.315	357.221	351.14	351.285	NA	337.676	339.03	345.084	396	354.739	343.269	0.00996916	0.0181765	0.0268359	0.237649
26S proteasome non-ATPase regulatory subunit 12 OS=Mus musculus GN=Psmd12 PE=1 SV=4	Q9D8W5	52.861		237.901	280.381	NA	263.031	293.505	NA	353.562	306.45	323.845	318.3	260.437	319.34	0.0820091	0.0813582	0.0272647	0.240599
Adipocyte plasma membrane-associated protein OS=Mus musculus GN=Apmap PE=1 SV=1	Q9D7N9	46.405		64.3219	74.7882	75.3527	NA	80.6544	NA	93.4532	92.8582	88.4607	78.8	71.4876	88.8566	0.0868975	0.0664453	0.0279147	0.241993
Glycerol-3-phosphate acyltransferase 3 OS=Mus musculus GN=Agpat9 PE=1 SV=1	Q8C0N2	48.969		53.2008	65.7024	63.1727	NA	68.1774	NA	86.1144	78.1217	89.446	61.7	60.692	80.4649	0.108906	0.117693	0.0275744	0.241993
Glutathione synthetase OS=Mus musculus GN=Gss PE=2 SV=1	P51855	52.214		117.072	114.285	NA	106.411	119.868	NA	130.426	125.794	131.925	128.5	112.589	127.003	0.0491077	0.0427213	0.0278252	0.241993
Cullin-3 OS=Mus musculus GN=Cul3 PE=1 SV=1	Q9JLV5	88.891		NA	171.727	173.793	189.661	214.336	NA	189.415	205.78	205.058	221.2	178.394	203.647	0.0550027	0.0509795	0.0277698	0.241993
Collagen alpha-6(VI) chain OS=Mus musculus GN=Col6a6 PE=1 SV=2	E9Q6A6	246.271		140.667	143.119	NA	149.17	NA	141.261	126.431	128.546	125.246	144.8	144.318	130.371	0.0303264	0.0566637	0.0277728	0.241993
Acetyl-CoA carboxylase 2 OS=Mus musculus GN=Acacb PE=1 SV=1	E9Q4Z2	275.574		543.505	610.545	612.639	NA	714.452	657.518	NA	679.215	733.195	629.9	588.896	696.095	0.0667754	0.0489741	0.028	0.241993
39S ribosomal protein L16, mitochondrial OS=Mus musculus GN=Mrpl16 PE=2 SV=1	Q99N93	28.785		31.0338	25.455	27.3597	NA	16.933	NA	19.7868	24.1467	22.5531	24.3	27.9495	20.8549	0.101461	0.152243	0.0282252	0.243104
Rho GTPase-activating protein 18 OS=Mus musculus GN=Arhgap18 PE=2 SV=1	Q8K0Q5	74.884		35.9932	31.1617	33.9951	NA	22.5773	NA	28.9835	29.1181	21.8962	28	33.7167	25.6438	0.0720042	0.153811	0.0286553	0.245423
V-type proton ATPase 116 kDa subunit a isoform 1 OS=Mus musculus GN=Atp6v0a1 PE=1 SV=3	Q9Z1G4	96.404		156.296	134.859	135.617	158.726	111.55	NA	134.327	118.78	127.874	132	146.374	123.133	0.0881388	0.0813363	0.0286896	0.245423
Nucleoside diphosphate-linked moiety X motif 19, mitochondrial OS=Mus musculus GN=Nudt19 PE=1 SV=2	P11930	40.294		NA	57.2925	68.5355	67.2155	97.4388	NA	73.8522	77.5002	102.365	83.9	64.3478	87.789	0.0955063	0.161851	0.028837	0.245847
Heat shock protein beta-1 OS=Mus musculus GN=Hspb1 PE=1 SV=3	P14602	23		415.012	299.678	323.317	NA	240.923	237.138	223.507	179.325	277.425	227.2	346.002	231.664	0.176072	0.152854	0.0289383	0.245878
Microsomal glutathione S-transferase 3 OS=Mus musculus GN=Mgst3 PE=1 SV=1	Q9CPU4	16.947		165.539	168.424	131.981	NA	184.48	NA	219.699	228.772	227.064	207.6	155.314	215.004	0.130437	0.0964	0.0295254	0.249182
2-oxoglutarate and iron-dependent oxygenase domain-containing protein 3 OS=Mus musculus GN=Ogfod3 PE=2 SV=1	Q9D136	35.363		18.7856	NA	15.9068	16.5204	NA	18.5323	23.0382	24.8569	21.0204	20.6	17.0709	21.8619	0.0888239	0.124285	0.0294384	0.249182
Glutathione S-transferase mu 4 OS=Mus musculus GN=Gstm4 PE=1 SV=1	Q8R5I6	25.503		NA	62.3235	56.1737	66.8915	NA	77.3439	71.344	71.3748	84.7384	89.6	61.7962	76.2003	0.0870333	0.0833702	0.0297176	0.249966
Ankyrin-1 (Fragment) OS=Mus musculus GN=Ank1 PE=4 SV=1	G3UXF4	12.433		58.3857	NA	52.5379	71.2646	90.4577	NA	101.071	88.6858	91.6357	95.7	60.7294	92.9625	0.157763	0.0595914	0.0301504	0.251033
Protein Rpl3l OS=Mus musculus GN=Rpl3l PE=1 SV=1	E9PWZ3	46.483		50.5708	NA	46.9932	42.4348	60.1566	55.5969	NA	55.129	61.0904	53.9	46.6663	57.9932	0.0873833	0.052885	0.0302399	0.251033
Ferrochelatase OS=Mus musculus GN=Fech PE=1 SV=1	Q544X6	47.391		274.27	289.466	311.41	NA	245.231	251.321	257.6	213.059	276.659	233.5	291.715	248.774	0.0640066	0.0931944	0.0300756	0.251033
Sorbin and SH3 domain-containing protein 1 OS=Mus musculus GN=Sorbs1 PE=1 SV=1	D3Z5J3	103.914		352.418	NA	387.489	364.583	432.236	NA	391.835	401.883	425.334	516	368.163	412.822	0.0483692	0.0462493	0.0302437	0.251033
OTU domain-containing protein 7B OS=Mus musculus GN=Otud7b PE=1 SV=1	B2RUR8	91.926		66.8767	68.706	NA	62.3565	57.4829	56.3533	NA	56.2831	56.2733	67.3	65.9797	56.5982	0.0495364	0.0104409	0.0306781	0.253801
Cytochrome c oxidase subunit 5B, mitochondrial OS=Mus musculus GN=Cox5b PE=1 SV=1	Q9D881	13.838		NA	106.776	101.894	108.517	112.589	161.117	161.081	NA	157.324	125.4	105.729	148.028	0.0324696	0.160056	0.0311085	0.255146
Phosphorylase b kinase gamma catalytic chain, skeletal muscle/heart isoform OS=Mus musculus GN=Phkg1 PE=2 SV=3	P07934	44.931		80.703	99.7175	NA	78.0671	121.204	95.1198	146.404	113.188	112.766	109.3	86.1625	117.736	0.137098	0.158375	0.0310718	0.255146
UTP--glucose-1-phosphate uridylyltransferase OS=Mus musculus GN=Ugp2 PE=2 SV=3	Q91ZJ5	56.944		432.445	382.501	449.299	357.781	337.471	266.827	289.649	NA	366.105	372.2	405.506	315.013	0.105113	0.142909	0.031145	0.255146
Nucleoside diphosphate kinase 3 OS=Mus musculus GN=Nme3 PE=2 SV=3	Q9WV85	19.087		125.413	NA	140.616	114.833	171.855	NA	148.912	159.706	166.63	169	126.954	161.776	0.102087	0.0612876	0.0325457	0.257113
Extracellular superoxide dismutase [Cu-Zn] OS=Mus musculus GN=Sod3 PE=1 SV=1	O09164	27.375		22.5427	25.1547	26.5416	NA	37.7278	NA	32.2349	26.6324	39.0847	30.7	24.7463	33.92	0.0820516	0.167743	0.0322548	0.257113
Methylglutaconyl-CoA hydratase, mitochondrial OS=Mus musculus GN=Auh PE=1 SV=1	Q9JLZ3	33.374		157.198	197.558	175.338	NA	148.98	111.572	129.311	100.049	164.55	174.8	176.698	130.892	0.1144	0.201666	0.0321423	0.257113
Septin-8 OS=Mus musculus GN=Sept8 PE=1 SV=1	B1AQZ0	55.839		33.8141	38.5204	38.0854	NA	42.9265	40.2794	45.7976	NA	44.8872	46.1	36.8066	43.4727	0.0706593	0.0561919	0.0326183	0.257113
Splicing factor 3A subunit 3 OS=Mus musculus GN=Sf3a3 PE=2 SV=2	Q9D554	58.805		31.1841	36.5681	NA	30.1255	46.1943	NA	44.6829	40.3037	36.0193	39.8	32.6259	41.8	0.105893	0.109871	0.0324159	0.257113
Propionyl-CoA carboxylase alpha chain, mitochondrial OS=Mus musculus GN=Pcca PE=1 SV=2	Q91ZA3	79.871		1242.33	1093.66	1190.19	NA	1115.94	890.306	874.614	NA	983.031	1077	1175.4	965.973	0.0641734	0.11474	0.0326717	0.257113
Amyloid-like protein 2 OS=Mus musculus GN=Aplp2 PE=1 SV=1	Q60709	85.193		NA	109.93	107.348	114.347	126.552	130.293	109.06	141.24	125.246	125.1	110.542	126.478	0.0320195	0.0916442	0.0324704	0.257113
Mitofusin-2 OS=Mus musculus GN=Mfn2 PE=1 SV=3	Q80U63	86.133		68.5299	65.4021	67.8084	NA	77.0895	70.3471	77.7538	70.6646	NA	66.6	67.2468	73.9637	0.0243547	0.0541369	0.0325865	0.257113
Probable threonine--tRNA ligase 2, cytoplasmic OS=Mus musculus GN=Tarsl2 PE=2 SV=1	Q8BLY2	91.26		NA	153.781	150.887	132.325	211.959	148.447	167.12	193.973	186.446	173.6	145.665	181.589	0.0799262	0.135089	0.0327142	0.257113
Importin subunit beta-1 OS=Mus musculus GN=Kpnb1 PE=1 SV=2	P70168	97.122		NA	292.995	340.496	333.162	288.9	NA	261.502	241.822	274.469	307.3	322.218	266.673	0.0793615	0.0749711	0.0320341	0.257113
Ras GTPase-activating-like protein IQGAP1 OS=Mus musculus GN=Iqgap1 PE=1 SV=2	Q9JKF1	188.624		567.325	600.633	NA	568.659	621.469	591.142	618.036	652.671	632.253	658.1	578.872	623.114	0.0325755	0.0359555	0.0325587	0.257113
Transforming acidic coiled-coil-containing protein 2 OS=Mus musculus GN=Tacc2 PE=1 SV=1	E9Q8T1	305.044		NA	881.239	880.418	707.301	1122.92	1038.94	1064.68	NA	1238.34	1136.5	822.986	1116.22	0.121736	0.0794367	0.0316541	0.257113
Basement membrane-specific heparan sulfate proteoglycan core protein OS=Mus musculus GN=Hspg2 PE=1 SV=1	E9PZ16	469.486		456.34	549.948	540.558	NA	630.679	NA	708.888	684.541	597.657	576.9	515.615	655.441	0.0999745	0.0770715	0.0319729	0.257113
39S ribosomal protein L13, mitochondrial OS=Mus musculus GN=Mrpl13 PE=2 SV=1	Q9D1P0	20.664		155.169	142.593	142.979	NA	132.79	123.864	142.595	117.626	134.881	135.4	146.914	130.351	0.0486807	0.0748113	0.0329651	0.257476
Histone H1.3 OS=Mus musculus GN=Hist1h1d PE=1 SV=2	P43277	22.086		225.878	249.369	289.049	NA	185.52	130.104	NA	144.17	220.823	293.3	254.765	170.154	0.125329	0.241903	0.0329251	0.257476
60S ribosomal protein L23 OS=Mus musculus GN=Rpl23 PE=1 SV=1	P62830	14.856		230.161	245.389	223.24	NA	267.363	NA	301.726	265.614	246.989	257.8	232.93	270.423	0.0486458	0.0843657	0.0331566	0.258169
Ribosyldihydronicotinamide dehydrogenase [quinone] OS=Mus musculus GN=Nqo2 PE=2 SV=3	Q9JI75	26.231		276.224	261.984	308.774	NA	259.49	195.913	202.885	260.642	227.94	220.9	282.327	229.374	0.0849531	0.13274	0.0333036	0.258514
60S ribosomal protein L32 OS=Mus musculus GN=Rpl32 PE=1 SV=2	P62911	15.85		155.695	189.073	165.522	129.086	208.097	215.958	214.218	NA	209.656	210.6	159.844	211.982	0.155349	0.0175047	0.0340012	0.258639
Histone H1.0 OS=Mus musculus GN=H1f0 PE=2 SV=4	P10922	20.848		121.28	126.449	146.342	NA	102.192	NA	119.929	82.1165	84.4099	153.5	131.357	97.1617	0.100737	0.181464	0.0340395	0.258639
Gamma-sarcoglycan OS=Mus musculus GN=Sgcg PE=1 SV=2	P82348	32.061		114.818	NA	92.1685	93.2918	144.376	NA	130.89	117.538	138.494	143.4	100.093	132.824	0.127527	0.08726	0.0336334	0.258639
Heterogeneous nuclear ribonucleoprotein A1 OS=Mus musculus GN=Hnrnpa1 PE=1 SV=1	Q5EBP8	38.81		NA	86.4269	90.1688	79.2009	67.8804	54.2731	83.9778	59.3014	73.1334	74.2	85.2655	67.7132	0.065389	0.172437	0.0336428	0.258639
Centrosomal protein of 85 kDa OS=Mus musculus GN=Cep85 PE=2 SV=2	Q8BMK0	85.287		NA	31.2368	28.6322	25.1046	NA	38.5774	38.6447	34.267	36.6762	41	28.3245	37.0413	0.108658	0.0556784	0.0339089	0.258639
Zinc phosphodiesterase ELAC protein 2 OS=Mus musculus GN=Elac2 PE=1 SV=1	Q80Y81	92.66		NA	129.753	116.074	113.861	134.721	151.284	NA	146.922	131.049	154.4	119.896	140.994	0.0717925	0.0684321	0.034032	0.258639
Guanine nucleotide-binding protein G(s) subunit alpha isoforms XLas OS=Mus musculus GN=Gnas PE=2 SV=1	Q6R0H7	121.429		77.021	NA	78.0796	87.4611	95.0622	NA	91.874	100.582	95.7959	109.1	80.8539	95.8284	0.0710717	0.0375375	0.0335644	0.258639
Ubiquitin-40S ribosomal protein S27a OS=Mus musculus GN=Rps27a PE=1 SV=2	P62983	17.939		55.0042	56.842	66.9903	NA	68.7716	86.2319	79.333	64.8055	78.9359	92.7	59.6122	75.6156	0.10829	0.114768	0.0343096	0.259905
Guanine nucleotide-binding protein G(I)/G(S)/G(O) subunit gamma-12 OS=Mus musculus GN=Gng12 PE=1 SV=3	Q9DAS9	7.992		79.3504	82.5974	106.257	NA	67.5833	53.1385	NA	54.3301	73.7902	63.4	89.4017	62.2105	0.164286	0.162704	0.0349513	0.26224
Fatty acid-binding protein, adipocyte OS=Mus musculus GN=Fabp4 PE=1 SV=3	P04117	14.641		1999.24	2427.31	1988.62	1576.4	2700.06	NA	2787.06	2710.82	2634.55	2531.3	1997.89	2708.12	0.173902	0.023076	0.0362609	0.26224
Superoxide dismutase [Cu-Zn] OS=Mus musculus GN=Sod1 PE=1 SV=2	P08228	15.933		46.6634	53.9136	57.628	42.2729	30.4496	11.1572	NA	29.8283	11.386	28.2	50.1195	20.7053	0.138372	0.526263	0.0358062	0.26224
Alpha-crystallin B chain OS=Mus musculus GN=Cryab PE=1 SV=2	P23927	20.056		114.742	152.505	147.615	NA	104.717	99.2801	95.7756	77.1451	116.05	95.2	138.287	98.5936	0.148506	0.144392	0.0366141	0.26224
Ferritin heavy chain OS=Mus musculus GN=Fth1 PE=1 SV=2	P09528	21.053		NA	367.708	325.589	400.053	263.055	NA	286.119	297.04	287.278	460.8	364.45	283.373	0.102452	0.0508293	0.0365444	0.26224
Thiamine-triphosphatase OS=Mus musculus GN=Thtpa PE=1 SV=3	Q8JZL3	24.249		123.158	115.036	119.346	NA	98.4785	100.604	NA	113.099	111.342	114.5	119.18	105.881	0.0340993	0.069951	0.0349567	0.26224
28S ribosomal protein S34, mitochondrial OS=Mus musculus GN=Mrps34 PE=2 SV=1	Q9JIK9	25.811		54.7037	53.7634	NA	54.4202	50.2047	45.9525	46.4479	39.4159	NA	58.8	54.2958	45.5053	0.00888373	0.0984849	0.037016	0.26224
Hepatoma-derived growth factor OS=Mus musculus GN=Hdgf PE=1 SV=2	P51859	26.253		NA	222.337	223.422	250.56	311.923	NA	256.207	305.296	255.091	327.6	232.106	282.129	0.0688923	0.108814	0.0357461	0.26224
KxDL motif-containing protein 1 OS=Mus musculus GN=Kxd1 PE=1 SV=1	E9QNP0	26.839		651.635	610.244	582.734	NA	520.911	355.896	426.578	NA	521.02	561.5	614.871	456.101	0.0564066	0.175982	0.0369854	0.26224
Protein-L-isoaspartate O-methyltransferase OS=Mus musculus GN=Pcmt1 PE=1 SV=1	E0CYV0	30.422		NA	216.705	212.606	205.534	245.974	NA	216.447	236.229	229.363	240.3	211.615	232.003	0.0267064	0.0534885	0.036195	0.26224
Succinate dehydrogenase [ubiquinone] iron-sulfur subunit, mitochondrial OS=Mus musculus GN=Sdhb PE=1 SV=1	Q9CQA3	31.793		699.125	722.427	609.366	NA	524.179	519.282	574.096	NA	572.148	514.7	676.973	547.426	0.0881818	0.054343	0.035499	0.26224
Actin-related protein 2/3 complex subunit 2 OS=Mus musculus GN=Arpc2 PE=1 SV=3	Q9CVB6	34.336		70.4084	67.7298	57.5371	NA	84.2192	NA	81.3768	90.2838	78.7169	93	65.2251	83.6492	0.104122	0.0593071	0.0369758	0.26224
Glyoxylate reductase/hydroxypyruvate reductase OS=Mus musculus GN=Grhpr PE=1 SV=1	Q91Z53	35.306		103.321	NA	127.527	104.467	150.763	NA	144.546	136.091	158.419	175.3	111.772	147.455	0.122182	0.0641876	0.0363042	0.26224
Putative transferase CAF17 homolog, mitochondrial OS=Mus musculus GN=Iba57 PE=1 SV=1	Q8CAK1	38.375		55.0042	NA	55.5374	62.5185	81.9912	53.3276	97.0761	97.0307	117.911	91.2	57.6867	89.4673	0.0726841	0.267211	0.0360761	0.26224
Protein phosphatase 1K, mitochondrial OS=Mus musculus GN=Ppm1k PE=1 SV=1	Q8BXN7	40.893		144.273	153.931	141.979	NA	131.156	107.223	132.005	NA	103.022	132.1	146.728	118.351	0.0432285	0.129916	0.0367755	0.26224
Serine protease inhibitor A3M OS=Mus musculus GN=Serpina3m PE=1 SV=2	Q03734	47.034		NA	94.7617	114.347	124.875	149.129	NA	166.562	165.298	150.318	121.8	111.328	157.827	0.13727	0.0594572	0.0360952	0.26224
BRISC complex subunit Abro1 OS=Mus musculus GN=Fam175b PE=1 SV=1	Z4YJY0	47.903		65.6745	62.4736	73.2621	NA	46.1943	NA	53.6938	59.0351	58.7913	53.8	67.1367	54.4286	0.0825316	0.11054	0.0353105	0.26224
Kynurenine--oxoglutarate transaminase 3 OS=Mus musculus GN=Ccbl2 PE=1 SV=1	Q71RI9	51.093		284.113	355.169	379.4	NA	NA	224.468	259.644	220.96	229.144	293.2	339.561	233.554	0.145846	0.0758432	0.0361327	0.26224
KIF1-binding protein OS=Mus musculus GN=Kif1bp PE=2 SV=2	Q6ZPU9	71.007		NA	24.5539	22.6331	20.7315	29.2613	NA	28.1474	23.8804	30.8737	24.5	22.6395	28.0407	0.0844198	0.106661	0.0352923	0.26224
Dipeptidyl peptidase 3 OS=Mus musculus GN=Dpp3 PE=2 SV=2	Q99KK7	82.846		183.648	170.676	197.426	NA	214.781	NA	194.617	243.065	238.997	218	183.917	222.865	0.0727336	0.101384	0.0358357	0.26224
Histidine rich calcium binding protein, isoform CRA_a OS=Mus musculus GN=Hrc PE=1 SV=1	G5E8J6	85.121		NA	681.879	584.552	630.53	842.341	707.442	713.068	840.962	677.578	839	632.32	756.278	0.0769993	0.104584	0.0364764	0.26224
Ubiquitin carboxyl-terminal hydrolase 4 OS=Mus musculus GN=Usp4 PE=1 SV=3	P35123	108.274		110.384	120.292	NA	107.869	128.483	NA	133.77	129.078	132.582	127.8	112.848	130.978	0.0582011	0.0198129	0.0364054	0.26224
Protein Myo18b OS=Mus musculus GN=Myo18b PE=1 SV=1	E9PV66	288.705		89.194	92.6592	82.2608	NA	109.619	117.056	91.1308	NA	120.21	123.4	88.038	109.504	0.0601411	0.11898	0.0347527	0.26224
Hemoglobin subunit beta-1 OS=Mus musculus GN=Hbb-b1 PE=1 SV=2	P02088	15.83	Acetyl [K18; S50; S51; S53; K60; K62; T140]	83.6335	53.7634	68.172	NA	81.8426	118.569	976.893	1608.42	1124.15	404.9	68.5229	781.975	0.218002	0.850286	0.0374658	0.263512
Estradiol 17-beta-dehydrogenase 11 OS=Mus musculus GN=Hsd17b11 PE=2 SV=1	Q9EQ06	32.86		NA	25.3048	29.9048	22.1892	45.4516	53.3276	34.5573	NA	30.1073	23.3	25.7996	40.8609	0.150448	0.257404	0.0376146	0.263512
Peptidyl-glycine alpha-amidating monooxygenase OS=Mus musculus GN=Pam PE=2 SV=2	P97467	108.894		NA	19.6732	18.2701	14.4149	26.7363	27.042	NA	25.9222	22.8815	20.9	17.4527	25.6455	0.156009	0.0741759	0.0375742	0.263512
Complement C4-B OS=Mus musculus GN=C4b PE=1 SV=3	P01029	192.794		255.484	247.191	NA	229.828	258.748	NA	413.758	357.85	353.295	263.4	244.168	345.913	0.0536207	0.185842	0.0373901	0.263512
Guanine nucleotide-binding protein subunit alpha-13 OS=Mus musculus GN=Gna13 PE=1 SV=1	P27601	44.027		34.1898	35.667	32.5407	NA	NA	27.042	27.0327	29.6507	33.0633	34	34.1325	29.1972	0.0458195	0.0978417	0.0381333	0.263894
Short-chain specific acyl-CoA dehydrogenase, mitochondrial OS=Mus musculus GN=Acads PE=1 SV=2	Q07417	44.861		1171.55	1210.65	1320.9	NA	1334.73	NA	1564.18	1403.97	1385.15	1182.2	1234.37	1422.01	0.0627445	0.0697503	0.0383461	0.263894
Hemopexin OS=Mus musculus GN=Hpx PE=1 SV=2	Q91X72	51.285		NA	108.428	145.706	121.96	146.01	NA	219.234	175.507	168.163	143	125.365	177.229	0.150529	0.173124	0.0379189	0.263894
Cytosolic purine 5prime-nucleotidase OS=Mus musculus GN=Nt5c2 PE=1 SV=1	E9Q9M1	67.661		57.7094	57.4427	66.5358	NA	47.0855	NA	50.5353	48.6485	50.4708	59.9	60.5626	49.185	0.085443	0.0335567	0.0384037	0.263894
Striatin OS=Mus musculus GN=Strn PE=1 SV=2	O55106	85.913		172.602	160.389	NA	158.726	184.777	182.108	185.234	174.176	NA	168.4	163.906	181.574	0.0462289	0.028204	0.0383948	0.263894
Conserved oligomeric Golgi complex subunit 4 OS=Mus musculus GN=Cog4 PE=2 SV=1	Q8R1U1	88.604		59.7382	NA	68.172	62.3565	68.9201	NA	69.579	79.6308	78.279	75.6	63.4222	74.1022	0.0680627	0.0760695	0.0380297	0.263894
Heterogeneous nuclear ribonucleoprotein U-like protein 1 OS=Mus musculus GN=Hnrnpul1 PE=1 SV=1	Q8VDM6	95.942		59.3625	47.6812	54.4467	NA	43.6692	39.5229	44.9616	48.4709	35.6908	39.6	53.8301	42.4631	0.108954	0.116744	0.0379784	0.263894
Dynactin subunit 2 OS=Mus musculus GN=Dctn2 PE=1 SV=3	Q99KJ8	44.09		NA	262.885	240.874	215.737	367.623	NA	278.037	324.027	271.732	346.6	239.832	310.355	0.0983648	0.144131	0.0386321	0.264741
40S ribosomal protein S8 OS=Mus musculus GN=Rps8 PE=1 SV=2	P62242	24.19		50.7963	53.1627	47.4477	NA	53.7696	52.3821	58.5244	62.231	59.7767	39	50.4689	57.3367	0.0568969	0.0722221	0.0390201	0.265231
D-beta-hydroxybutyrate dehydrogenase, mitochondrial OS=Mus musculus GN=Bdh1 PE=1 SV=2	Q80XN0	38.274		290.05	298.327	313.227	NA	253.549	292.545	147.333	196.103	190.826	250.6	300.535	216.071	0.0390822	0.263984	0.0388113	0.265231
Glutaryl-CoA dehydrogenase, mitochondrial OS=Mus musculus GN=Gcdh PE=1 SV=1	A0A0A0MQ68	49.538		311.54	318.601	348.768	272.749	288.752	NA	253.048	260.553	255.967	291.7	312.914	264.58	0.099923	0.0620144	0.038998	0.265231
Ral GTPase-activating protein subunit alpha-1 OS=Mus musculus GN=Ralgapa1 PE=1 SV=1	Q6GYP7	229.244	Acetyl [S1769; S1775]	NA	60.221	55.9919	51.019	67.4348	NA	67.9998	71.286	69.192	72.8	55.7439	68.9781	0.0826282	0.0247041	0.0391701	0.265533
Transcription termination factor 2, mitochondrial OS=Mus musculus GN=Mterf2 PE=1 SV=1	Q8BKY8	43.425		57.0331	64.7263	NA	59.7651	75.1586	63.5393	68.65	69.7768	69.63	68.3	60.5082	69.3509	0.0644552	0.059564	0.0392845	0.265592
Protein Myh13 OS=Mus musculus GN=Myh13 PE=1 SV=1	B1AR69	223.422	Acetyl [K880; S1158; K1774]	NA	106.626	102.712	86.9752	139.771	180.973	100.978	137.423	119.006	121.9	98.7711	135.63	0.105307	0.219757	0.0395703	0.265795
Prostaglandin E synthase 3 OS=Mus musculus GN=Ptges3 PE=1 SV=1	Q9R0Q7	18.709		76.495	79.6689	NA	79.5248	65.5038	48.6	NA	69.9544	54.85	74.6	78.5629	59.7271	0.0228138	0.163351	0.0400843	0.265795
High mobility group protein B1 OS=Mus musculus GN=Hmgb1 PE=1 SV=2	P63158	24.878		175.007	124.121	157.614	NA	88.9723	NA	109.246	96.8531	118.459	114	152.247	103.382	0.169879	0.126359	0.0397911	0.265795
Nicotinamide/nicotinic acid mononucleotide adenylyltransferase 3 OS=Mus musculus GN=Nmnat3 PE=2 SV=1	Q99JR6	27.685		154.793	160.014	174.248	NA	NA	155.823	143.06	130.854	135.319	128.2	163.018	141.264	0.0617667	0.077427	0.039768	0.265795
Ester hydrolase C11orf54 homolog OS=Mus musculus PE=2 SV=1	Q91V76	34.973		63.6456	60.6715	61.5366	NA	63.8699	NA	87.415	82.0277	81.8918	76.2	61.9512	78.8011	0.0246936	0.130469	0.0406882	0.265795
Alpha-enolase OS=Mus musculus GN=Eno1 PE=1 SV=3	P17182	47.111		600.538	635.774	646.179	NA	577.949	NA	540.003	604.555	517.627	481.4	627.497	560.033	0.0381195	0.0691769	0.0401081	0.265795
Calreticulin OS=Mus musculus GN=Calr PE=1 SV=1	P14211	47.965		392.694	404.051	436.301	361.182	442.039	NA	482.222	445.116	435.516	473.8	398.557	451.223	0.0778215	0.046651	0.0404162	0.265795
Mitogen-activated protein kinase 9 OS=Mus musculus GN=Mapk9 PE=1 SV=2	Q9WTU6	48.158		NA	63.2996	44.3572	67.0535	98.0329	106.844	74.5954	96.3205	NA	82	58.2368	93.9483	0.208901	0.145836	0.040563	0.265795
Annexin A7 OS=Mus musculus GN=Anxa7 PE=2 SV=2	Q07076	49.893		158.175	174.28	183.61	147.226	193.244	NA	185.049	202.317	195.643	188.3	165.823	194.063	0.0979993	0.0367468	0.0404976	0.265795
Coiled-coil domain-containing protein 22 OS=Mus musculus GN=Ccdc22 PE=1 SV=1	Q9JIG7	70.8		37.5712	35.3667	34.7223	NA	41.5897	37.6319	42.9179	39.5935	36.6762	47.5	35.8867	39.6818	0.0416303	0.0659031	0.0400824	0.265795
Gephyrin OS=Mus musculus GN=Gphn PE=1 SV=1	A0JNY3	83.613		110.159	113.158	110.166	NA	98.33	NA	105.901	107.684	104.992	112	111.161	104.227	0.015561	0.0392129	0.0399914	0.265795
MCG18845, isoform CRA_d OS=Mus musculus GN=Uba7 PE=1 SV=1	Q9DBK7	108.61		59.4376	53.6883	48.8111	NA	74.8615	NA	72.7374	67.735	57.0396	69.1	53.979	68.0934	0.0985425	0.116776	0.0406138	0.265795
Sodium/potassium-transporting ATPase subunit alpha-1 OS=Mus musculus GN=Atp1a1 PE=1 SV=1	Q8VDN2	112.91		2173.57	1961.54	NA	2013.22	1736.82	NA	1849.93	1845.18	1831.62	1965.3	2049.44	1815.89	0.0539459	0.0293414	0.0403314	0.265795
Actin, alpha skeletal muscle OS=Mus musculus GN=Acta1 PE=1 SV=1	P68134	42.024	Acetyl [K52; T150; T151; S273; T279; T280; S283; K317; T320; S325; T326; K328]	81.8301	119.165	111.529	NA	137.246	NA	136.836	266.59	248.413	107.1	104.175	197.271	0.189338	0.354552	0.0408758	0.266328
Raftlin OS=Mus musculus GN=Rftn1 PE=1 SV=4	Q6A0D4	61.499		NA	29.8852	31.9045	28.3439	35.0542	42.3595	29.9125	35.066	36.4572	29	30.0445	35.7699	0.0594332	0.124409	0.0412466	0.26805
GTP-binding protein Rheb OS=Mus musculus GN=Rheb PE=1 SV=1	Q921J2	20.439		36.5192	37.4692	34.6314	NA	42.9265	39.5229	46.6337	NA	38.3184	50.5	36.2066	41.8504	0.0398963	0.0893314	0.0413552	0.268063
Prohibitin-2 OS=Mus musculus GN=Phb2 PE=1 SV=1	O35129	33.276		314.922	257.328	256.781	NA	284.89	345.684	469.217	336.633	450.077	379.4	276.344	377.3	0.120903	0.209274	0.0419602	0.271066
Eukaryotic initiation factor 4A-II OS=Mus musculus GN=Eif4a2 PE=2 SV=2	P10630	46.373		63.4202	64.4259	62.8091	NA	83.0309	NA	74.6883	65.6932	77.5126	61	63.5517	75.2312	0.0128464	0.0962536	0.0421419	0.271066
E3 ubiquitin-protein ligase UBR3 OS=Mus musculus GN=Ubr3 PE=1 SV=3	Q5U430	212.619		NA	270.018	242.147	231.448	303.308	NA	309.993	292.335	298.993	274.4	247.871	301.157	0.0803327	0.0246423	0.0420539	0.271066
Guanylate-binding protein 9 OS=Mus musculus GN=Gbp9 PE=1 SV=1	Q8BTS3	71.296		100.691	95.888	94.0773	NA	106.499	NA	105.623	104.488	101.379	93.2	96.8854	104.497	0.0352758	0.0213952	0.0427134	0.274042
3-hydroxyisobutyrate dehydrogenase, mitochondrial OS=Mus musculus GN=Hibadh PE=1 SV=1	Q99L13	35.417		684.698	548.296	573.553	NA	757.379	NA	826.773	758.579	818.809	668.8	602.182	790.385	0.120508	0.0475255	0.0428638	0.274307
Elongation factor 1-alpha 2 OS=Mus musculus GN=Eef1a2 PE=1 SV=1	P62631	50.422	Acetyl [K154]	960.545	826.049	941.046	NA	775.797	667.351	755.336	865.73	770.747	803	909.213	766.992	0.0799368	0.0919728	0.0429825	0.274368
Citrate synthase, mitochondrial OS=Mus musculus GN=Cs PE=1 SV=1	Q9CZU6	51.703	Acetyl [K76; K393; K459]	809.885	NA	995.129	774.516	1166.29	NA	1133.61	1039.73	1247.76	1237.4	859.843	1146.85	0.137802	0.0750263	0.0434132	0.27605
Phosphatidylethanolamine-binding protein 1 OS=Mus musculus GN=Pebp1 PE=1 SV=3	P70296	20.817		306.356	290.142	292.503	NA	333.163	NA	298.289	329.354	335.45	288.9	296.334	324.064	0.0295587	0.0535901	0.0434948	0.27605
Protein Gm20671 (Fragment) OS=Mus musculus GN=Gm20671 PE=4 SV=1	F6TVX7	64.276		48.9929	51.4356	NA	40.8152	49.6106	67.3214	65.5845	NA	65.7981	56.1	47.0812	62.0786	0.118143	0.134473	0.0435753	0.27605
Membrane-associated phosphatidylinositol transfer protein 2 OS=Mus musculus GN=Pitpnm2 PE=1 SV=2	Q6ZPQ6	147.942		35.0164	39.2713	33.177	NA	NA	44.0615	45.0545	44.2098	41.7123	36.3	35.8216	43.7595	0.0872633	0.0327511	0.0437659	0.276561
Iron-sulfur protein NUBPL OS=Mus musculus GN=Nubpl PE=2 SV=2	Q9CWD8	34.117		193.717	198.909	196.153	NA	192.798	NA	171.95	161.392	164.988	170.8	196.26	172.782	0.0132365	0.0812889	0.043993	0.277299
Chloride intracellular channel protein 4 OS=Mus musculus GN=Clic4 PE=1 SV=3	Q9QYB1	28.711		209.572	233.525	230.876	NA	262.609	243.378	261.13	NA	251.806	257.9	224.658	254.731	0.0584509	0.0351463	0.045446	0.281519
60S ribosomal protein L7a OS=Mus musculus GN=Rpl7a PE=1 SV=2	P12970	29.958		95.506	94.6115	NA	94.9115	107.242	98.1455	109.617	NA	100.175	138.5	95.0097	103.795	0.00479166	0.0530034	0.0450546	0.281519
Microtubule-associated protein RP/EB family member 3 OS=Mus musculus GN=Mapre3 PE=1 SV=1	D3Z6G3	30.345		NA	159.563	159.795	128.114	189.827	165.089	174.737	218.918	218.962	189.8	149.157	193.507	0.122182	0.128343	0.0451575	0.281519
Biliverdin reductase A OS=Mus musculus GN=Blvra PE=2 SV=1	Q9CY64	33.504		63.0445	51.8862	66.4449	54.4202	44.709	34.9844	43.1037	60.4555	46.5295	50.6	58.949	45.9564	0.117266	0.200801	0.0454282	0.281519
Dehydrogenase/reductase SDR family member 1 OS=Mus musculus GN=Dhrs1 PE=2 SV=1	Q99L04	33.983		173.729	138.613	161.431	NA	199.482	NA	231.311	174.886	199.803	184.2	157.925	201.37	0.11283	0.114823	0.0451162	0.281519
Secernin-1 OS=Mus musculus GN=Scrn1 PE=1 SV=1	Q9CZC8	46.297		41.2532	33.8649	NA	40.8152	NA	49.1673	54.3441	45.2751	45.3252	54.4	38.6444	48.5279	0.107259	0.0882929	0.0454242	0.281519
Protein arginine N-methyltransferase 5 OS=Mus musculus GN=Prmt5 PE=1 SV=3	Q8CIG8	72.634		38.2475	45.1282	45.6298	NA	35.6483	30.8241	NA	39.3272	33.7202	49.1	43.0018	34.8799	0.0959262	0.102255	0.0450355	0.281519
cAMP-specific 3prime,5prime-cyclic phosphodiesterase 4A OS=Mus musculus GN=Pde4a PE=2 SV=2	O89084	93.499		NA	35.1414	41.8121	32.0691	47.0855	53.5167	40.8742	49.8913	48.2812	47	36.3409	47.9298	0.137065	0.0965612	0.0456255	0.281937
Glutathione S-transferase kappa 1 OS=Mus musculus GN=Gstk1 PE=1 SV=3	Q9DCM2	25.687	Acetyl [K158]	694.842	596.353	745.892	545.012	574.829	548.215	443.856	515.425	500.547	534.5	645.525	516.575	0.14149	0.096505	0.0459909	0.282805
Metaxin-2 OS=Mus musculus GN=Mtx2 PE=1 SV=1	O88441	29.739		407.948	457.064	309.319	NA	NA	562.398	641.26	478.14	673.418	605.6	391.444	588.804	0.192218	0.148238	0.0459805	0.282805
Triosephosphate isomerase OS=Mus musculus GN=Tpi1 PE=1 SV=4	P17751	32.171	Acetyl [S130]	2238.64	2159.32	2540.36	NA	1809	NA	2130.19	2029.03	1684.91	1700.9	2312.77	1913.29	0.0869284	0.106035	0.0469473	0.284411
Hemoglobin subunit beta-2 OS=Mus musculus GN=Hbb-b2 PE=1 SV=2	P02089	15.868	Acetyl [S53; K60; T140]	181.469	232.399	238.511	295.748	267.214	318.075	1770.13	3494.26	2445.26	920.6	237.032	1658.99	0.197258	0.838157	0.0470841	0.284411
Phytanoyl-CoA dioxygenase domain-containing protein 1 OS=Mus musculus GN=Phyhd1 PE=2 SV=2	Q9DB26	32.496		55.0794	NA	52.0834	47.9416	63.4243	NA	66.9779	66.4034	52.5509	41	51.7015	62.3391	0.0693244	0.107618	0.0463688	0.284411
Sphingomyelin phosphodiesterase 2 OS=Mus musculus GN=Smpd2 PE=1 SV=1	O70572	47.436		60.5648	66.4533	NA	42.2729	106.054	97.5782	NA	93.4797	100.613	77.5	56.4303	99.4312	0.223449	0.0532527	0.0470833	0.284411
Mitochondrial 10-formyltetrahydrofolate dehydrogenase OS=Mus musculus GN=Aldh1l2 PE=1 SV=2	Q8K009	101.526		105.876	111.582	110.529	NA	151.06	NA	150.12	120.733	119.444	102.3	109.329	135.339	0.0277739	0.130205	0.0467113	0.284411
Phosphoinositide phospholipase C OS=Mus musculus GN=Plcb4 PE=1 SV=1	Q91UZ1	134.442		134.505	119.841	134.435	NA	93.1313	NA	117.885	118.159	104.117	127.5	129.594	108.323	0.0651727	0.111376	0.0465189	0.284411
Myb-binding protein 1A OS=Mus musculus GN=Mybbp1a PE=1 SV=2	Q7TPV4	151.942		170.273	157.911	184.064	NA	150.911	143.342	NA	135.381	154.259	150	170.749	145.973	0.0766216	0.0576087	0.0471567	0.284411
Eukaryotic translation initiation factor 4 gamma 1 OS=Mus musculus GN=Eif4g1 PE=1 SV=1	Q6NZJ6	175.967		317.852	308.764	270.597	272.425	330.935	299.353	325.879	344.179	375.082	350.4	292.41	335.086	0.0835352	0.0825584	0.0468123	0.284411
Reticulocalbin-2 OS=Mus musculus GN=Rcn2 PE=2 SV=1	Q8BP92	37.248		NA	107.301	109.257	115.643	124.918	NA	146.868	123.663	118.349	125	110.734	128.45	0.0393958	0.0981317	0.0474013	0.285201
Filamin-binding LIM protein 1 OS=Mus musculus GN=Fblim1 PE=1 SV=2	Q71FD7	40.999		193.792	201.462	NA	155.486	244.785	305.972	239.114	234.72	197.504	187.1	183.58	244.419	0.134168	0.159931	0.0475489	0.285407
Histone-lysine N-methyltransferase Smyd1 OS=Mus musculus GN=Smyd1 PE=1 SV=3	P97443	56.459		525.245	506.021	529.651	NA	527.744	525.334	602.708	584.315	583.425	487.8	520.306	564.705	0.0241496	0.0632031	0.0479151	0.28692
Decorin OS=Mus musculus GN=Dcn PE=2 SV=1	P28654	39.784		26.4501	27.0319	NA	27.858	23.32	21.9362	26.9398	18.0212	23.6479	25.2	27.1133	22.773	0.0260922	0.141791	0.0480583	0.286966
Nesprin-2 OS=Mus musculus GN=Syne2 PE=1 SV=2	Q6ZWQ0	782.238		NA	44.152	44.2663	57.6595	72.485	65.6194	70.0435	61.3433	NA	72.4	48.6926	67.3728	0.159485	0.0730653	0.0481509	0.286966
Fibronectin type III and SPRY domain-containing protein 2 OS=Mus musculus GN=Fsd2 PE=2 SV=2	Q8BZ52	78.674		72.1367	89.3553	77.8069	94.9115	106.202	94.3634	98.2838	NA	103.569	114.3	83.5526	100.605	0.12477	0.0527414	0.0484667	0.287772
Rho guanine nucleotide exchange factor 12 OS=Mus musculus GN=Arhgef12 PE=1 SV=1	F8VQN6	172.37		NA	89.8059	90.3506	74.9898	125.66	NA	95.5898	111.945	97.1097	110.4	85.0487	107.576	0.102477	0.13139	0.0485151	0.287772
Mitofusin-1 OS=Mus musculus GN=Mfn1 PE=1 SV=3	Q811U4	83.673		260.218	230.822	234.875	NA	214.039	NA	210.409	223.268	200.46	226.7	241.972	212.044	0.0658393	0.0444761	0.0486381	0.287823
Lysine--tRNA ligase OS=Mus musculus GN=Kars PE=1 SV=1	Q8R2P8	71.245		151.187	165.72	173.884	NA	NA	206.314	198.983	167.518	196.519	164.9	163.597	192.333	0.0702747	0.0886933	0.0487888	0.288037
Hydroxymethylglutaryl-CoA synthase, mitochondrial OS=Mus musculus GN=Hmgcs2 PE=1 SV=2	P54869	56.786		31.109	28.834	32.0863	NA	63.5729	31.5805	NA	68.1789	62.2947	49.6	30.6764	56.4068	0.0543978	0.296819	0.0491397	0.289429
Cytochrome b5 OS=Mus musculus GN=Cyb5a PE=1 SV=2	P56395	15.232		115.344	84.7749	NA	111.27	66.8406	66.9432	68.7429	68.2677	NA	96.5	103.796	67.6986	0.159913	0.0140683	0.0493056	0.289728
17beta-hydroxysteroid dehydrogenase type 10/short chain L-3-hydroxyacyl-CoA dehydrogenase OS=Mus musculus GN=Hsd17b10 PE=1 SV=1	Q99N15	27.257		1279.22	1530.98	1584.41	NA	1226.9	NA	1267.84	1052.07	1102.15	1146.9	1464.87	1162.24	0.111258	0.0875781	0.0494243	0.289749
Glia maturation factor beta OS=Mus musculus GN=Gmfb PE=1 SV=3	Q9CQI3	16.712		28.4038	36.8685	29.723	NA	46.3428	46.3307	36.9725	35.9537	42.5881	44.7	31.6651	41.6376	0.143826	0.119565	0.0497213	0.290137
CCA tRNA nucleotidyltransferase 1, mitochondrial OS=Mus musculus GN=Trnt1 PE=1 SV=1	Q8K1J6	49.864		89.6449	NA	95.5316	79.0389	79.7632	71.4817	66.2347	80.341	66.5645	76.4	88.0718	72.877	0.0949015	0.0943327	0.0496974	0.290137
[Protein ADP-ribosylarginine] hydrolase-like protein 1 OS=Mus musculus GN=Adprhl1 PE=2 SV=1	Q8BGK2	39.86		422.751	382.651	379.763	NA	NA	460.471	402.889	463.847	491.132	404.5	395.055	454.585	0.0608241	0.0816065	0.050783	0.295646
Guanine nucleotide exchange factor DBS OS=Mus musculus GN=Mcf2l PE=1 SV=1	E9PXE2	132.31		NA	26.9568	27.7233	32.555	44.5604	NA	31.1201	46.6067	35.2529	31.8	29.0783	39.385	0.104378	0.187912	0.0510869	0.296045
WASH complex subunit FAM21 OS=Mus musculus GN=Fam21 PE=1 SV=1	Q6PGL7	145.224		NA	144.996	127.891	117.425	152.991	166.412	NA	172.4	152.617	175.6	130.104	161.105	0.106978	0.0614104	0.0510663	0.296045
Cob(I)yrinic acid a,c-diamide adenosyltransferase, mitochondrial OS=Mus musculus GN=Mmab PE=1 SV=1	Q9D273	26.256		116.846	153.631	163.522	124.227	131.453	84.9081	105.53	93.4797	119.772	121.5	139.557	107.029	0.161459	0.176913	0.0512659	0.296399
ADP/ATP translocase 2 OS=Mus musculus GN=Slc25a5 PE=1 SV=3	P51881	32.91	Acetyl [K23; T24; K92]	633.15	680.077	NA	602.996	663.059	756.798	794.352	655.334	786.731	721	638.741	731.255	0.0608126	0.0920559	0.0513998	0.296492
Synaptopodin-2 OS=Mus musculus GN=Synpo2 PE=1 SV=1	E9Q1U2	135.673		166.591	216.105	199.88	245.701	248.35	237.705	259.179	290.293	271.513	255.4	207.069	261.408	0.1593	0.0782525	0.0517005	0.297544
Protein Ppp2r5d OS=Mus musculus GN=Ppp2r5d PE=1 SV=1	Q91V89	68.951		86.8646	92.5841	NA	77.4192	74.8615	65.4303	79.333	64.0953	NA	86.3	85.6227	70.93	0.089443	0.10393	0.051912	0.297687
Microtubule-actin cross-linking factor 1 OS=Mus musculus GN=Macf1 PE=1 SV=2	E9PVY8	831.361		854.069	968.717	NA	769.334	1096.63	NA	1133.14	1162.33	1088.46	1065.3	864.04	1120.14	0.115811	0.0305146	0.051962	0.297687
Heat shock 70 kDa protein 12B OS=Mus musculus GN=Hspa12b PE=1 SV=1	Q9CZJ2	76.071	Acetyl [S230]	216.636	NA	249.418	220.272	276.572	258.128	279.895	257.713	270.199	226	228.775	268.501	0.0785469	0.0382464	0.0526412	0.300671
Cytochrome c oxidase subunit 1 OS=Mus musculus GN=Mtco1 PE=3 SV=2	P00397	56.872		177.562	160.089	108.439	NA	276.869	204.99	302.84	NA	199.256	267.8	148.696	245.989	0.241714	0.21059	0.052722	0.300671
Eukaryotic translation initiation factor 2 subunit 3, X-linked OS=Mus musculus GN=Eif2s3x PE=1 SV=2	Q9Z0N1	51.033		148.632	153.631	NA	172.493	200.225	NA	195.36	171.157	174.075	199.1	158.252	185.204	0.079517	0.0794734	0.0528558	0.300752
Lipoyl synthase, mitochondrial OS=Mus musculus GN=Lias PE=2 SV=1	Q99M04	41.853		93.928	84.7749	95.9861	NA	78.5749	65.9976	81.9341	71.1972	92.0736	88.1	91.563	77.9555	0.0651797	0.12895	0.0530353	0.301092
Ubiquitin-associated protein 2-like OS=Mus musculus GN=Ubap2l PE=1 SV=1	Q80X50	116.728		363.689	341.578	NA	341.422	323.954	NA	319.097	291.003	336.545	384.8	348.896	317.65	0.0367195	0.0605255	0.0532112	0.30141
High mobility group protein B3 OS=Mus musculus GN=Hmgb3 PE=2 SV=3	O54879	22.995		75.0673	61.7978	72.9894	NA	58.9683	31.3914	50.9998	NA	49.9234	74.8	69.9515	47.8207	0.102032	0.244082	0.0536649	0.301998
Serine/threonine-protein kinase OSR1 OS=Mus musculus GN=Oxsr1 PE=1 SV=1	Q6P9R2	58.177		289.975	NA	276.778	285.382	314.745	322.802	NA	308.225	285.089	295	284.045	307.715	0.0235845	0.0527107	0.0537953	0.301998
DCC-interacting protein 13-beta OS=Mus musculus GN=Appl2 PE=2 SV=1	Q8K3G9	73.807		NA	18.9223	17.7247	15.0627	23.4685	NA	19.8797	33.2905	21.6773	23.3	17.2366	24.579	0.114613	0.243689	0.053446	0.301998
Phospholipase A-2-activating protein OS=Mus musculus GN=Plaa PE=1 SV=4	P27612	87.166		380.145	340.001	359.403	NA	323.657	NA	315.474	339.385	311.474	310.6	359.85	322.498	0.0557902	0.0382876	0.0536779	0.301998
Mitochondrial fission factor OS=Mus musculus GN=Mff PE=1 SV=1	E0CYB9	35.856		60.1139	53.7634	44.9935	NA	33.1232	14.1829	47.8414	29.0293	38.7563	36.5	52.9569	32.5866	0.143369	0.382798	0.0545338	0.303435
Mitochondrial ribonuclease P protein 1 OS=Mus musculus GN=Trmt10c PE=1 SV=2	Q3UFY8	48.355		202.509	154.082	168.976	NA	139.029	NA	110.825	159.883	112.875	123.1	175.189	130.653	0.141586	0.178614	0.0545178	0.303435
Oxysterol-binding protein OS=Mus musculus GN=Osbpl6 PE=1 SV=1	F8WIZ7	109.654		21.641	19.9735	18.9973	NA	16.6359	NA	18.1147	18.11	18.1739	15.2	20.2039	17.7586	0.066168	0.0421793	0.0544167	0.303435
Myosin phosphatase Rho-interacting protein OS=Mus musculus GN=Mprip PE=1 SV=1	Q5SWZ5	257.128		36.8198	NA	39.6306	43.8925	43.8177	46.898	NA	52.1995	47.2958	48.9	40.1143	47.5528	0.0887733	0.0728849	0.0542064	0.303435
Splicing factor 3B subunit 1 OS=Mus musculus GN=Sf3b1 PE=1 SV=1	G5E866	145.738		327.32	321.003	295.594	303.036	NA	344.927	340.742	340.451	316.51	361.7	311.738	335.657	0.0477601	0.0385152	0.0549275	0.30495
WD repeat-containing protein 37 OS=Mus musculus GN=Wdr37 PE=2 SV=1	Q8CBE3	55.012		NA	55.7908	63.7181	60.7369	NA	49.5455	52.0217	57.7035	51.5656	55.4	60.0819	52.7091	0.0666428	0.0663865	0.0559668	0.310037
V-type proton ATPase subunit d 1 OS=Mus musculus GN=Atp6v0d1 PE=1 SV=2	P51863	40.275		149.383	132.456	NA	160.669	86.7443	125.377	NA	88.8634	132.472	147.4	147.503	108.364	0.0962708	0.220854	0.0562804	0.310682
ATP-binding cassette sub-family D member 1 OS=Mus musculus GN=Abcd1 PE=1 SV=1	P48410	81.807		101.067	NA	97.3496	107.383	118.531	122.918	NA	142.483	194	140	101.933	144.483	0.0497622	0.239576	0.0564425	0.310682
A-kinase anchor protein 12 OS=Mus musculus GN=Akap12 PE=1 SV=1	Q9WTQ5	180.586		NA	547.696	514.562	404.426	685.042	646.361	704.708	733.811	673.418	713.1	488.895	688.668	0.153416	0.0477796	0.0565776	0.310682
Talin-2 OS=Mus musculus GN=Tln2 PE=1 SV=1	E9PUM4	271.497		299.893	392.938	419.394	325.064	493.581	367.998	538.982	427.539	448.653	487.6	359.322	455.351	0.156147	0.142766	0.0565641	0.310682
Putative adenosylhomocysteinase 2 OS=Mus musculus GN=Ahcyl1 PE=1 SV=1	Q80SW1	58.913		80.3272	79.744	82.8062	NA	85.8531	NA	84.721	87.7093	97.5476	91.3	80.9591	88.9578	0.0200838	0.0658468	0.0569068	0.31181
60S ribosomal protein L13 OS=Mus musculus GN=Rpl13 PE=2 SV=3	P47963	24.291		NA	66.3782	65.6269	67.8633	67.7318	NA	84.6281	75.7247	83.4246	76.9	66.6228	77.8773	0.0170828	0.100538	0.0572991	0.312247
Lumican OS=Mus musculus GN=Lum PE=1 SV=2	P51885	38.241		54.1777	NA	64.7179	58.3074	60.4536	37.4428	46.9124	44.3873	50.1423	58.5	59.0677	47.8677	0.0899153	0.176428	0.0574833	0.312247
Ubiquitin-like modifier-activating enzyme 6 OS=Mus musculus GN=Uba6 PE=1 SV=1	Q8C7R4	117.891		161.406	187.571	194.336	148.036	205.869	209.528	205.764	NA	210.751	191	172.837	207.978	0.1261	0.0122401	0.0573652	0.312247
SWI/SNF complex subunit SMARCC2 OS=Mus musculus GN=Smarcc2 PE=1 SV=2	Q6PDG5	132.522		50.5708	NA	46.3569	40.0053	68.0289	NA	66.885	57.9698	47.1863	47.2	45.6444	60.0175	0.116524	0.161019	0.0571136	0.312247
Heat shock protein beta-7 OS=Mus musculus GN=Hspb7 PE=1 SV=3	P35385	18.623		181.394	182.615	169.43	NA	209.583	185.701	185.792	210.041	NA	200.1	177.813	197.779	0.0409729	0.0702571	0.0578822	0.31239
NHL repeat-containing protein 2 OS=Mus musculus GN=Nhlrc2 PE=2 SV=1	Q8BZW8	78.381		NA	78.5426	72.8985	81.6303	107.094	108.546	71.8085	135.293	95.9054	123.9	77.6905	103.729	0.0569931	0.221464	0.0577759	0.31239
Ribosome-binding protein 1 OS=Mus musculus GN=Rrbp1 PE=1 SV=2	Q99PL5	172.776		NA	367.033	395.943	333.972	468.182	NA	410.135	423.189	415.7	505.2	365.649	429.301	0.0848044	0.0616495	0.0578068	0.31239
Calumenin OS=Mus musculus GN=Calu PE=1 SV=1	O35887	37.041		503.98	397.744	457.388	NA	575.275	NA	536.102	609.26	573.243	495.4	453.037	573.47	0.117544	0.0521251	0.0583157	0.313384
Rho GTPase-activating protein 1 OS=Mus musculus GN=Arhgap1 PE=1 SV=1	A2AH25	54.403		39.2243	36.493	NA	39.8434	36.5395	NA	34.2786	34.5333	35.4719	36.8	38.5202	35.2058	0.0462797	0.0291597	0.0582055	0.313384
Coatomer subunit zeta-1 OS=Mus musculus GN=Copz1 PE=2 SV=1	P61924	20.185		125.638	95.5126	112.893	NA	77.9807	89.0684	NA	80.6073	93.7158	103	111.348	85.3431	0.135809	0.0857354	0.0591321	0.314612
Mitochondrial fission regulator 1-like OS=Mus musculus GN=Mtfr1l PE=1 SV=1	Q9CWE0	31.706		NA	80.7952	85.0786	85.1936	93.1313	NA	84.9997	88.5971	89.884	74.1	83.6891	89.153	0.0299543	0.0377166	0.0587041	0.314612
RNA-binding protein Musashi homolog 2 OS=Mus musculus GN=Msi2 PE=1 SV=1	Q920Q6	36.915		NA	185.544	178.429	201.808	171.855	159.416	NA	159.528	178.892	176.7	188.594	167.423	0.0635466	0.0574592	0.0591695	0.314612
Alpha-aminoadipic semialdehyde dehydrogenase OS=Mus musculus GN=Aldh7a1 PE=1 SV=4	Q9DBF1	58.824		93.1766	91.9834	91.6231	NA	78.7234	NA	84.9068	82.3828	91.3072	95.7	92.261	84.3301	0.008813	0.0628369	0.0590064	0.314612
Constitutive coactivator of PPAR-gamma-like protein 1 OS=Mus musculus GN=FAM120A PE=1 SV=2	Q6A0A9	121.569		143.372	137.112	NA	122.446	152.1	162.252	135.907	172.489	160.499	128	134.31	156.649	0.0799706	0.0872997	0.0589437	0.314612
60S acidic ribosomal protein P2 OS=Mus musculus GN=Rplp2 PE=1 SV=3	P99027	11.644		135.933	128.702	NA	124.551	125.066	NA	106.644	117.981	119.553	141	129.728	117.311	0.0443992	0.0659185	0.0612461	0.315643
Endonuclease G, mitochondrial OS=Mus musculus GN=Endog PE=2 SV=1	O08600	32.171		NA	152.88	149.069	118.558	191.758	185.323	151.42	199.388	NA	151.3	140.169	181.972	0.134212	0.116302	0.0603093	0.315643
Ephrin-B3 OS=Mus musculus GN=Efnb3 PE=1 SV=1	O35393	35.862		20.9647	25.5301	20.088	16.5204	29.5584	NA	38.4589	20.862	34.0486	25.8	20.7758	30.732	0.178417	0.244586	0.061211	0.315643
Calponin-3 OS=Mus musculus GN=Cnn3 PE=1 SV=1	Q9DAW9	36.406		111.286	96.1133	105.076	NA	91.7945	90.5813	82.3986	98.0072	91.8546	99.2	104.158	90.9272	0.0732327	0.0613799	0.0605205	0.315643
Choline-phosphate cytidylyltransferase B OS=Mus musculus GN=Pcyt1b PE=1 SV=2	Q811Q9	41.874		59.9636	60.8968	62.4455	NA	63.2758	NA	67.3495	62.4086	63.8275	75.2	61.102	64.2153	0.0205164	0.0337851	0.0612145	0.315643
Malonyl-CoA-acyl carrier protein transacylase, mitochondrial OS=Mus musculus GN=Mcat PE=1 SV=3	Q8R3F5	41.901		299.067	325.959	302.774	NA	281.325	NA	258.901	262.862	305.014	307.7	309.267	277.025	0.0471258	0.0760336	0.0609303	0.315643
Rab GDP dissociation inhibitor beta OS=Mus musculus GN=Gdi2 PE=1 SV=1	Q61598	50.505		503.003	544.242	NA	470.67	533.091	NA	636.801	572.33	583.315	517.5	505.972	581.384	0.0728804	0.0735733	0.0608826	0.315643
Aldehyde dehydrogenase, mitochondrial OS=Mus musculus GN=Aldh2 PE=1 SV=1	P47738	56.502		1135.85	1335.37	1426.7	1021.35	1105.99	850.216	1030.03	1019.84	943.836	1023.5	1229.82	989.983	0.150075	0.097957	0.0612389	0.315643
Probable histidine--tRNA ligase, mitochondrial OS=Mus musculus GN=Hars2 PE=2 SV=1	Q99KK9	56.949		193.341	177.209	205.879	NA	163.24	193.076	138.322	170.181	155.792	153.4	192.143	164.122	0.0748021	0.122274	0.0602008	0.315643
Septin-9 OS=Mus musculus GN=Sept9 PE=1 SV=1	Q80UG5	65.534		83.5584	73.7369	79.7157	NA	74.5644	66.9432	NA	69.7768	69.63	75.7	79.0037	70.2286	0.0626463	0.0451453	0.0609145	0.315643
Thimet oligopeptidase OS=Mus musculus GN=Thop1 PE=1 SV=1	Q8C1A5	77.976		110.61	118.865	112.893	NA	109.619	NA	99.6772	103.955	109.7	121.3	114.123	105.738	0.0373539	0.0459011	0.0600777	0.315643
ATP-binding cassette sub-family F member 1 OS=Mus musculus GN=Abcf1 PE=1 SV=1	Q6P542	94.887		83.2578	71.3341	92.1685	NA	45.7487	69.0233	76.8249	64.8942	61.6378	68.3	82.2535	63.6258	0.127088	0.180659	0.0610152	0.315643
Protein Gm20425 OS=Mus musculus GN=Gm20425 PE=4 SV=1	E9Q035	107.727		703.709	915.479	NA	1000.62	1121.44	NA	1437.66	1263.88	1070.07	948.3	873.269	1223.26	0.175077	0.134701	0.0600254	0.315643
Protein Pcdh1 (Fragment) OS=Mus musculus GN=Pcdh1 PE=1 SV=1	F7BJK1	116.448		NA	115.486	111.529	85.1936	145.118	141.829	133.398	NA	157.215	123.4	104.07	144.39	0.158225	0.0683718	0.0599224	0.315643
Apolipoprotein B-100 OS=Mus musculus GN=Apob PE=1 SV=1	E9Q414	509.113		NA	322.13	377.945	398.92	428.077	354.761	622.774	533.092	484.235	391	366.332	484.588	0.108346	0.210186	0.0606387	0.315643
Calcium-independent phospholipase A2-gamma OS=Mus musculus GN=Pnpla8 PE=1 SV=1	Q8K1N1	87.326		87.6161	86.2767	98.5312	NA	105.311	89.4467	107.48	122.42	104.773	98.1	90.808	105.886	0.0740237	0.110514	0.0616351	0.316998
Synaptosomal-associated protein OS=Mus musculus GN=Snap23 PE=1 SV=1	Q9D3L3	24.535		NA	132.156	120.983	157.43	117.64	91.5268	100.328	116.827	NA	145.2	136.856	106.58	0.136441	0.12028	0.0619021	0.317361
cAMP-dependent protein kinase type I-alpha regulatory subunit OS=Mus musculus GN=Prkar1a PE=1 SV=3	Q9DBC7	43.158		487.148	512.704	551.647	NA	444.267	436.265	NA	467.665	493.979	465.7	517.167	460.544	0.0628044	0.0563849	0.0622104	0.317361
Peptidyl-prolyl cis-trans isomerase FKBP5 OS=Mus musculus GN=Fkbp5 PE=1 SV=1	Q64378	50.934		NA	41.8994	32.8134	33.5267	48.1253	NA	54.8085	39.9486	43.683	65.3	36.0799	46.6413	0.140036	0.136977	0.0621204	0.317361
Xaa-Pro dipeptidase OS=Mus musculus GN=Pepd PE=2 SV=3	Q11136	54.993		117.523	112.483	NA	93.1298	157.892	102.873	189.508	125.083	159.623	172.8	107.712	146.996	0.119553	0.228491	0.0620541	0.317361
Adiponectin OS=Mus musculus GN=Adipoq PE=1 SV=2	Q60994	26.792		257.814	326.71	227.603	298.177	NA	188.349	199.54	258.6	223.122	316.1	277.576	217.403	0.157397	0.142844	0.0629182	0.320323
Transmembrane protein 87A OS=Mus musculus GN=Tmem87a PE=1 SV=1	A2AQJ6	63.847		NA	39.1962	38.6308	36.1182	36.5395	29.3113	36.601	29.0293	35.1434	34.8	37.9817	33.3249	0.0431378	0.115183	0.0633256	0.32131
Spondin-1 OS=Mus musculus GN=Spon1 PE=2 SV=1	Q8VCC9	90.761		NA	15.0928	19.179	10.2038	19.0124	NA	37.3441	31.1599	21.0204	19.1	14.8252	27.1342	0.303106	0.318305	0.0633677	0.32131
Endothelial cell-selective adhesion molecule OS=Mus musculus GN=Esam PE=1 SV=1	Q925F2	41.784		36.5192	22.8269	34.4496	NA	16.933	10.9681	27.0327	12.1621	27.6987	19.5	31.2652	18.9589	0.236068	0.421738	0.0638621	0.323165
DNA fragmentation factor subunit alpha OS=Mus musculus GN=Dffa PE=1 SV=2	O54786	36.55		28.4038	28.6838	23.8147	NA	26.7363	19.4778	19.6939	20.4182	NA	28.3	26.9675	21.5815	0.101379	0.160319	0.0641834	0.324139
Y box protein 2 OS=Mus musculus GN=Ybx2 PE=1 SV=1	B2RUF0	38.058		NA	47.8314	36.5402	27.534	55.552	NA	56.202	70.1319	66.5645	68	37.3019	62.1126	0.272643	0.118348	0.0651644	0.328309
G-rich sequence factor 1 OS=Mus musculus GN=Grsf1 PE=1 SV=2	Q8C5Q4	53.043		227.907	200.862	257.054	NA	183.292	NA	171.393	172.667	182.067	165.2	228.607	177.355	0.122929	0.0349064	0.0652702	0.328309
DENN domain-containing protein 4C OS=Mus musculus GN=Dennd4c PE=1 SV=1	A6H8H2	211.324	Acetyl [S1057; S1058; S1063; S1064]	NA	130.429	121.801	143.339	163.834	172.464	143.06	NA	141.231	172.8	131.856	155.147	0.0822102	0.0995131	0.0664241	0.328651
S-methyl-5prime-thioadenosine phosphorylase OS=Mus musculus GN=Mtap PE=1 SV=1	Q9CQ65	31.042		155.695	NA	159.795	165.366	161.16	125.377	122.344	NA	134.005	145.5	160.285	135.721	0.0302846	0.130149	0.0657662	0.328651
Mitochondrial chaperone BCS1 OS=Mus musculus GN=Bcs1l PE=1 SV=1	Q9CZP5	47.376		114.367	154.983	136.162	133.945	163.834	NA	146.775	155	170.681	173.6	134.864	159.073	0.123143	0.0654541	0.0663072	0.328651
26S protease regulatory subunit 4 OS=Mus musculus GN=Psmc1 PE=1 SV=1	P62192	49.154		88.8935	90.4817	93.2592	NA	84.6648	NA	85.65	84.7798	90.6503	82.2	90.8781	86.4362	0.0243152	0.0328986	0.0657582	0.328651
EH domain-containing protein 4 OS=Mus musculus GN=Ehd4 PE=1 SV=1	Q9EQP2	61.441		864.288	729.485	825.971	NA	686.379	NA	656.03	667.052	708.233	734.8	806.581	679.424	0.0861188	0.0337631	0.0665142	0.328651
KN motif and ankyrin repeat domain-containing protein 3 OS=Mus musculus GN=Kank3 PE=2 SV=1	Q9Z1P7	84.135		NA	92.8845	101.803	78.391	109.619	NA	107.573	119.579	126.232	95.8	91.0263	115.751	0.129812	0.0754771	0.0654738	0.328651
Cullin-4A OS=Mus musculus GN=Cul4a PE=1 SV=1	Q3TCH7	87.697		84.6104	100.619	NA	94.7495	114.223	105.899	NA	104.221	113.86	110.6	93.3262	109.551	0.0867762	0.0477649	0.066152	0.328651
ER membrane protein complex subunit 1 OS=Mus musculus GN=Emc1 PE=1 SV=1	Q8C7X2	111.535		NA	126.674	124.618	118.396	121.056	166.601	156.158	129.966	143.201	136.6	123.23	143.396	0.0349765	0.12957	0.0664798	0.328651
Valine--tRNA ligase OS=Mus musculus GN=Vars PE=2 SV=1	Q9Z1Q9	140.127		366.845	418.168	NA	339.317	417.234	NA	497.086	446.004	448.763	441.1	374.777	452.272	0.106782	0.0731938	0.0663296	0.328651
Myosin light chain 3 OS=Mus musculus GN=Myl3 PE=1 SV=4	P09542	22.407	Acetyl [T156]	5429.49	5214.9	5469.66	NA	4769.9	NA	4463.92	4203.83	5328.33	4727.3	5371.35	4691.5	0.0255007	0.103059	0.0669465	0.328881
Transmembrane protein 230 OS=Mus musculus GN=Tmem230 PE=1 SV=1	Q8CIB6	13.18		NA	60.7466	51.0835	52.1527	65.3553	66.1867	NA	68.3565	58.6819	55.3	54.6609	64.6451	0.0969134	0.0645362	0.0669531	0.328881
26S proteasome non-ATPase regulatory subunit 2 OS=Mus musculus GN=Psmd2 PE=1 SV=1	Q8VDM4	100.139		498.194	489.277	493.201	NA	461.052	480.705	493.834	483.999	480.075	481.2	493.557	479.933	0.00905542	0.024805	0.0669018	0.328881
DnaJ homolog subfamily A member 1 OS=Mus musculus GN=Dnaja1 PE=1 SV=1	P63037	44.839		85.6623	77.4913	84.0787	NA	88.8238	103.819	80.3549	94.1899	99.0804	95.8	82.4108	93.2535	0.0525822	0.0977612	0.0676034	0.331428
Vacuolar protein sorting-associated protein 29 OS=Mus musculus GN=Vps29 PE=1 SV=1	Q9QZ88	20.483		90.5466	NA	106.076	80.3346	114.52	100.226	136.65	116.65	119.882	131.7	92.3189	117.585	0.140401	0.110913	0.0693288	0.332144
Adenylate kinase isoenzyme 1 OS=Mus musculus GN=Ak1 PE=1 SV=1	Q9R0Y5	21.526		1198.97	1059.87	1049.94	NA	1072.12	914.512	869.412	NA	968.798	1076	1102.93	956.211	0.0755484	0.0913042	0.0692854	0.332144
Small glutamine-rich tetratricopeptide repeat-containing protein alpha OS=Mus musculus GN=Sgta PE=1 SV=2	Q8BJU0	34.301		NA	103.172	108.439	93.2918	113.481	NA	118.071	120.822	118.021	131.8	101.634	117.599	0.0756605	0.025863	0.0689986	0.332144
Prostaglandin reductase 2 OS=Mus musculus GN=Ptgr2 PE=1 SV=2	Q8VDQ1	37.991		285.691	297.726	273.051	NA	311.032	NA	307.578	341.693	293.957	305.2	285.49	313.565	0.0432188	0.0642581	0.0692404	0.332144
3-hydroxyisobutyryl-CoA hydrolase, mitochondrial OS=Mus musculus GN=Hibch PE=1 SV=1	Q8QZS1	43.01		275.998	294.197	295.321	NA	313.408	NA	309.993	318.257	293.628	317.8	288.505	308.822	0.0375942	0.0345875	0.0691477	0.332144
26S proteasome non-ATPase regulatory subunit 6 OS=Mus musculus GN=Psmd6 PE=1 SV=1	Q99JI4	45.507		146.152	145.972	NA	139.29	167.25	171.329	230.567	138.843	182.943	186.5	143.805	178.187	0.0271963	0.187835	0.0690926	0.332144
Aminoacylase-1 OS=Mus musculus GN=Acy1 PE=1 SV=1	Q99JW2	45.752		32.6869	37.0937	41.9939	NA	31.3408	NA	28.0545	19.8855	31.7495	34.7	37.2582	27.7576	0.124957	0.198234	0.068655	0.332144
Nuclear factor 1 C-type OS=Mus musculus GN=Nfic PE=1 SV=1	P70255	48.738		NA	36.7183	40.5396	34.3366	47.8282	37.4428	NA	45.6302	45.4346	48.1	37.1981	44.0839	0.0841232	0.103405	0.0690571	0.332144
Beta-hexosaminidase subunit alpha OS=Mus musculus GN=Hexa PE=2 SV=2	P29416	60.574		19.537	23.0522	NA	20.2456	25.548	NA	28.2403	21.661	24.3048	26.1	20.9449	24.9385	0.0887561	0.109612	0.0693342	0.332144
BAG family molecular chaperone regulator 3 OS=Mus musculus GN=Bag3 PE=1 SV=2	Q9JLV1	61.822		NA	373.19	302.956	438.601	547.351	565.424	NA	488.704	493.431	496	371.582	523.727	0.182562	0.073465	0.0680763	0.332144
Proline dehydrogenase 1, mitochondrial OS=Mus musculus GN=Prodh PE=1 SV=2	Q9WU79	67.993		254.432	237.58	232.148	NA	244.488	NA	183.283	198.234	191.92	241.9	241.387	204.481	0.0481364	0.133832	0.0687252	0.332144
PGC-1 and ERR-induced regulator in muscle protein 1 OS=Mus musculus GN=Perm1 PE=1 SV=2	Q149B8	85.104		NA	249.97	182.337	193.872	273.304	253.212	227.037	306.095	337.859	287.2	208.726	279.501	0.173339	0.155899	0.0692888	0.332144
Oxysterol-binding protein OS=Mus musculus GN=Osbpl9 PE=1 SV=1	A0A0A6YXH3	84.145		67.7033	56.7669	51.538	61.8706	88.5267	NA	65.3987	67.2024	70.2869	77.7	59.4697	72.8537	0.116408	0.146072	0.0695244	0.332422
Sodium/potassium-transporting ATPase subunit beta-1 OS=Mus musculus GN=Atp1b1 PE=1 SV=1	P14094	35.172		482.64	465.248	338.496	309.677	238.25	357.219	288.999	260.642	319.466	343.6	399.015	292.915	0.219552	0.160902	0.0696715	0.332493
Serine protease inhibitor A3K OS=Mus musculus GN=Serpina3k PE=1 SV=2	P07759	46.85	Acetyl [K93; T94]	1156.67	1286.04	1210.46	1223	1164.96	NA	760.91	879.845	1034.6	777	1219.04	960.077	0.0435844	0.184014	0.0706511	0.334142
DnaJ homolog subfamily C member 30 OS=Mus musculus GN=Dnajc30 PE=2 SV=1	P59041	24.747		62.6688	56.016	NA	64.1381	51.9872	56.1642	48.8632	53.4423	58.3534	54.9	60.941	53.7621	0.0710185	0.068407	0.070718	0.334142
Saccharopine dehydrogenase-like oxidoreductase OS=Mus musculus GN=Sccpdh PE=2 SV=1	Q8R127	47.099		228.809	229.02	227.24	NA	269.591	NA	226.48	265.525	260.018	231.4	228.356	255.403	0.00425868	0.0770434	0.070947	0.334142
Mannosyl-oligosaccharide glucosidase OS=Mus musculus GN=Mogs PE=2 SV=1	Q80UM7	91.774		45.3109	42.1247	44.9935	NA	37.2822	31.5805	33.907	44.0322	NA	34.2	44.143	36.7005	0.0397602	0.147666	0.0707197	0.334142
Coatomer subunit betaprime OS=Mus musculus GN=Copb2 PE=2 SV=2	O55029	102.384		299.593	309.365	NA	285.058	318.756	NA	321.234	329.176	317.605	343.5	298.005	321.693	0.0410419	0.0162076	0.0708985	0.334142
Phosphofurin acidic cluster sorting protein 1 OS=Mus musculus GN=Pacs1 PE=2 SV=2	Q8K212	104.764		64.6976	73.6618	67.263	76.6094	70.7025	59.9463	NA	58.0586	57.6965	65.2	70.558	61.601	0.0782521	0.099793	0.070377	0.334142
Catenin delta-1 OS=Mus musculus GN=Ctnnd1 PE=1 SV=1	E9Q8Z8	108.108		132.326	135.009	123.618	NA	116.451	NA	119.278	114.075	128.421	125.5	130.318	119.557	0.0456952	0.0525346	0.0701916	0.334142
Histidine triad nucleotide-binding protein 1 OS=Mus musculus GN=Hint1 PE=1 SV=3	P70349	13.768		299.292	276.401	270.961	NA	250.133	NA	248.961	179.325	241.406	261.1	282.218	229.956	0.0532739	0.147746	0.0712248	0.334823
Lysophosphatidic acid phosphatase type 6 OS=Mus musculus GN=Acp6 PE=2 SV=1	Q8BP40	47.595		200.856	180.663	198.88	NA	169.775	NA	157.737	165.476	192.249	165	193.466	171.309	0.0575394	0.0865201	0.0716066	0.33599
ATP-dependent 6-phosphofructokinase OS=Mus musculus GN=Pfkp PE=1 SV=1	Q8C605	85.492		NA	119.316	140.616	142.367	155.219	NA	169.163	139.909	182.724	142.1	134.1	161.754	0.095699	0.11369	0.0719552	0.336997
Protein deglycase DJ-1 OS=Mus musculus GN=Park7 PE=1 SV=1	Q99LX0	20.008		NA	379.347	392.125	334.134	441.742	NA	384.496	491.811	418.546	432.8	368.535	434.149	0.0826787	0.103792	0.0721787	0.337144
ADP-ribosylation factor-like protein 3 OS=Mus musculus GN=Arl3 PE=1 SV=1	Q9WUL7	20.474		154.793	183.967	175.52	152.247	NA	135.777	160.803	139.11	148.018	195.5	166.632	145.927	0.0933946	0.0766312	0.0725367	0.337144
Cytochrome c oxidase subunit 2 OS=Mus musculus GN=Mtco2 PE=1 SV=1	P00405	25.959		433.121	463.972	294.321	NA	613.746	546.892	653.894	NA	657.215	837.8	397.138	617.936	0.227549	0.0830476	0.072791	0.337144
Glutamine synthetase OS=Mus musculus GN=Glul PE=1 SV=6	P15105	42.092		10.8956	19.4479	19.3608	10.2038	21.5375	NA	20.9016	25.0344	24.3048	19.7	14.9771	22.9446	0.341867	0.0885052	0.0726339	0.337144
Vacuolar protein-sorting-associated protein 36 OS=Mus musculus GN=Vps36 PE=1 SV=1	Q91XD6	43.708		143.372	179.537	NA	131.839	178.39	NA	227.502	178.348	212.503	172.9	151.583	199.186	0.164175	0.12453	0.072767	0.337144
Heat shock 70 kDa protein 1B OS=Mus musculus GN=Hspa1b PE=1 SV=3	P17879	70.133		NA	60.0708	68.172	45.5122	80.2088	83.3953	NA	91.9705	84.191	58	57.9183	84.9414	0.198249	0.0587698	0.0727305	0.337144
Stress-70 protein, mitochondrial OS=Mus musculus GN=Hspa9 PE=1 SV=3	P38647	73.416	Acetyl [K300]	2108.65	1981.89	1779.65	NA	1765.34	1447.03	1571.52	1922.68	1691.7	1717.8	1956.73	1679.65	0.0848017	0.108298	0.0732994	0.338253
28S ribosomal protein S22, mitochondrial OS=Mus musculus GN=Mrps22 PE=2 SV=1	Q9CXW2	41.167		45.6114	50.4595	58.3552	NA	47.3826	41.7922	NA	40.3924	36.2382	30.4	51.4754	41.4514	0.124959	0.111073	0.0732169	0.338253
MCG115977 OS=Mus musculus GN=Gm10108 PE=3 SV=1	G3UWG1	11.688		1560.33	1383.58	1287.63	NA	1061.73	489.404	1111.59	744.198	1405.96	1070.3	1410.52	962.575	0.0980712	0.367374	0.0737129	0.339017
Ras-related protein R-Ras OS=Mus musculus GN=Rras PE=2 SV=1	P10833	23.749		96.9337	NA	77.1707	75.7996	112.886	NA	97.5406	91.4379	123.276	112	83.3013	106.285	0.141965	0.136254	0.0738692	0.339017
EGF-containing fibulin-like extracellular matrix protein 1 OS=Mus musculus GN=Efemp1 PE=2 SV=1	Q8BPB5	54.916		77.3215	61.122	70.1717	NA	86.8928	86.0428	84.0707	NA	90.3219	81.8	69.5384	86.8321	0.116745	0.0300538	0.0737603	0.339017
tRNA modification GTPase GTPBP3, mitochondrial OS=Mus musculus GN=Gtpbp3 PE=1 SV=1	E9PWV7	52.272		194.243	163.468	162.249	133.783	129.671	140.505	NA	132.896	127.764	139.9	163.436	132.709	0.15111	0.0422899	0.0742064	0.339326
cTAGE family member 5 OS=Mus musculus GN=Ctage5 PE=1 SV=1	H3BJS0	90.325		53.6517	44.6026	47.6295	NA	44.1148	31.0132	NA	33.0242	44.5588	41.4	48.6279	38.1777	0.0947282	0.18758	0.0742045	0.339326
Thioredoxin OS=Mus musculus GN=Txn PE=1 SV=3	P10639	11.668		111.286	115.561	122.8	104.467	125.512	NA	122.623	118.78	143.201	138.7	113.529	127.529	0.0677027	0.0847325	0.0749676	0.340331
Peroxisomal bifunctional enzyme OS=Mus musculus GN=Ehhadh PE=1 SV=4	Q9DBM2	78.252		81.8301	77.4163	76.898	NA	89.8635	NA	79.5188	84.4247	84.5194	78.3	78.7148	84.5816	0.0344327	0.049955	0.0749575	0.340331
Sarcolemmal membrane-associated protein OS=Mus musculus GN=Slmap PE=1 SV=2	Q3URD3	96.873		NA	247.492	186.518	197.921	269.293	NA	259.365	234.543	341.253	354.8	210.644	276.113	0.153893	0.165944	0.0747882	0.340331
Protein furry homolog OS=Mus musculus GN=Fry PE=1 SV=1	E9Q8I9	338.877		79.2752	83.5735	95.9861	NA	85.7045	46.1416	77.8467	55.4841	68.9731	81.5	86.2783	66.83	0.100576	0.241154	0.0746296	0.340331
14-3-3 protein eta OS=Mus musculus GN=Ywhah PE=1 SV=2	P68510	28.194		220.468	NA	246.964	258.01	206.76	NA	218.027	180.301	225.859	225.1	241.814	207.737	0.0797877	0.0957919	0.0754476	0.341278
Hydroxysteroid dehydrogenase-like protein 2 OS=Mus musculus GN=Hsdl2 PE=1 SV=1	Q2TPA8	54.174		920.57	707.334	779.251	531.407	930.273	976.727	984.138	1042.21	957.303	793.6	734.64	978.131	0.220344	0.0423659	0.0753963	0.341278
Apolipoprotein M OS=Mus musculus GN=Apom PE=1 SV=1	Q9Z1R3	21.259		32.7621	34.2404	63.809	69.6449	NA	22.6926	26.4753	33.2017	31.9685	34.4	50.1141	28.5845	0.385913	0.171306	0.0760938	0.342354
Stomatin-like protein 2, mitochondrial OS=Mus musculus GN=Stoml2 PE=1 SV=1	Q99JB2	38.361		NA	117.213	149.797	127.79	140.514	NA	167.027	161.925	180.972	151.9	131.6	162.609	0.12631	0.103234	0.0759724	0.342354
Isocitrate dehydrogenase [NADP] cytoplasmic OS=Mus musculus GN=Idh1 PE=1 SV=2	O88844	46.644		NA	570.598	581.098	508.084	738.96	543.488	594.069	807.316	651.522	694.8	553.26	667.071	0.0713481	0.160201	0.0760859	0.342354
NADPH--cytochrome P450 reductase OS=Mus musculus GN=Por PE=2 SV=2	P37040	76.995		NA	35.592	29.8139	36.928	42.3324	NA	39.8523	43.0557	42.6976	46.2	34.1113	41.9845	0.110847	0.0345796	0.0764262	0.343236
Isovaleryl-CoA dehydrogenase, mitochondrial OS=Mus musculus GN=Ivd PE=1 SV=1	Q9JHI5	46.296	Acetyl [K326]	335.661	NA	480.112	360.534	350.096	224.657	NA	253.096	297.57	396.6	392.103	281.355	0.196955	0.19469	0.0766705	0.343719
Transcription elongation factor B polypeptide 1 OS=Mus musculus GN=Tceb1 PE=1 SV=1	A0A087WNT1	14.93		60.6399	62.1733	NA	46.322	78.4263	71.4817	78.9615	73.7717	NA	56	56.3784	75.6603	0.155074	0.0480053	0.0768709	0.344004
Thiosulfate sulfurtransferase OS=Mus musculus GN=Tst PE=1 SV=3	P52196	33.445		141.568	120.442	127.709	NA	115.114	NA	107.945	110.169	114.408	111	129.906	111.909	0.0826229	0.0306342	0.0771544	0.344445
Aldose 1-epimerase OS=Mus musculus GN=Galm PE=2 SV=1	Q8K157	37.775		109.783	118.189	124.618	NA	139.623	NA	118.071	164.144	141.559	125.7	117.53	140.849	0.0632992	0.133678	0.0772433	0.344445
Catechol O-methyltransferase OS=Mus musculus GN=Comt PE=1 SV=2	O88587	29.467		92.35	132.907	95.0772	60.089	130.859	110.816	147.147	144.614	164.988	126.6	95.1057	139.685	0.313251	0.144585	0.0779189	0.346842
Thioredoxin, mitochondrial OS=Mus musculus GN=Txn2 PE=1 SV=1	P97493	18.244		295.385	264.837	320.681	NA	243.894	142.963	252.398	173.022	293.409	263.4	293.634	221.137	0.0952306	0.278251	0.0784032	0.347767
Nuclear receptor-binding protein OS=Mus musculus GN=Nrbp1 PE=1 SV=1	D3YUV1	60.813		NA	170.977	173.157	181.239	181.361	137.858	161.081	153.758	157.872	181.9	175.124	158.386	0.0308728	0.098735	0.0783696	0.347767
Threonine synthase-like 1 OS=Mus musculus GN=Thnsl1 PE=2 SV=1	Q8BH55	83.047		60.4145	73.2113	81.0792	NA	59.4139	52.7603	60.7539	49.1811	NA	55.7	71.5683	55.5273	0.145733	0.0988334	0.0788731	0.348622
Receptor-type tyrosine-protein phosphatase alpha OS=Mus musculus GN=Ptpra PE=1 SV=3	P18052	93.638		27.953	33.4895	35.3585	29.8016	NA	36.4973	36.2294	35.066	37.0046	35.9	31.6506	36.1993	0.10671	0.0226829	0.0787636	0.348622
Dihydroxyacetone phosphate acyltransferase OS=Mus musculus GN=Gnpat PE=2 SV=1	P98192	76.82		NA	141.842	149.342	132.649	176.608	134.643	165.076	154.912	190.935	147.4	141.278	164.435	0.0591789	0.130046	0.0790157	0.348639
Extended synaptotagmin-2 OS=Mus musculus GN=Esyt2 PE=1 SV=1	Q3TZZ7	94.081		116.245	115.336	110.62	NA	119.125	NA	116.956	117.538	124.48	130.3	114.067	119.525	0.0264711	0.0286839	0.0806399	0.354562
Zinc finger protein 638 OS=Mus musculus GN=Znf638 PE=1 SV=2	Q61464	217.999		106.026	91.2325	94.0773	NA	118.085	114.03	98.3767	115.851	NA	97.7	97.1119	111.586	0.0808315	0.0803042	0.0806107	0.354562
Cytoplasmic protein NCK1 OS=Mus musculus GN=Nck1 PE=1 SV=1	Q99M51	42.863		108.506	100.318	107.712	NA	92.2401	84.9081	106.552	91.1715	NA	116.5	105.512	93.7178	0.0427941	0.0975974	0.081075	0.355853
AFG3-like protein 2 OS=Mus musculus GN=Afg3l2 PE=1 SV=1	Q8JZQ2	89.463	Acetyl [T653; K737]	NA	562.563	427.847	406.046	557.599	666.784	625.746	NA	644.296	582.1	465.485	623.607	0.182123	0.0755208	0.0814837	0.356697
Nuclear migration protein nudC OS=Mus musculus GN=Nudc PE=1 SV=1	O35685	38.334		178.388	163.693	163.067	NA	162.943	101.738	146.404	102.091	159.842	200.6	168.383	134.604	0.0514927	0.226455	0.0817312	0.356697
26S proteasome non-ATPase regulatory subunit 13 OS=Mus musculus GN=Psmd13 PE=1 SV=1	Q9WVJ2	42.782		153.14	166.546	184.428	NA	202.453	NA	193.038	188.291	203.854	194.1	168.038	196.909	0.0934138	0.0380292	0.0819766	0.356697
Aspartate--tRNA ligase, mitochondrial OS=Mus musculus GN=Dars2 PE=2 SV=1	Q8BIP0	74.055		38.3226	NA	34.7223	32.393	47.8282	48.0327	35.4862	36.4864	41.3838	34.2	35.146	41.8435	0.085001	0.143116	0.0818725	0.356697
TBC1 domain family member 4 OS=Mus musculus GN=Tbc1d4 PE=1 SV=2	Q8BYJ6	147.358		162.383	148.075	167.612	NA	170.963	NA	198.518	167.163	180.425	177.5	159.356	179.267	0.0634693	0.0780573	0.0816467	0.356697
Lysosome-associated membrane glycoprotein 1 OS=Mus musculus GN=Lamp1 PE=1 SV=2	P11438	43.837		NA	139.439	147.615	133.783	173.934	144.665	183.098	NA	149.442	153.4	140.279	162.785	0.0495734	0.114558	0.0822028	0.357064
Aconitate hydratase, mitochondrial OS=Mus musculus GN=Aco2 PE=1 SV=1	Q99KI0	85.41	Acetyl [K144; K517; K523; K573]	5496.07	6566.79	6369.72	NA	5310.56	4003.73	6144.32	5291.32	4943.07	5091.4	6144.19	5138.6	0.0927504	0.150443	0.0825206	0.357748
Protein Hook homolog 1 OS=Mus musculus GN=Hook1 PE=1 SV=2	Q8BIL5	84.386		118.349	106.551	112.984	NA	101.152	NA	109.71	100.049	102.146	114.1	112.628	103.264	0.0524505	0.0424316	0.0826447	0.357748
Ankyrin-3 (Fragment) OS=Mus musculus GN=Ank3 PE=1 SV=1	S4R2K9	284.467		351.967	369.736	355.403	NA	330.49	336.418	NA	359.093	339.72	385.8	359.035	341.43	0.0262504	0.0362567	0.0832602	0.359793
Ribosomal protein S6 kinase alpha-3 OS=Mus musculus GN=Rps6ka3 PE=1 SV=2	P18654	83.641		54.1777	NA	62.9	62.6804	NA	54.084	42.1747	56.6382	48.7191	44.2	59.9194	50.404	0.0830059	0.12702	0.0834326	0.359919
Dimethylaniline monooxygenase [N-oxide-forming] 1 OS=Mus musculus GN=Fmo1 PE=1 SV=1	P50285	59.876		62.0676	69.6071	NA	52.1527	75.7527	67.8887	89.8303	77.4115	76.1988	76.9	61.2758	77.4164	0.142863	0.101942	0.0840194	0.360595
Phosphoglucomutase-2 OS=Mus musculus GN=Pgm2 PE=1 SV=1	Q7TSV4	68.704		135.707	144.996	127.345	NA	154.773	NA	151.978	148.076	154.259	171.4	136.016	152.271	0.0649144	0.020026	0.0839804	0.360595
Ribonucleoside-diphosphate reductase large subunit OS=Mus musculus GN=Rrm1 PE=1 SV=2	P07742	90.153		32.8372	42.3499	NA	31.7451	51.6901	45.7634	39.6665	46.6067	46.3105	50.8	35.6441	46.0074	0.163646	0.0928611	0.0839499	0.360595
Antithrombin-III OS=Mus musculus GN=Serpinc1 PE=1 SV=1	P32261	51.971		178.839	165.42	203.243	NA	165.171	156.201	157.18	NA	137.399	153.2	182.501	153.987	0.105072	0.0764108	0.0851185	0.36407
Serine hydroxymethyltransferase OS=Mus musculus GN=Shmt2 PE=1 SV=1	Q9CZN7	55.724		227.005	201.988	227.149	NA	193.095	183.432	201.491	192.375	209.985	218.4	218.714	196.075	0.0662295	0.0513335	0.0850738	0.36407
Nexilin OS=Mus musculus GN=Nexn PE=2 SV=3	Q7TPW1	72.064		268.183	NA	241.783	280.199	239.141	220.307	164.519	271.029	197.832	233.7	263.389	218.566	0.0746113	0.184857	0.0856899	0.365891
Peroxiredoxin-5, mitochondrial OS=Mus musculus GN=Prdx5 PE=1 SV=2	P99029	21.884	Acetyl [K70; K79]	904.715	836.486	1017.85	NA	782.332	NA	775.123	597.719	857.456	770.7	919.684	753.158	0.0996052	0.146198	0.086877	0.369063
Prostamide/prostaglandin F synthase OS=Mus musculus GN=Fam213b PE=1 SV=1	Q9DB60	21.656		123.534	124.271	137.98	NA	143.782	150.528	124.945	157.93	141.778	110.7	128.595	143.792	0.0632672	0.0854948	0.0873079	0.369063
Annexin A1 OS=Mus musculus GN=Anxa1 PE=1 SV=2	P10107	38.71		221.971	219.183	235.966	NA	268.699	NA	249.332	223.89	280.053	281.9	225.707	255.493	0.0398455	0.0962532	0.0869611	0.369063
Carnitine O-palmitoyltransferase 2, mitochondrial OS=Mus musculus GN=Cpt2 PE=1 SV=2	P52825	73.934		337.089	422.298	NA	305.304	549.43	291.033	764.347	498.647	591.088	501.6	354.897	538.909	0.17046	0.316976	0.0873132	0.369063
Nuclear fragile X mental retardation-interacting protein 2 OS=Mus musculus GN=Nufip2 PE=1 SV=1	Q5F2E7	75.611		72.5876	63.9754	69.6263	NA	63.4243	57.4879	56.5736	67.2024	NA	73.7	68.7298	61.172	0.0636626	0.0823645	0.0871758	0.369063
Junction plakoglobin OS=Mus musculus GN=Jup PE=1 SV=3	Q02257	81.749		283.061	NA	396.125	350.978	NA	458.58	459.556	448.134	480.95	558.5	343.388	461.805	0.165738	0.0298193	0.0866203	0.369063
Lactoylglutathione lyase OS=Mus musculus GN=Glo1 PE=1 SV=3	Q9CPU0	20.796		46.438	51.3605	50.9017	NA	NA	26.6638	35.1146	51.6668	30.2168	44.2	49.5668	35.9155	0.0548608	0.30788	0.0877962	0.370054
Ras-related protein Rab-18 OS=Mus musculus GN=Rab18 PE=2 SV=2	P35293	23.021		94.8297	100.769	73.9893	68.3492	103.974	102.117	115.377	94.0123	109.81	101.7	84.4843	105.058	0.186239	0.0768714	0.0878417	0.370054
Mitochondrial import inner membrane translocase subunit Tim17-B OS=Mus musculus GN=Timm17b PE=2 SV=1	Q9Z0V7	18.34		NA	26.281	25.9962	22.6751	29.7069	NA	29.0764	27.6089	28.0272	34.5	24.9841	28.6049	0.08024	0.0335475	0.0882404	0.370708
UPF0160 protein MYG1, mitochondrial OS=Mus musculus GN=Myg1 PE=1 SV=1	Q9JK81	42.696		28.7044	26.8066	29.9048	NA	10.9916	NA	24.8961	18.5539	21.8962	23.7	28.4719	19.0844	0.054865	0.313601	0.0882919	0.370708
DNA-directed RNA polymerases I, II, and III subunit RPABC3 OS=Mus musculus GN=Polr2h PE=2 SV=3	Q923G2	17.132		41.4786	51.5107	36.0857	56.5258	78.1293	45.007	53.4151	68.534	62.4042	84.8	46.4002	61.4979	0.200347	0.209538	0.0885038	0.370978
Gamma-glutamylcyclotransferase OS=Mus musculus GN=Ggct PE=1 SV=1	Q9D7X8	21.152		107.98	120.367	110.075	NA	153.436	107.601	117.513	170.358	141.997	140.3	112.807	138.181	0.0587746	0.186094	0.0903444	0.374327
Integral membrane protein 2B OS=Mus musculus GN=Itm2b PE=2 SV=1	O89051	30.24		65.0733	54.1388	NA	55.7159	73.0791	NA	65.4916	73.5054	61.3094	59.9	58.3094	68.3464	0.101366	0.0872512	0.0900912	0.374327
Calponin-1 OS=Mus musculus GN=Cnn1 PE=2 SV=1	Q08091	33.335		NA	420.721	380.127	286.354	375.199	219.74	NA	145.413	189.95	307.1	362.401	232.575	0.190163	0.429398	0.0903315	0.374327
Dehydrogenase/reductase SDR family member 7 OS=Mus musculus GN=Dhrs7 PE=2 SV=2	Q9CXR1	38.143		51.4726	50.0089	62.7182	NA	62.8302	69.4015	83.6991	52.7321	72.6954	65.1	54.7332	68.2717	0.127049	0.168594	0.09019	0.374327
Heterogeneous nuclear ribonucleoprotein A3 OS=Mus musculus GN=Hnrnpa3 PE=1 SV=1	Q8BG05	39.628		49.8946	50.0089	52.1743	NA	50.0562	NA	46.0763	49.0924	48.0622	36	50.6926	48.3218	0.0253379	0.0352648	0.0899014	0.374327
NK13 OS=Mus musculus GN=Serpinb6b PE=1 SV=2	O08804	42.508		153.14	209.572	197.971	NA	NA	125.755	134.049	141.596	170.681	180.6	186.895	143.02	0.159459	0.136642	0.0900772	0.374327
Heat shock 70 kDa protein 12A OS=Mus musculus GN=Hspa12a PE=1 SV=1	Q8K0U4	74.825		156.522	211.825	229.24	166.176	257.262	209.717	NA	221.937	261.003	246.2	190.94	237.48	0.183948	0.10755	0.0897922	0.374327
Prostaglandin E synthase 2 OS=Mus musculus GN=Ptges2 PE=1 SV=3	Q8BWM0	43.296		224.075	210.473	201.789	NA	193.392	213.31	195.732	192.108	178.673	181.1	212.112	194.643	0.0529573	0.0635842	0.0907187	0.374643
Thioredoxin reductase 2, mitochondrial OS=Mus musculus GN=Txnrd2 PE=1 SV=4	Q9JLT4	56.568		122.482	NA	130.436	112.242	146.901	NA	133.213	124.462	153.711	144.9	121.72	139.572	0.0749336	0.0945451	0.0907047	0.374643
Ig lambda-1 chain C region OS=Mus musculus PE=1 SV=1	P01843	11.568		NA	125.548	116.983	146.578	65.8009	17.0194	87.6008	116.206	77.7316	98.9	129.703	72.8717	0.117413	0.498945	0.0909517	0.374989
Tubulin alpha-4A chain (Fragment) OS=Mus musculus GN=Tuba4a PE=1 SV=1	A0A0A0MQA5	52.87	Acetyl [K333]	1302.29	1499.89	NA	1302.52	1488.76	1508.87	NA	1561.63	1657.11	1426.7	1368.24	1554.09	0.0833323	0.0484119	0.0916922	0.375642
Coatomer subunit delta OS=Mus musculus GN=Arcn1 PE=1 SV=2	Q5XJY5	57.193	Acetyl [S352; S357]	NA	145.371	143.161	127.466	158.487	NA	149.284	166.807	146.595	166.1	138.666	155.293	0.0704002	0.0593159	0.091582	0.375642
Histone H1.5 OS=Mus musculus GN=Hist1h1b PE=1 SV=2	P43276	22.562		201.231	184.192	196.335	NA	188.491	NA	174.087	163.967	185.57	218.6	193.92	178.029	0.045239	0.0631854	0.0915638	0.375642
S-formylglutathione hydrolase OS=Mus musculus GN=Esd PE=1 SV=1	H3BKH6	32.808		174.18	176.458	152.614	NA	NA	174.355	179.939	215.989	229.253	249.7	167.751	199.884	0.0784377	0.134597	0.0926293	0.375642
Protein FAM185A OS=Mus musculus GN=Fam185a PE=2 SV=1	Q7TPD2	39.967		114.742	90.0311	118.165	NA	88.3782	72.4272	71.344	98.2735	95.9054	106.6	107.646	85.2657	0.142603	0.149588	0.0926322	0.375642
Aspartyl aminopeptidase OS=Mus musculus GN=Dnpep PE=1 SV=1	Q3TVK3	52.433		118.199	90.8571	122.8	82.9261	125.809	NA	122.53	133.961	134.224	147	103.696	129.131	0.190572	0.0455694	0.0926372	0.375642
NADH dehydrogenase [ubiquinone] iron-sulfur protein 2, mitochondrial OS=Mus musculus GN=Ndufs2 PE=1 SV=1	Q91WD5	52.592		554.927	520.889	549.284	NA	515.713	840.193	694.675	581.651	658.857	596.2	541.7	658.218	0.033676	0.187021	0.0925243	0.375642
Importin subunit alpha-4 OS=Mus musculus GN=Kpna3 PE=1 SV=1	O35344	57.737		63.6456	59.1697	70.8988	NA	52.1357	63.3502	55.5517	60.1892	45.4346	49.6	64.5714	55.3323	0.0916674	0.126542	0.092748	0.375642
ATP-dependent Clp protease ATP-binding subunit clpX-like, mitochondrial OS=Mus musculus GN=Clpx PE=1 SV=2	Q9JHS4	69.186		190.411	178.861	204.425	NA	178.687	NA	168.978	180.834	159.295	160.8	191.232	171.948	0.066944	0.0575039	0.0924076	0.375642
Calpain-7 OS=Mus musculus GN=Capn7 PE=2 SV=1	Q9R1S8	92.506		35.0164	50.084	47.5386	37.4139	47.8282	NA	56.6665	57.3484	47.1863	57.6	42.5132	52.2573	0.174327	0.105214	0.092541	0.375642
Inter alpha-trypsin inhibitor, heavy chain 4 OS=Mus musculus GN=Itih4 PE=1 SV=2	A6X935	104.594		188.006	207.319	373.491	334.944	396.439	256.048	604.195	459.32	406.613	380	275.94	424.523	0.333713	0.295591	0.0927531	0.375642
Mitochondrial import receptor subunit TOM22 homolog OS=Mus musculus GN=Tomm22 PE=2 SV=3	Q9CPQ3	15.527		113.766	143.644	118.619	NA	89.1208	NA	114.541	87.0879	114.189	115.7	125.343	101.235	0.127922	0.149996	0.0931341	0.375912
Protein enabled homolog OS=Mus musculus GN=Enah PE=1 SV=1	E9QLZ9	86		52.3743	59.4701	52.8105	NA	44.8575	37.821	47.0053	51.9331	55.1785	53.1	54.885	47.3591	0.0724575	0.141418	0.0929882	0.375912
Laminin subunit alpha-4 OS=Mus musculus GN=Lama4 PE=1 SV=2	P97927	201.692		NA	109.779	100.804	102.686	120.165	109.114	106.644	126.326	NA	113.6	104.423	115.562	0.0453286	0.0802726	0.093268	0.375912
Dipeptidyl peptidase 9 OS=Mus musculus GN=Dpp9 PE=2 SV=2	Q8BVG4	97.939		34.4152	44.0019	38.6308	28.6678	45.7487	NA	48.7703	39.5047	45.2157	39.5	36.4289	44.8099	0.178245	0.0863124	0.0935605	0.376488
Na(+)/H(+) exchange regulatory cofactor NHE-RF2 OS=Mus musculus GN=Slc9a3r2 PE=1 SV=2	Q9JHL1	37.38		NA	83.2732	50.629	60.4129	134.721	101.928	65.8631	94.545	85.1763	123.9	64.7717	96.4466	0.258645	0.262352	0.09599	0.378944
Guanine nucleotide-binding protein G(i) subunit alpha-2 OS=Mus musculus GN=Gnai2 PE=1 SV=5	P08752	40.463		335.361	NA	322.499	335.267	346.086	NA	360.715	329.709	352.748	339.2	331.042	347.314	0.0223506	0.037927	0.0962483	0.378944
NAD-dependent protein deacetylase sirtuin-2 OS=Mus musculus GN=Sirt2 PE=1 SV=2	Q8VDQ8	43.228		49.9697	53.3128	55.9919	NA	62.5331	NA	54.9014	59.9229	55.9448	61.3	53.0915	58.3256	0.0568301	0.0607363	0.0949739	0.378944
Dual specificity mitogen-activated protein kinase kinase 2 OS=Mus musculus GN=Map2k2 PE=1 SV=2	Q63932	44.374		216.185	147.699	199.789	270.158	146.901	152.797	148.355	NA	156.448	113.2	208.458	151.125	0.241979	0.0287549	0.095356	0.378944
Mothers against decapentaplegic homolog 2 OS=Mus musculus GN=Smad2 PE=1 SV=2	Q62432	52.233		NA	28.008	19.9971	25.2665	40.6985	NA	32.0491	34.9772	24.7427	28.8	24.4239	33.1169	0.166697	0.200456	0.0948908	0.378944
Metalloreductase STEAP4 OS=Mus musculus GN=Steap4 PE=2 SV=1	Q923B6	52.96		185.376	165.57	NA	140.424	129.671	NA	128.196	118.425	150.974	148.6	163.79	131.817	0.137549	0.104023	0.0962805	0.378944
Epsin-2 OS=Mus musculus GN=Epn2 PE=1 SV=1	Q8CHU3	63.433		44.5595	27.9329	40.5396	30.4494	25.2509	29.8786	27.4972	NA	25.8375	29	35.8703	27.116	0.221681	0.076444	0.0954936	0.378944
Cytoskeleton-associated protein 4 OS=Mus musculus GN=Ckap4 PE=1 SV=2	Q8BMK4	63.654		NA	174.28	192.154	180.591	161.903	162.819	180.868	140.619	NA	218.2	182.342	161.552	0.0497117	0.101902	0.0956091	0.378944
Acyl-CoA dehydrogenase family member 9, mitochondrial OS=Mus musculus GN=Acad9 PE=1 SV=2	Q8JZN5	68.679		340.921	NA	310.682	363.773	439.069	NA	332.381	431.711	393.475	429.2	338.459	399.159	0.078683	0.122254	0.0962194	0.378944
Striatin-3 OS=Mus musculus GN=Strn3 PE=1 SV=1	Q9ERG2	87.096		213.855	186.82	211.515	NA	188.936	159.983	201.584	171.779	183.162	177.2	204.063	181.089	0.073403	0.0880982	0.0950785	0.378944
Oxidation resistance protein 1 OS=Mus musculus GN=C7 PE=1 SV=2	D3YXF5	93.276		32.0107	39.9471	49.2656	NA	39.3617	20.9907	NA	19.1753	29.122	32.7	40.4078	27.1624	0.213738	0.339121	0.0954515	0.378944
Glycogen phosphorylase, brain form OS=Mus musculus GN=Pygb PE=1 SV=3	Q8CI94	96.668		1203.26	1634.38	1571.32	1091.97	1724.19	1480.88	2028.29	1613.66	1758.59	1543.4	1375.23	1721.12	0.194853	0.118015	0.0958867	0.378944
Protein O-GlcNAcase OS=Mus musculus GN=Mgea5 PE=1 SV=2	Q9EQQ9	103.096		32.3112	28.9091	28.1777	NA	21.8346	30.635	23.8742	24.3242	NA	28.1	29.7994	25.167	0.0740243	0.151105	0.0949724	0.378944
Filamin-B OS=Mus musculus GN=Flnb PE=1 SV=3	Q80X90	277.651		654.415	809.905	926.775	536.752	934.432	NA	951.068	950.155	990.475	978.5	731.962	956.532	0.234184	0.0249675	0.0947839	0.378944
Malate dehydrogenase, mitochondrial OS=Mus musculus GN=Mdh2 PE=1 SV=3	P08249	35.589	Acetyl [K301; K307; K314; K324]	2134.12	NA	2112.97	1822.92	2357.84	NA	2370.24	2329.89	2321.55	2150.4	2023.33	2344.88	0.0859421	0.00978737	0.0973018	0.380527
U8 snoRNA-decapping enzyme OS=Mus musculus GN=Nudt16 PE=1 SV=1	Q6P3D0	21.811		40.9526	43.7766	43.9936	NA	38.9161	21.7471	33.1638	31.1599	44.7778	50.2	42.9076	33.9529	0.0395398	0.254733	0.0980043	0.380527
Ras suppressor protein 1 OS=Mus musculus GN=Rsu1 PE=2 SV=3	Q01730	31.531		NA	180.663	177.883	185.288	162.646	126.511	NA	140.885	179.658	205.6	181.278	152.425	0.0206335	0.153897	0.098495	0.380527
26S proteasome non-ATPase regulatory subunit 7 OS=Mus musculus GN=Psmd7 PE=1 SV=2	P26516	36.517		33.9644	32.5133	31.0864	NA	46.937	57.1097	30.3769	58.8576	33.0633	37.7	32.5214	45.2689	0.0442477	0.291889	0.0973499	0.380527
Vasodilator-stimulated phosphoprotein OS=Mus musculus GN=Vasp PE=1 SV=4	P70460	39.642		144.273	NA	123.528	143.339	112.886	NA	119	117.182	129.845	146.1	137.047	119.728	0.0854978	0.0602603	0.097914	0.380527
UBX domain-containing protein 6 OS=Mus musculus GN=Ubxn6 PE=1 SV=1	Q99PL6	49.765		40.8023	46.7051	42.2666	NA	NA	46.3307	47.0053	46.6954	52.8794	53.4	43.258	48.2277	0.0710552	0.0645549	0.0982944	0.380527
Nicotinamide phosphoribosyltransferase OS=Mus musculus GN=Nampt PE=1 SV=1	Q99KQ4	55.413		371.805	406.379	379.127	NA	421.393	406.765	464.944	378.979	430.151	416.3	385.77	420.446	0.0472286	0.0750414	0.0978703	0.380527
NEDD8-activating enzyme E1 regulatory subunit OS=Mus musculus GN=Nae1 PE=1 SV=1	Q8VBW6	60.236		89.5698	81.9216	95.6225	NA	82.2882	73.3727	84.1636	NA	75.8704	80.8	89.038	78.9237	0.0771126	0.0649839	0.0970063	0.380527
Prolyl 4-hydroxylase subunit alpha-1 OS=Mus musculus GN=P4ha1 PE=2 SV=2	Q60715	60.872		124.887	92.7343	124.346	NA	144.821	NA	127.732	155.089	160.609	129.8	113.989	147.063	0.161498	0.0982747	0.0987157	0.380527
Pleckstrin homology domain-containing family M member 2 OS=Mus musculus GN=Plekhm2 PE=1 SV=1	Z4YJW6	114.304		102.494	88.229	85.7149	72.8842	103.083	NA	102.836	96.5868	105.759	106.3	87.3306	102.066	0.138998	0.0380658	0.0988009	0.380527
Trafficking protein particle complex subunit 10 OS=Mus musculus GN=Trappc10 PE=1 SV=2	Q3TLI0	141.499		106.777	NA	93.441	82.9261	77.0895	NA	70.6937	91.2603	70.3963	61.2	94.3815	77.36	0.12665	0.126263	0.0984577	0.380527
Isoleucine--tRNA ligase, cytoplasmic OS=Mus musculus GN=Iars PE=2 SV=2	Q8BU30	144.179		107.003	145.446	158.432	108.678	164.576	164.9	157.737	NA	161.813	161	129.89	162.257	0.200287	0.0204373	0.0980587	0.380527
Protein Pi4ka OS=Mus musculus GN=Pi4ka PE=1 SV=1	E9Q3L2	231.206		113.766	147.023	120.801	146.254	146.455	NA	163.404	157.486	144.953	159.9	131.961	153.075	0.130288	0.0579333	0.0973217	0.380527
Protein Tnxb OS=Mus musculus GN=Tnxb PE=1 SV=1	O35452	435.205		60.0388	76.365	60.7185	NA	50.6503	48.4109	57.5954	56.2831	NA	71.7	65.7074	53.2349	0.140562	0.0827782	0.0986961	0.380527
Protein phosphatase 1 regulatory subunit 21 OS=Mus musculus GN=Ppp1r21 PE=2 SV=2	Q3TDD9	88.282		NA	32.2881	30.1775	26.5623	37.7278	NA	32.7922	35.3323	31.9685	42.3	29.6759	34.4552	0.0975762	0.0757363	0.0995328	0.38276
Ubiquitin-associated protein 2 OS=Mus musculus GN=Ubap2 PE=1 SV=1	Q91VX2	117.894		NA	101.369	78.8977	90.3764	114.817	104.764	96.4259	118.958	109.043	94.6	90.2145	108.802	0.124556	0.0807634	0.0997171	0.382883
39S ribosomal protein L12, mitochondrial OS=Mus musculus GN=Mrpl12 PE=1 SV=2	Q9DB15	21.695		NA	90.5567	126.164	114.023	104.568	64.863	90.6663	69.8656	NA	144.2	110.248	82.4909	0.164186	0.22401	0.100247	0.383688
Acyl-coenzyme A thioesterase 9, mitochondrial OS=Mus musculus GN=Acot9 PE=1 SV=1	Q9R0X4	50.528		80.5527	99.1919	91.0777	NA	75.9013	NA	73.9451	74.837	80.2496	87.9	90.2741	76.2332	0.103524	0.0366565	0.100384	0.383688
Cytoplasmic dynein 1 light intermediate chain 2 OS=Mus musculus GN=Dync1li2 PE=1 SV=2	Q6PDL0	54.185		NA	75.1636	72.9894	58.9552	80.0602	NA	81.6554	91.8817	83.8625	78.7	69.0361	84.365	0.127436	0.0622066	0.100337	0.383688
Enoyl-CoA hydratase domain-containing protein 2, mitochondrial OS=Mus musculus GN=Echdc2 PE=1 SV=2	Q3TLP5	31.832		116.245	144.245	130.436	NA	121.65	NA	111.011	89.2185	112.766	117.6	130.309	108.661	0.107439	0.126752	0.100555	0.383755
Kinectin OS=Mus musculus GN=Ktn1 PE=1 SV=1	F8VQC7	152.449		NA	290.217	294.139	205.534	350.988	NA	400.567	334.858	345.303	344	263.297	357.929	0.190138	0.0815794	0.100953	0.384693
Microtubule-associated protein 4 OS=Mus musculus GN=Map4 PE=1 SV=3	P27546	117.357		NA	867.723	851.695	602.186	1017.17	NA	915.21	1143.77	1119.55	1069.6	773.868	1048.93	0.192406	0.0997959	0.101566	0.386442
ADP-ribosylation factor-like protein 1 OS=Mus musculus GN=Arl1 PE=2 SV=1	P61211	20.398	Acetyl [S10; S11]	54.854	74.4127	51.8107	79.6868	90.6062	NA	73.8522	90.1062	75.2135	92	65.191	82.4445	0.213481	0.111042	0.103055	0.391514
28S ribosomal protein S25, mitochondrial OS=Mus musculus GN=Mrps25 PE=1 SV=1	Q9D125	19.907		19.011	NA	23.9965	22.0272	17.3786	19.2887	15.2349	NA	20.1445	21.3	21.6783	18.0117	0.11583	0.121176	0.103939	0.393768
Synaptic vesicle membrane protein VAT-1 homolog OS=Mus musculus GN=Vat1 PE=1 SV=3	Q62465	43.069		275.247	295.473	NA	281.819	317.419	NA	337.212	314.795	278.958	312.7	284.18	312.096	0.0363076	0.0777088	0.103987	0.393768
WD repeat domain phosphoinositide-interacting protein 1 OS=Mus musculus GN=Wipi1 PE=1 SV=1	Q8R3E3	48.727		NA	76.4401	73.5348	61.5467	90.3091	123.107	63.2621	106.352	81.235	98.6	70.5072	92.8531	0.111972	0.247622	0.104274	0.393768
G-protein-signaling modulator 1 OS=Mus musculus GN=Gpsm1 PE=1 SV=3	Q6IR34	74.316		NA	36.1176	36.2675	40.6532	38.1734	30.0677	33.5354	30.1834	NA	48.5	37.6794	32.99	0.0683785	0.115535	0.104185	0.393768
ADP-ribosylation factor 3 OS=Mus musculus GN=Arf3 PE=2 SV=2	P61205	20.588		149.684	168.499	NA	156.296	170.666	177.759	167.213	176.218	NA	153.4	158.159	172.964	0.0603496	0.0283106	0.104678	0.394111
Eef1d protein OS=Mus musculus GN=Eef1d PE=1 SV=1	Q91VK2	30.616		25.5484	18.622	21.9968	NA	22.8744	10.779	14.306	18.7314	16.9696	21.1	22.0557	16.7321	0.157039	0.27242	0.104567	0.394111
39S ribosomal protein L40, mitochondrial OS=Mus musculus GN=Mrpl40 PE=2 SV=2	Q9Z2Q5	24.286		64.3219	50.4595	58.9006	NA	48.8679	44.8179	51.5572	NA	46.8579	50.5	57.894	48.0252	0.120666	0.0599099	0.106626	0.395539
Activator of 90 kDa heat shock protein ATPase homolog 1 OS=Mus musculus GN=Ahsa1 PE=2 SV=2	Q8BK64	38.093		147.429	NA	161.068	134.269	155.961	NA	180.032	169.737	168.053	179.2	147.589	168.446	0.0907932	0.0585615	0.10651	0.395539
Guanine nucleotide-binding protein G(q) subunit alpha OS=Mus musculus GN=Gnaq PE=1 SV=4	P21279	42.131		48.8426	45.6538	NA	44.7023	43.3721	41.0358	NA	41.2802	46.3105	42.7	46.3996	42.9997	0.0467359	0.0568287	0.106268	0.395539
Protein DEK OS=Mus musculus GN=Dek PE=1 SV=1	Q7TNV0	43.132		29.9067	27.7827	38.449	NA	13.2196	6.05136	35.8578	18.5539	25.2901	35.6	32.0461	19.7946	0.176177	0.577041	0.10663	0.395539
Aspartate aminotransferase, cytoplasmic OS=Mus musculus GN=Got1 PE=1 SV=3	P05201	46.219		1116.69	1357.9	1289.9	NA	1111.49	NA	1021.02	1057.93	1093.72	1252	1254.83	1071.04	0.0991133	0.0374409	0.10565	0.395539
Epoxide hydrolase 1 OS=Mus musculus GN=Ephx1 PE=1 SV=2	Q9D379	52.543		85.2866	89.7308	NA	98.3127	153.288	NA	91.1308	106.618	125.794	128.7	91.11	119.208	0.0726777	0.224657	0.105865	0.395539
Pantothenate kinase 1 OS=Mus musculus GN=Pank1 PE=1 SV=1	Q8K4K6	60.053		NA	76.9657	65.8996	49.0754	99.5183	NA	74.1309	92.7695	88.8986	90.8	63.9802	88.8293	0.219504	0.120868	0.10565	0.395539
RING finger protein 214 OS=Mus musculus GN=Rnf214 PE=2 SV=1	Q8BFU3	73.578		NA	32.5884	40.9941	34.4985	39.9558	NA	39.8523	50.2464	42.5881	47	36.027	43.1607	0.122307	0.11331	0.105466	0.395539
Niban-like protein 1 OS=Mus musculus GN=Fam129b PE=2 SV=2	Q8R1F1	84.765		45.912	53.2378	56.4464	43.5686	57.4829	50.8692	60.2894	NA	60.3241	59.4	49.7912	57.2414	0.12158	0.0777726	0.105798	0.395539
RNA-binding protein 20 OS=Mus musculus GN=Rbm20 PE=1 SV=3	Q3UQS8	130.043		79.2752	78.0921	60.264	60.8988	59.711	59.0008	NA	58.5912	55.5069	72.9	69.6325	58.2025	0.150299	0.0318822	0.106089	0.395539
Synaptophysin-like protein 1 OS=Mus musculus GN=Sypl1 PE=1 SV=2	O09117	28.881		33.5135	53.0876	NA	47.4557	64.4641	NA	55.5517	65.4269	68.2067	78.9	44.6856	63.4123	0.225504	0.086346	0.10689	0.3959
Beta-taxilin OS=Mus musculus GN=Txlnb PE=2 SV=2	Q8VBT1	77.159		296.061	269.718	318.954	NA	269.145	NA	256.207	247.681	264.944	264.7	294.911	259.494	0.0835442	0.0367746	0.107043	0.3959
Guanine nucleotide-binding protein subunit beta-2-like 1 OS=Mus musculus GN=Gnb2l1 PE=1 SV=3	P68040	35.055		250.901	345.407	NA	274.207	382.774	383.694	NA	368.592	358.988	351.7	290.171	373.512	0.169674	0.031851	0.107301	0.396273
Neurolysin, mitochondrial OS=Mus musculus GN=Nln PE=2 SV=1	Q91YP2	80.378		163.66	202.664	197.971	152.895	223.99	NA	208.087	199.565	201.336	191.6	179.298	208.245	0.137987	0.0534027	0.107545	0.396592
Probable ubiquitin carboxyl-terminal hydrolase FAF-X OS=Mus musculus GN=Usp9x PE=1 SV=2	P70398	290.526		358.054	423.875	410.304	369.766	422.136	374.617	518.637	436.238	467.703	471.8	390.5	443.866	0.0808283	0.12072	0.107987	0.397639
GrpE protein homolog 1, mitochondrial OS=Mus musculus GN=Grpel1 PE=1 SV=1	Q99LP6	24.292		335.21	304.484	319.59	NA	302.862	NA	259.83	221.848	304.795	309.2	319.761	272.334	0.048048	0.1452	0.108452	0.398749
Protein Vps13d OS=Mus musculus GN=Vps13d PE=1 SV=2	B1ART2	490.659		116.846	162.416	132.708	88.7568	151.208	168.114	194.71	130.854	174.513	158.5	125.182	163.88	0.245757	0.14736	0.108605	0.398749
Laminin subunit beta-2 OS=Mus musculus GN=Lamb2 PE=2 SV=2	Q61292	196.451		NA	315.522	273.051	263.841	313.557	333.581	337.676	324.56	NA	336.9	284.138	327.344	0.0970183	0.0326886	0.108789	0.398839
Transcriptional activator protein Pur-alpha OS=Mus musculus GN=Pura PE=1 SV=1	P42669	34.862		74.6164	97.1645	92.0776	77.7432	109.767	NA	115.841	87.2654	93.6063	106.8	85.4004	101.62	0.127898	0.131889	0.109127	0.399299
Glutamine--fructose-6-phosphate aminotransferase [isomerizing] 1 OS=Mus musculus GN=Gfpt1 PE=1 SV=3	P47856	78.489		71.761	107.001	118.437	66.0817	102.786	118.947	134.049	NA	132.363	106.9	90.8203	122.036	0.284281	0.118845	0.10939	0.399299
Coatomer subunit alpha OS=Mus musculus GN=Copa PE=1 SV=1	F8WHL2	139.321		292.905	324.382	297.321	NA	347.868	NA	310.829	325.714	338.953	349.5	304.869	330.841	0.0559005	0.0488156	0.109352	0.399299
Twinfilin-2 OS=Mus musculus GN=Twf2 PE=1 SV=1	Q9Z0P5	39.446		120.754	108.203	109.075	NA	99.0727	NA	86.2073	103.866	110.247	109.8	112.677	99.8484	0.0621972	0.101965	0.109555	0.399321
cAMP-dependent protein kinase inhibitor alpha OS=Mus musculus GN=Pkia PE=1 SV=2	P63248	7.956		NA	44.8278	36.9038	48.4275	110.51	NA	49.5135	82.2941	47.4053	66.7	43.3864	72.4307	0.135885	0.414095	0.109782	0.399332
Mitochondrial glutamate carrier 1 OS=Mus musculus GN=Slc25a22 PE=1 SV=1	Q9D6M3	34.648		70.0327	NA	59.0824	60.5749	106.796	45.7634	135.256	103.422	96.1244	85.2	63.23	97.4726	0.0939177	0.333451	0.109876	0.399332
Popdc2 protein OS=Mus musculus GN=Popdc2 PE=1 SV=1	Q6P3F7	41.82		91.7489	97.3898	86.7147	NA	118.976	88.312	105.437	113.454	95.1391	91.6	91.9511	104.264	0.0580788	0.12132	0.110639	0.400599
Ras-related GTP-binding protein C OS=Mus musculus GN=Rragc PE=1 SV=1	Q99K70	44.093		70.5587	NA	98.4403	69.321	111.253	NA	103.393	103.955	108.277	108.1	79.44	106.719	0.207281	0.0349272	0.110815	0.400599
Regulator of microtubule dynamics protein 3 OS=Mus musculus GN=Rmdn3 PE=1 SV=2	Q3UJU9	51.997		NA	77.7166	70.9897	67.0535	72.6335	77.7221	92.6171	NA	87.0375	95.5	71.9199	82.5026	0.0749733	0.109115	0.110862	0.400599
Acylamino-acid-releasing enzyme OS=Mus musculus GN=Apeh PE=2 SV=3	Q8R146	81.529		186.503	208.07	222.877	NA	270.779	NA	195.174	277.776	257.39	268.8	205.817	250.28	0.0888707	0.150624	0.110513	0.400599
Glutathione reductase, mitochondrial OS=Mus musculus GN=Gsr PE=1 SV=3	P47791	53.629		NA	131.405	130.799	135.889	149.129	124.809	141.295	162.724	178.126	162.6	132.698	151.216	0.0209502	0.134583	0.111484	0.401622
Desmoglein-2 OS=Mus musculus GN=Dsg2 PE=1 SV=3	O55111	122.309		NA	163.017	147.342	143.339	NA	134.643	138.136	137.423	134.005	204.4	151.233	136.052	0.068768	0.0149435	0.111624	0.401622
Spectrin beta chain, non-erythrocytic 1 OS=Mus musculus GN=Sptbn1 PE=1 SV=2	Q62261	274.052		1453.03	1812.19	1895	1428.04	2045.47	NA	2020.21	1905.55	1737.36	1999.6	1647.06	1927.15	0.146368	0.0728611	0.111395	0.401622
ATP-binding cassette sub-family B member 10, mitochondrial OS=Mus musculus GN=Abcb10 PE=1 SV=1	Q9JI39	77.14		67.553	61.7978	44.4481	50.5331	59.4139	74.3183	NA	69.7768	70.7248	62.4	56.083	68.5584	0.187121	0.0933874	0.111846	0.401845
[Pyruvate dehydrogenase (acetyl-transferring)] kinase isozyme 2, mitochondrial OS=Mus musculus GN=Pdk2 PE=1 SV=2	Q9JK42	46.011		256.611	293.296	323.59	NA	347.72	NA	361.179	355.01	308.737	273.6	291.166	343.161	0.115192	0.0687719	0.112376	0.403176
Basigin OS=Mus musculus GN=Bsg PE=1 SV=2	P18572	42.418		140.892	119.165	NA	137.67	114.223	118.191	NA	116.384	111.999	146.9	132.576	115.199	0.0884396	0.0232624	0.112659	0.403614
Myosin-7 OS=Mus musculus GN=Myh7 PE=1 SV=1	Q91Z83	222.741	Acetyl [T167; S680; K825; K876; K920; T923; K1165; K1166; K1770]	397.729	NA	370.492	341.908	691.132	NA	309.436	868.393	942.194	618.6	370.043	702.789	0.0754321	0.402124	0.113367	0.404212
Hematological and neurological expressed 1 protein OS=Mus musculus GN=Hn1 PE=1 SV=3	P97825	16.071		NA	126.749	157.25	120.826	128.185	92.8505	96.7975	106.973	126.122	148.9	134.942	110.186	0.144842	0.148299	0.113469	0.404212
Ubiquitin thioesterase otulin OS=Mus musculus GN=Otulin PE=1 SV=1	Q3UCV8	40.294		33.7389	29.2094	30.1775	NA	34.3115	38.1992	33.4425	32.7578	NA	30.5	31.0419	34.6778	0.076841	0.070137	0.113295	0.404212
Xin actin-binding repeat-containing protein 1 OS=Mus musculus GN=Xirp1 PE=1 SV=1	E9QQ93	123.62		214.231	215.429	208.97	NA	190.57	NA	214.032	178.348	200.788	228.7	212.877	195.935	0.0161408	0.0773535	0.113035	0.404212
Glyceraldehyde-3-phosphate dehydrogenase OS=Mus musculus GN=Gm3839 PE=1 SV=1	S4R1W1	35.789	Acetyl [T101; T102; K105; S123; K137; T151; T152; S156; K213]	45.912	42.5001	NA	36.928	45.1546	50.8692	NA	56.0168	44.8872	37.4	41.78	49.232	0.108547	0.107619	0.113641	0.404252
Ras-related protein Rab-11B OS=Mus musculus GN=Rab11b PE=1 SV=3	P46638	24.474		167.943	198.684	NA	217.195	237.656	NA	240.6	239.159	225.531	203.2	194.607	235.736	0.127835	0.0293081	0.115457	0.406682
CD81 antigen OS=Mus musculus GN=Cd81 PE=1 SV=2	P35762	25.797		111.286	102.496	95.8043	105.439	76.941	36.3082	80.9123	71.5523	113.751	94.8	103.756	75.8929	0.0620508	0.363567	0.115304	0.406682
Interferon-inducible double-stranded RNA-dependent protein kinase activator A OS=Mus musculus GN=Prkra PE=1 SV=1	Q9WTX2	34.349		67.3276	75.0885	80.7156	NA	NA	86.6101	101.256	75.9911	83.4246	71.9	74.3772	86.8205	0.0903809	0.122122	0.115122	0.406682
Starch-binding domain-containing protein 1 OS=Mus musculus GN=Stbd1 PE=1 SV=1	Q8C7E7	36.105		46.0623	36.3428	33.4497	24.2947	46.6399	NA	48.0271	42.6118	45.3252	45.4	35.0374	45.651	0.255904	0.0505357	0.114689	0.406682
Actin-related protein 3B OS=Mus musculus GN=Actr3b PE=2 SV=1	Q641P0	47.549		100.541	80.9454	94.7136	NA	80.9514	NA	82.5844	58.4137	81.016	71.8	92.0665	75.7414	0.109293	0.152842	0.11547	0.406682
Aldehyde dehydrogenase X, mitochondrial OS=Mus musculus GN=Aldh1b1 PE=1 SV=1	Q9CZS1	57.516		118.199	139.289	158.341	NA	107.688	NA	112.404	105.464	118.568	122.9	138.61	111.031	0.144864	0.0522216	0.114939	0.406682
FAST kinase domain-containing protein 2 OS=Mus musculus GN=Fastkd2 PE=2 SV=2	Q922E6	78.897		93.4772	120.968	NA	107.545	137.543	105.521	154.672	128.279	123.385	107.2	107.33	129.88	0.128077	0.139414	0.115354	0.406682
Protein Hook homolog 3 OS=Mus musculus GN=Hook3 PE=1 SV=2	Q8BUK6	83.166		123.835	98.366	116.801	NA	100.112	88.6902	98.8412	92.5031	92.621	104.1	113.001	94.5536	0.116396	0.050611	0.115617	0.406682
Eukaryotic translation initiation factor 5A-1 OS=Mus musculus GN=Eif5a PE=1 SV=2	P63242	16.821		72.5124	63.0744	73.9893	61.0608	61.0478	NA	53.7867	59.1239	66.1266	55	67.6592	60.0212	0.0966116	0.0849556	0.115896	0.407016
Regulatory-associated protein of mTOR OS=Mus musculus GN=Rptor PE=1 SV=1	A2ACM0	149.401		NA	106.776	81.8972	86.8132	144.97	NA	113.89	107.684	96.0149	121	91.8288	115.64	0.143483	0.180825	0.116036	0.407016
Phosphoacetylglucosamine mutase OS=Mus musculus GN=Pgm3 PE=1 SV=1	Q9CYR6	59.415		59.2874	65.1017	NA	59.1172	68.1774	NA	62.3331	70.5758	64.4844	78.7	61.1688	66.3927	0.0557002	0.0555495	0.116373	0.407274
Annexin A6 OS=Mus musculus GN=Anxa6 PE=1 SV=3	P14824	75.837		666.213	694.118	723.532	NA	743.713	NA	761.467	708.333	731.224	799.7	694.621	736.184	0.041264	0.0303356	0.116433	0.407274
Eukaryotic translation initiation factor 3 subunit D OS=Mus musculus GN=Eif3d PE=1 SV=2	O70194	63.948		69.3564	58.1936	74.8074	NA	54.0666	NA	54.2512	56.8158	55.8354	55.1	67.4525	55.2422	0.125554	0.0238141	0.116976	0.408359
E3 ubiquitin-protein ligase NEDD4 OS=Mus musculus GN=Nedd4 PE=1 SV=3	P46935	102.642		333.031	322.881	338.86	NA	298.406	NA	294.48	329.443	324.721	300.9	331.591	311.762	0.0243872	0.0573066	0.117068	0.408359
Protein Golgb1 OS=Mus musculus GN=Golgb1 PE=1 SV=1	E9PVZ8	369.927		NA	168.123	152.16	152.895	165.765	NA	159.874	206.667	191.592	206	157.726	180.974	0.0571355	0.121456	0.117553	0.409481
BolA-like protein 3 OS=Mus musculus GN=Bola3 PE=1 SV=1	E9PX89	15.222		NA	100.018	102.712	99.1225	136.355	NA	126.153	94.2786	149.77	150.9	100.618	126.639	0.018571	0.186691	0.119041	0.409787
60S ribosomal protein L18 OS=Mus musculus GN=Rpl18 PE=2 SV=3	P35980	21.631		154.568	150.778	NA	142.691	163.834	NA	154.207	167.429	151.412	153.1	149.346	159.221	0.0406209	0.0479363	0.118917	0.409787
Frataxin, mitochondrial OS=Mus musculus GN=Fxn PE=1 SV=1	O35943	22.91		74.5413	61.1971	72.6259	NA	64.6126	NA	60.5681	49.625	61.7473	44.3	69.4548	59.1383	0.103883	0.111022	0.11927	0.409787
Glutathione S-transferase Mu 7 OS=Mus musculus GN=Gstm7 PE=1 SV=1	Q80W21	25.693		79.651	74.7131	80.0793	NA	66.395	NA	69.8577	54.0637	77.5126	83.8	78.1478	66.9573	0.0381617	0.145921	0.118515	0.409787
Mitochondrial carrier homolog 2 OS=Mus musculus GN=Mtch2 PE=1 SV=1	Q791V5	33.477		170.198	252.297	203.243	NA	225.773	NA	307.857	245.906	324.502	246.8	208.579	276.009	0.19805	0.172438	0.119188	0.409787
Mitochondrial coenzyme A transporter SLC25A42 OS=Mus musculus GN=Slc25a42 PE=2 SV=1	Q8R0Y8	35.219		15.5545	20.7244	17.9974	NA	21.389	NA	19.9726	24.0579	22.6626	11.4	18.0921	22.0205	0.142951	0.079335	0.118884	0.409787
YTH domain-containing family protein 2 OS=Mus musculus GN=Ythdf2 PE=2 SV=1	Q91YT7	62.242		NA	41.7492	42.5393	37.2519	46.7884	50.8692	NA	51.8444	38.9753	46	40.5135	47.1193	0.0703981	0.124247	0.119097	0.409787
Calcium-binding and coiled-coil domain-containing protein 1 OS=Mus musculus GN=Calcoco1 PE=1 SV=2	Q8CGU1	77.232		NA	68.2555	71.8987	49.3993	94.171	NA	85.9286	75.636	77.7316	87.1	63.1845	83.3668	0.191131	0.101503	0.119006	0.409787
Kinesin-1 heavy chain OS=Mus musculus GN=Kif5b PE=1 SV=3	Q61768	109.484		NA	730.161	720.169	551.005	827.487	NA	802.899	886.681	830.523	820.8	667.111	836.898	0.150912	0.0423216	0.118461	0.409787
Structural maintenance of chromosomes protein 1A OS=Mus musculus GN=Smc1a PE=1 SV=4	Q9CU62	143.146		36.1435	34.3155	41.4486	NA	45.006	45.007	51.9288	36.8415	39.1942	35.9	37.3025	43.5955	0.0993257	0.134933	0.118558	0.409787
GDH/6PGL endoplasmic bifunctional protein OS=Mus musculus GN=H6pd PE=1 SV=1	A2A7A7	89.853		100.616	107.902	117.347	89.7286	123.581	NA	114.076	114.342	115.065	112.3	103.898	116.766	0.112305	0.0390743	0.119803	0.410686
Muscular LMNA-interacting protein OS=Mus musculus GN=Mlip PE=1 SV=1	V9GWW6	103.384		NA	143.719	130.799	156.782	177.796	143.72	NA	168.938	166.849	200.2	143.767	164.326	0.0903648	0.0884452	0.119858	0.410686
Oxidoreductase HTATIP2 OS=Mus musculus GN=Htatip2 PE=1 SV=3	Q9Z2G9	26.853		64.9982	79.744	77.6251	NA	76.7925	NA	93.8248	90.6389	84.7384	64.7	74.1224	86.4986	0.107559	0.0865453	0.12051	0.412358
Sorbin and SH3 domain-containing protein 2 OS=Mus musculus GN=Sorbs2 PE=1 SV=1	B9EKP8	136.112		303.049	270.694	NA	245.377	348.76	NA	288.442	478.761	305.124	298.8	273.04	355.272	0.105873	0.242533	0.120778	0.412713
F-actin-capping protein subunit beta OS=Mus musculus GN=Capzb PE=1 SV=3	P47757	31.326		78.3735	109.554	93.8046	NA	138.731	100.604	122.344	111.146	116.488	158.6	93.9108	117.863	0.166015	0.120023	0.12095	0.412739
Gap junction alpha-1 protein OS=Mus musculus GN=Gja1 PE=1 SV=2	P23242	42.977		NA	262.209	170.157	293.804	154.179	178.515	144.174	186.959	130.83	166.4	242.057	158.932	0.265391	0.147532	0.121405	0.413443
Eukaryotic translation initiation factor 3 subunit B OS=Mus musculus GN=Eif3b PE=1 SV=1	Q8JZQ9	91.313		288.171	294.873	329.68	NA	270.927	NA	286.677	285.41	257.937	298.3	304.241	275.238	0.0732437	0.0492927	0.121814	0.413443
Vacuolar protein sorting-associated protein 35 OS=Mus musculus GN=Vps35 PE=1 SV=1	Q9EQH3	91.655		346.031	404.952	441.118	NA	464.617	NA	516.872	502.198	406.394	382.8	397.367	472.52	0.120783	0.104274	0.121741	0.413443
Myosin light chain kinase, smooth muscle OS=Mus musculus GN=Mylk PE=1 SV=1	B1B1A8	213.475		117.297	106.476	NA	111.432	110.213	79.9914	101.907	96.7643	NA	116	111.735	97.2188	0.0484831	0.131164	0.121585	0.413443
Eukaryotic translation initiation factor 3 subunit E OS=Mus musculus GN=Eif3e PE=1 SV=1	P60229	52.187		115.419	98.1407	129.163	NA	93.5769	77.533	111.939	88.242	100.175	110.8	114.241	94.2933	0.13607	0.136641	0.122193	0.413808
NADH-ubiquinone oxidoreductase chain 5 OS=Mus musculus GN=Mtnd5 PE=3 SV=3	P03921	68.429		111.06	143.945	65.536	NA	167.844	153.931	178.824	NA	222.137	260.5	106.847	180.684	0.368506	0.163006	0.12225	0.413808
Nuclear protein localization protein 4 homolog OS=Mus musculus GN=Nploc4 PE=1 SV=3	P60670	67.974		NA	165.345	151.796	143.825	159.229	205.935	171.764	NA	165.426	163.9	153.655	175.589	0.0708065	0.118848	0.122933	0.415001
Fatty acid synthase OS=Mus musculus GN=Fasn PE=1 SV=2	P19096	272.257		34.1147	38.5955	51.7198	53.4484	NA	34.4171	34.2786	35.5986	33.9391	42.4	44.4696	34.5584	0.215266	0.020892	0.122875	0.415001
Rho guanine nucleotide exchange factor 7 OS=Mus musculus GN=Arhgef7 PE=1 SV=2	Q9ES28	96.995		64.1716	58.4189	56.3555	NA	57.1859	NA	47.6556	55.0403	55.2879	60.8	59.6487	53.7924	0.0679075	0.078115	0.123348	0.415845
Adenylyl cyclase-associated protein 2 OS=Mus musculus GN=Cap2 PE=1 SV=1	Q9CYT6	52.829		183.423	167.297	202.698	NA	155.664	152.797	169.628	164.943	161.375	161.2	184.473	160.881	0.0960778	0.0423652	0.12383	0.416912
5prime-AMP-activated protein kinase catalytic subunit alpha-2 OS=Mus musculus GN=Prkaa2 PE=1 SV=3	Q8BRK8	61.982		131.274	119.766	128.981	NA	93.5769	NA	123.366	112.744	117.911	96.2	126.674	111.899	0.048084	0.115837	0.124422	0.418345
Eukaryotic translation initiation factor 4 gamma 3 OS=Mus musculus GN=Eif4g3 PE=1 SV=1	A2AMI2	174.709		NA	50.91	56.0828	41.3011	65.0582	NA	51.2785	60.8106	67.3309	62.8	49.4313	61.1195	0.151746	0.116091	0.12487	0.41929
Serum albumin OS=Mus musculus GN=Alb PE=1 SV=3	P07724	68.648	Acetyl [K286]	3462.86	4859.88	6731.03	5354.24	4032.42	1783.07	4885.95	3374.23	3746.88	3104.9	5102	3564.51	0.264487	0.320119	0.125628	0.420712
Maleylacetoacetate isomerase OS=Mus musculus GN=Gstz1 PE=1 SV=1	Q9WVL0	24.26		250.375	264.387	262.871	NA	288.009	NA	251.283	311.155	291.658	315.8	259.211	285.526	0.0296663	0.087515	0.125584	0.420712
NADH dehydrogenase [ubiquinone] 1 alpha subcomplex subunit 9, mitochondrial OS=Mus musculus GN=Ndufa9 PE=1 SV=2	Q9DC69	42.498		602.717	NA	591.46	600.242	437.88	558.616	NA	501.221	594.592	535.8	598.14	523.077	0.00989037	0.131127	0.126465	0.422953
Protein arginine N-methyltransferase 1 OS=Mus musculus GN=Prmt1 PE=1 SV=1	Q9JIF0	42.408		92.5003	116.012	NA	104.305	118.828	111.761	123.087	121.976	131.268	114.4	104.272	121.384	0.112741	0.0582648	0.126942	0.423981
Ethylmalonyl-CoA decarboxylase OS=Mus musculus GN=Echdc1 PE=1 SV=2	Q9D9V3	35.444		81.6798	97.9905	NA	67.2155	113.926	107.223	NA	101.913	101.161	95.3	82.2953	106.056	0.187092	0.0556307	0.128325	0.426901
Succinate-semialdehyde dehydrogenase, mitochondrial OS=Mus musculus GN=Aldh5a1 PE=1 SV=1	Q8BWF0	55.933		318.604	323.556	381.127	NA	270.482	NA	313.988	300.236	306.985	283.7	341.096	297.923	0.101896	0.0642318	0.128289	0.426901
Glutamyl-tRNA(Gln) amidotransferase subunit B, mitochondrial OS=Mus musculus GN=Gatb PE=1 SV=1	Q99JT1	62.079		34.4904	31.6874	35.1767	NA	35.4998	16.8303	30.6556	22.9039	29.5599	37	33.7848	27.0899	0.0547166	0.268944	0.128166	0.426901
Tetraspanin-9 OS=Mus musculus GN=Tspan9 PE=1 SV=1	Q8BJU2	26.719		38.2475	29.2845	NA	41.1391	26.8848	NA	24.4316	31.6925	30.3263	32.6	36.2237	28.3338	0.170634	0.116304	0.128543	0.427063
Peroxisomal trans-2-enoyl-CoA reductase OS=Mus musculus GN=Pecr PE=1 SV=1	Q99MZ7	32.39		167.943	NA	170.975	137.994	131.008	135.966	NA	150.118	91.0883	98.6	158.971	127.045	0.114672	0.199156	0.129529	0.429769
SUMO-activating enzyme subunit 2 OS=Mus musculus GN=Uba2 PE=1 SV=1	Q9Z1F9	70.525		158.55	147.324	153.796	NA	133.978	NA	151.978	129.167	149.332	133.4	153.223	141.114	0.0367782	0.079672	0.129787	0.430058
NADH dehydrogenase [ubiquinone] 1 beta subcomplex subunit 9 OS=Mus musculus GN=Ndufb9 PE=1 SV=3	Q9CQJ8	21.97		NA	142.293	143.07	137.184	128.928	181.163	196.01	NA	195.862	170.2	140.849	175.491	0.0227016	0.181282	0.130179	0.430696
Sorting nexin-5 OS=Mus musculus GN=Snx5 PE=1 SV=1	Q9D8U8	46.768		97.3846	105.274	111.62	NA	87.3384	NA	103.579	91.0828	97.4382	104.4	104.76	94.8596	0.0680774	0.0754089	0.130322	0.430696
Mannose-binding protein C OS=Mus musculus GN=Mbl2 PE=2 SV=2	P41317	25.941		33.5135	22.2262	29.723	42.7587	42.9265	40.0903	39.3878	NA	42.6976	43.2	32.0554	41.2756	0.266381	0.0436014	0.130998	0.43123
Tubulin-folding cofactor B OS=Mus musculus GN=Tbcb PE=1 SV=2	Q9D1E6	27.368		NA	56.9171	50.8108	42.1109	62.3846	88.6902	44.59	82.2941	56.3828	90.6	49.9463	66.8683	0.148977	0.273771	0.13077	0.43123
Integrin alpha-1 OS=Mus musculus GN=Itga1 PE=1 SV=2	Q3V3R4	130.727		334.534	320.027	261.962	249.264	329.302	378.588	301.075	336.456	338.844	329.8	291.447	336.853	0.144518	0.082417	0.130986	0.43123
Succinyl-CoA ligase [ADP-forming] subunit beta, mitochondrial OS=Mus musculus GN=Sucla2 PE=1 SV=2	Q9Z2I9	50.082	Acetyl [K139; K438]	2637.95	NA	2685.7	2280.79	2787.55	2940.39	2760.59	2916.51	NA	2547	2534.81	2851.26	0.0872975	0.0316838	0.136561	0.4342
Creatine kinase M-type OS=Mus musculus GN=Ckm PE=2 SV=1	P07310	43.018	Acetyl [K242; K365]	5294.08	4722.54	3847.35	NA	3684.55	NA	3609.56	3567.41	3729.36	3755.4	4621.33	3647.72	0.157673	0.0199758	0.13296	0.4342
Actin-related protein 2/3 complex subunit 3 OS=Mus musculus GN=Arpc3 PE=1 SV=3	Q9JM76	20.511		84.0092	85.9763	83.1698	NA	101.152	117.812	88.5297	NA	86.1616	111	84.3851	98.414	0.0170711	0.147438	0.13379	0.4342
Trafficking protein particle complex subunit 5 OS=Mus musculus GN=Trappc5 PE=1 SV=1	Q9CQA1	20.782		NA	104.673	111.62	107.869	115.857	110.059	119.929	NA	109.262	122.8	108.054	113.777	0.0321795	0.0443467	0.135887	0.4342
Proteasome subunit beta type-3 OS=Mus musculus GN=Psmb3 PE=1 SV=1	Q9R1P1	22.949		149.533	192.602	163.885	NA	236.17	NA	162.289	230.814	201.007	228.3	168.674	207.57	0.130014	0.163415	0.135113	0.4342
Dehydrogenase/reductase SDR family member 7C OS=Mus musculus GN=Dhrs7c PE=2 SV=3	Q8CHS7	34.445		100.39	NA	96.1679	127.466	138.731	128.78	NA	126.415	134.662	118.2	108.008	132.147	0.157238	0.0423291	0.133077	0.4342
Ubiquinone biosynthesis protein COQ9, mitochondrial OS=Mus musculus GN=Coq9 PE=1 SV=1	Q8K1Z0	35.061		NA	548.146	574.099	607.531	730.048	NA	550.779	649.741	763.302	692.4	576.592	673.468	0.051632	0.14057	0.133762	0.4342
Glycerol-3-phosphate dehydrogenase [NAD(+)], cytoplasmic OS=Mus musculus GN=Gpd1 PE=1 SV=3	P13707	37.548		141.117	148.15	191.7	98.1508	176.905	166.601	216.447	213.325	165.316	131.1	144.779	187.719	0.264535	0.134391	0.133296	0.4342
ADP-ribosylation factor GTPase-activating protein 1 OS=Mus musculus GN=Arfgap1 PE=1 SV=1	V9GXM1	46.511		NA	83.8739	85.5331	69.8069	106.202	NA	78.2183	143.282	94.5917	107.5	79.7379	105.574	0.108361	0.26177	0.136189	0.4342
Bcl-2-like protein 13 OS=Mus musculus GN=Bcl2l13 PE=1 SV=2	P59017	46.691		NA	172.779	133.435	169.901	210.622	NA	167.027	229.216	173.199	199.6	158.705	195.016	0.138191	0.15305	0.136083	0.4342
RILP-like protein 1 OS=Mus musculus GN=Rilpl1 PE=2 SV=1	Q9JJC6	47.294		97.1591	89.2802	90.805	NA	98.9241	96.0653	95.4969	NA	101.27	97	92.4148	97.9391	0.0452184	0.0273597	0.135993	0.4342
Sequestosome-1 OS=Mus musculus GN=Sqstm1 PE=1 SV=1	Q64337	48.132		NA	80.7202	105.894	85.8414	111.847	NA	96.2401	124.906	104.883	94.9	90.8184	109.469	0.146494	0.110629	0.134104	0.4342
[Pyruvate dehydrogenase (acetyl-transferring)] kinase isozyme 1, mitochondrial OS=Mus musculus GN=Pdk1 PE=1 SV=2	Q8BFP9	48.964		194.393	246.891	262.689	NA	288.9	231.275	339.999	302.278	282.68	240.1	234.658	289.026	0.152365	0.135657	0.135511	0.4342
UMP-CMP kinase 2, mitochondrial OS=Mus musculus GN=Cmpk2 PE=2 SV=2	Q3U5Q7	50.005		98.8123	99.1168	119.437	NA	NA	89.4467	87.415	101.736	87.8038	103.3	105.789	91.6003	0.111741	0.0743892	0.135914	0.4342
Tripartite motif-containing protein 72 OS=Mus musculus GN=Trim72 PE=1 SV=1	Q1XH17	52.783		489.252	658.902	641.089	464.03	650.879	NA	632.342	654.535	743.158	593.6	563.318	670.228	0.179076	0.0739757	0.133014	0.4342
Serine--tRNA ligase, cytoplasmic OS=Mus musculus GN=Sars PE=1 SV=1	Q8C483	61.128		125.939	170.601	188.518	144.635	187.451	NA	191.83	173.466	193.015	201.6	157.423	186.44	0.17571	0.0481376	0.134483	0.4342
Coagulation factor XII OS=Mus musculus GN=F12 PE=2 SV=2	Q80YC5	65.658		NA	48.5072	42.6302	49.8852	18.8639	6.24046	53.2293	34.3558	32.6254	21.7	47.0075	29.063	0.0819653	0.608158	0.133033	0.4342
GMP synthase [glutamine-hydrolyzing] OS=Mus musculus GN=Gmps PE=1 SV=2	Q3THK7	76.675		249.247	190.124	270.688	212.498	209.731	178.704	189.136	211.994	185.789	239.1	230.639	195.071	0.156744	0.0764901	0.134447	0.4342
Dolichyl-diphosphooligosaccharide--protein glycosyltransferase subunit STT3A OS=Mus musculus GN=Stt3a PE=1 SV=1	P46978	80.545		51.9234	51.6609	NA	43.0827	59.1168	NA	52.9506	53.4423	58.9008	55	48.889	56.1026	0.102889	0.0599422	0.13428	0.4342
Engulfment and cell motility protein 2 OS=Mus musculus GN=Elmo2 PE=1 SV=1	Q8BHL5	83.833		63.7959	69.7572	NA	58.7933	75.4556	NA	77.1964	62.231	77.1842	79.3	64.1155	73.0168	0.0856105	0.0991126	0.135146	0.4342
Ubiquitin carboxyl-terminal hydrolase 13 OS=Mus musculus GN=Usp13 PE=2 SV=1	Q5BKP2	96.662		86.9398	74.7131	89.078	NA	94.7652	NA	95.7756	98.8061	89.446	71.9	83.577	94.6982	0.0927342	0.0411815	0.133822	0.4342
N-alpha-acetyltransferase 15, NatA auxiliary subunit OS=Mus musculus GN=Naa15 PE=1 SV=1	G3X8Y3	101.031		43.4323	47.2307	NA	44.5404	41.8868	NA	43.0108	41.9904	43.245	42.9	45.0678	42.5332	0.0433421	0.0163299	0.13631	0.4342
DNA topoisomerase 2-beta OS=Mus musculus GN=Top2b PE=1 SV=2	Q64511	181.795		198.526	174.205	214.333	NA	161.457	NA	173.251	177.017	167.068	184.2	195.688	169.698	0.103295	0.0404005	0.136504	0.4342
Protein Ahnak2 (Fragment) OS=Mus musculus GN=Ahnak2 PE=1 SV=5	E9PYB0	182.593		200.781	159.113	155.705	120.016	203.493	199.317	NA	180.834	190.278	222.7	158.903	193.48	0.207965	0.0520706	0.134961	0.4342
Rap guanine nucleotide exchange factor 2 OS=Mus musculus GN=Rapgef2 PE=1 SV=1	A0A0A6YWG7	184		NA	76.5152	82.1699	87.1371	81.8426	NA	95.8685	87.7093	95.2485	71.7	81.9408	90.1673	0.0648601	0.0740284	0.136192	0.4342
Fibronectin OS=Mus musculus GN=Fn1 PE=1 SV=4	P11276	272.368		181.394	188.697	156.432	NA	210.177	NA	173.437	217.587	206.81	215.5	175.508	202.002	0.0963999	0.0968737	0.132133	0.4342
Microtubule-associated serine/threonine-protein kinase 4 OS=Mus musculus GN=Mast4 PE=2 SV=3	Q811L6	283.829		NA	26.6564	34.2678	26.7242	43.9663	25.9074	37.1583	37.4629	37.1141	39.1	29.2161	36.3218	0.149745	0.179235	0.135884	0.4342
Dystonin OS=Mus musculus GN=Dst PE=1 SV=1	S4R1P5	869.994	Acetyl [K4661]	1109.55	1214.48	1263.64	NA	1333.1	NA	1294.69	1360.56	1224.11	1327.9	1195.89	1303.11	0.0658135	0.0454256	0.138251	0.436257
COP9 signalosome complex subunit 8 OS=Mus musculus GN=Cops8 PE=1 SV=1	Q8VBV7	23.241		NA	55.7157	64.1725	55.23	71.8908	NA	57.2238	66.0483	69.5205	53.6	58.3728	66.1709	0.0861468	0.0971599	0.138014	0.436257
Inactive hydroxysteroid dehydrogenase-like protein 1 OS=Mus musculus GN=Hsdl1 PE=2 SV=1	Q8BTX9	36.844		97.2343	NA	121.164	106.897	125.066	NA	134.327	115.673	124.261	126.7	108.432	124.832	0.111025	0.0610826	0.137631	0.436257
Actin-related protein 2/3 complex subunit 1B OS=Mus musculus GN=Arpc1b PE=2 SV=4	Q9WV32	41.037		NA	59.6954	71.8987	64.4621	66.9892	92.0941	NA	69.7768	78.7169	68.3	65.352	76.8943	0.094108	0.146966	0.138761	0.436257
Ethanolamine-phosphate cytidylyltransferase OS=Mus musculus GN=Pcyt2 PE=1 SV=1	A2ABY3	43.419		15.7048	20.6493	21.5423	NA	12.1798	10.9681	14.8633	18.4651	19.2687	27.4	19.2988	15.149	0.162932	0.243315	0.137546	0.436257
MCG13402, isoform CRA_c OS=Mus musculus GN=Ptbp1 PE=1 SV=1	Q922I7	59.285		NA	48.1317	45.5389	48.4275	69.5143	NA	51.8359	66.4922	46.0915	66.4	47.366	58.4835	0.033553	0.193343	0.138611	0.436257
D-2-hydroxyglutarate dehydrogenase, mitochondrial OS=Mus musculus GN=D2hgdh PE=1 SV=1	E9QN44	61.033		22.5427	30.0354	30.3592	23.323	33.8659	NA	37.6228	26.3661	30.3263	34.3	26.5651	32.0453	0.158415	0.150342	0.13856	0.436257
Pre-mRNA-splicing factor ATP-dependent RNA helicase DHX15 OS=Mus musculus GN=Dhx15 PE=1 SV=2	O35286	90.949		80.5527	84.6248	98.4403	NA	67.5833	NA	83.792	71.9962	81.4539	69.1	87.8726	76.2064	0.106696	0.10084	0.13877	0.436257
Obscurin OS=Mus musculus GN=Obscn PE=1 SV=2	E9QQ96	815.129		NA	2852.01	2543.9	2152.51	3067.54	3107.94	3252.93	2866.27	2795.49	3114.1	2516.14	3018.03	0.13933	0.0616044	0.137922	0.436257
Carbonyl reductase [NADPH] 1 OS=Mus musculus GN=Cbr1 PE=1 SV=3	P48758	30.622		175.157	204.241	203.698	179.619	197.551	209.15	232.24	186.604	223.998	216.6	190.679	209.909	0.0810579	0.0889208	0.139364	0.436554
Protein NDRG2 OS=Mus musculus GN=Ndrg2 PE=1 SV=1	Q9QYG0	40.763		625.41	538.985	636.908	515.211	566.214	NA	480.364	498.203	523.648	546.1	579.129	517.107	0.105399	0.0720268	0.139878	0.436554
Hsc70-interacting protein OS=Mus musculus GN=St13 PE=1 SV=1	Q99L47	41.629		280.957	269.868	252.782	NA	271.076	NA	280.731	293.489	311.364	329.6	267.869	289.165	0.0529882	0.060225	0.139664	0.436554
Adenylosuccinate lyase OS=Mus musculus GN=Adsl PE=2 SV=2	P54822	54.831		209.422	215.504	220.423	NA	216.564	NA	174.18	195.038	202.431	195.1	215.116	197.053	0.025617	0.0896783	0.139529	0.436554
Stress-induced-phosphoprotein 1 OS=Mus musculus GN=Stip1 PE=1 SV=1	Q60864	62.542		183.498	150.853	190.063	148.684	150.169	103.44	146.961	140.264	170.353	186.7	168.274	142.237	0.128092	0.171665	0.139516	0.436554
Rho GTPase-activating protein 35 OS=Mus musculus GN=Arhgap35 PE=1 SV=3	Q91YM2	170.285		NA	35.592	30.7228	38.0618	45.6002	NA	39.7594	65.4269	35.4719	37	34.7922	46.5646	0.10733	0.284386	0.139905	0.436554
DnaJ homolog subfamily C member 28 OS=Mus musculus GN=Dnajc28 PE=1 SV=1	E9Q1L7	47.512		69.3564	82.5974	66.0814	54.9061	83.4765	NA	77.9396	71.8187	87.3659	70.1	68.2353	80.1502	0.167059	0.084446	0.14031	0.436806
Cap-specific mRNA (nucleoside-2prime-O-)-methyltransferase 1 OS=Mus musculus GN=Cmtr1 PE=1 SV=1	Q9DBC3	95.615		NA	62.3986	39.9033	60.7369	86.0016	77.533	65.956	NA	66.8929	86.6	54.3462	74.0959	0.23066	0.128437	0.140334	0.436806
26S proteasome non-ATPase regulatory subunit 4 OS=Mus musculus GN=Psmd4 PE=1 SV=1	O35226	40.678		333.181	273.397	322.59	NA	269.739	NA	270.327	255.937	277.097	261	309.723	268.275	0.103	0.0330887	0.140755	0.437577
Tripeptidyl-peptidase 2 OS=Mus musculus GN=Tpp2 PE=1 SV=3	Q64514	139.791		544.632	708.685	753.709	NA	848.728	NA	781.718	904.613	790.344	788.9	669.009	831.351	0.164483	0.0687993	0.141146	0.438168
Spectrin alpha chain, non-erythrocytic 1 OS=Mus musculus GN=Sptan1 PE=1 SV=1	E9Q447	285.17		1741.2	1879.84	1973.35	NA	2081.12	NA	2081.89	2181.55	1834.57	2182.8	1864.8	2044.78	0.0626365	0.0723117	0.141294	0.438168
Na(+)/H(+) exchange regulatory cofactor NHE-RF1 OS=Mus musculus GN=Slc9a3r1 PE=1 SV=3	P70441	38.577		334.609	149.126	146.433	285.544	168.587	123.675	132.655	NA	138.822	185.6	228.928	140.935	0.418584	0.138047	0.142508	0.438388
Elongation factor 1-alpha 1 OS=Mus musculus GN=Eef1a1 PE=1 SV=3	P10126	50.082		294.107	210.999	NA	249.912	186.411	202.342	200.283	NA	215.13	198.1	251.673	201.042	0.165224	0.0584895	0.142585	0.438388
Rab GDP dissociation inhibitor alpha OS=Mus musculus GN=Gdi1 PE=1 SV=3	P50396	50.489		175.533	168.499	NA	160.831	159.972	NA	142.502	164.588	160.39	158.3	168.287	156.863	0.0436932	0.0624633	0.142252	0.438388
Glycerol-3-phosphate dehydrogenase OS=Mus musculus GN=Gpd2 PE=1 SV=1	A2AQR0	82.777		NA	170.151	173.066	167.148	167.547	NA	119.743	164.854	128.969	179	170.121	145.278	0.0173942	0.168475	0.14209	0.438388
Paladin OS=Mus musculus GN=Pald1 PE=1 SV=1	P70261	96.679		14.8782	NA	18.1792	20.8935	22.1317	21.9362	25.1748	19.708	NA	20.9	17.9836	22.2376	0.167508	0.100982	0.142027	0.438388
Protein Tns1 OS=Mus musculus GN=Tns1 PE=1 SV=1	E9Q0S6	201.257		656.444	711.088	766.526	720.096	786.937	748.667	798.347	NA	719.4	723.6	713.538	763.338	0.0632805	0.0474052	0.141609	0.438388
Vacuolar protein sorting-associated protein 13A OS=Mus musculus GN=Vps13a PE=2 SV=1	Q5H8C4	359.173		200.931	216.03	NA	228.209	275.829	NA	225.83	232.323	224.874	217.3	215.056	239.714	0.0635411	0.101383	0.141982	0.438388
Palmitoyl-protein thioesterase 1 OS=Mus musculus GN=Ppt1 PE=2 SV=2	O88531	34.467		28.7044	29.8852	28.6322	NA	34.3115	NA	31.9562	31.6038	28.2461	30.3	29.074	31.5294	0.0241974	0.0792019	0.143572	0.43981
Glycogenin-1 OS=Mus musculus GN=Gyg PE=1 SV=1	K3W4S6	41.9		30.8084	NA	34.2678	28.0199	32.6776	37.821	35.672	34.6221	NA	38.7	31.032	35.1982	0.100861	0.0609088	0.143546	0.43981
Signal transducer and activator of transcription OS=Mus musculus GN=Stat1 PE=1 SV=1	A0A087WSP5	87.977		78.7492	76.2899	84.5332	NA	74.2674	59.1899	85.8358	68.7116	70.2869	76.8	79.8575	71.6583	0.0529934	0.13491	0.143322	0.43981
NADH dehydrogenase [ubiquinone] 1 beta subcomplex subunit 3 OS=Mus musculus GN=Ndufb3 PE=1 SV=1	Q9CQZ6	11.685	Acetyl [K40]	90.6969	55.115	54.9012	NA	97.2903	92.0941	75.8959	119.757	88.7892	104.4	66.9043	94.7653	0.307981	0.169321	0.144409	0.4413
DNA-directed RNA polymerase II subunit RPB1 OS=Mus musculus GN=Polr2a PE=1 SV=3	P08775	217.039	Acetyl [S755]	NA	54.4392	49.9928	60.4129	NA	42.1704	56.4807	48.2046	43.245	52.4	54.9483	47.5252	0.0951568	0.137257	0.144354	0.4413
Programmed cell death 6-interacting protein OS=Mus musculus GN=Pdcd6ip PE=1 SV=3	Q9WU78	95.964		360.383	330.089	NA	345.633	344.155	313.725	NA	327.756	317.714	319.6	345.368	325.838	0.0438624	0.0416267	0.144838	0.442073
Tumor protein D52 OS=Mus musculus GN=Tpd52 PE=1 SV=1	F8WHQ1	26.91		NA	34.0902	40.7214	44.0545	49.0165	39.5229	43.5681	56.3719	46.7484	45.2	39.622	47.0456	0.128017	0.134281	0.145505	0.443066
EH domain-containing protein 1 OS=Mus musculus GN=Ehd1 PE=1 SV=1	Q9WVK4	60.565		NA	629.767	613.548	524.281	671.377	615.915	696.347	NA	682.067	661.9	589.199	666.427	0.0964064	0.0528097	0.145516	0.443066
Cysteine desulfurase, mitochondrial OS=Mus musculus GN=Nfs1 PE=2 SV=3	Q9Z1J3	50.538		257.663	279.329	281.414	NA	266.471	NA	260.759	256.914	235.494	240.5	272.802	254.909	0.0482106	0.0530628	0.145706	0.443108
Sickle tail protein OS=Mus musculus GN=Etl4 PE=1 SV=1	E9QAU4	218.311		27.953	30.2607	21.815	NA	47.5311	NA	28.1474	34.9772	29.8883	44.6	26.6762	35.136	0.163636	0.249224	0.146061	0.44365
39S ribosomal protein L46, mitochondrial OS=Mus musculus GN=Mrpl46 PE=1 SV=1	Q9EQI8	32.112		102.194	150.628	141.252	94.9115	123.135	92.8505	99.3985	72.5289	90.5409	133.3	122.246	95.6908	0.227287	0.19113	0.146319	0.443898
Acyl-coenzyme A thioesterase 13 OS=Mus musculus GN=Acot13 PE=1 SV=1	Q9CQR4	15.173	Acetyl [K27; K127]	1393.22	1812.79	1740.66	NA	1438.71	NA	1287.54	1337.3	1413.51	1452.2	1648.89	1369.26	0.136053	0.0507405	0.14886	0.443961
Peptidyl-prolyl cis-trans isomerase F, mitochondrial OS=Mus musculus GN=Ppif PE=1 SV=1	Q99KR7	21.723		NA	65.9277	67.8084	64.3001	64.3155	NA	49.5135	51.5781	65.6886	66.4	66.0121	57.7739	0.0265961	0.145525	0.148574	0.443961
Peptidyl-prolyl cis-trans isomerase C OS=Mus musculus GN=Ppic PE=1 SV=1	P30412	22.78		35.1666	33.3393	30.9955	NA	39.3617	31.0132	NA	40.6588	45.3252	39.4	33.1672	39.0897	0.0630409	0.152528	0.147997	0.443961
39S ribosomal protein L24, mitochondrial OS=Mus musculus GN=Mrpl24 PE=2 SV=1	Q9CQ06	24.929		42.3803	45.9542	47.4477	NA	46.937	38.5774	NA	40.6588	37.8805	47.2	45.2607	41.0134	0.0575307	0.100495	0.149164	0.443961
Sperm-associated antigen 7 OS=Mus musculus GN=Spag7 PE=1 SV=1	Q7TNE3	25.905		98.4366	71.5594	75.2618	50.695	69.5143	31.5805	59.1746	33.3793	71.4911	71	73.9882	53.028	0.26437	0.364761	0.147919	0.443961
RNA 3prime-terminal phosphate cyclase OS=Mus musculus GN=RtcA PE=2 SV=2	Q9D7H3	39.229		82.2809	97.9154	100.804	NA	121.056	NA	111.289	91.1715	113.094	92.1	93.6667	109.153	0.106393	0.116499	0.149035	0.443961
Serine/threonine-protein kinase 24 OS=Mus musculus GN=Stk24 PE=1 SV=1	Q99KH8	47.924		50.1951	38.8958	NA	42.7587	31.935	30.635	NA	41.4577	41.9313	39.7	43.9499	36.4897	0.130673	0.165428	0.149053	0.443961
RUN and FYVE domain-containing protein 1 OS=Mus musculus GN=Rufy1 PE=1 SV=1	Q8BIJ7	80.326		113.315	88.5294	81.7155	60.4129	114.372	NA	111.939	105.908	99.5183	105.7	85.9931	107.934	0.253493	0.0615532	0.14727	0.443961
Splicing factor 3A subunit 1 OS=Mus musculus GN=Sf3a1 PE=1 SV=1	Q8K4Z5	88.489		89.194	83.2732	92.8048	NA	92.2401	55.0295	73.4806	81.939	79.7022	80.2	88.424	76.4783	0.0544223	0.17996	0.14732	0.443961
Alanine--tRNA ligase, mitochondrial OS=Mus musculus GN=Aars2 PE=2 SV=1	Q14CH7	106.716		106.402	121.343	124.527	NA	110.807	NA	102	110.791	98.2045	117.2	117.424	105.45	0.0824154	0.0603805	0.146844	0.443961
Band 4.1-like protein 2 OS=Mus musculus GN=Epb41l2 PE=1 SV=2	O70318	109.873		NA	139.965	133.163	111.108	148.832	NA	140.737	154.912	151.303	155.6	128.079	148.946	0.117782	0.040384	0.148802	0.443961
Reticulon-4 OS=Mus musculus GN=Rtn4 PE=1 SV=2	Q99P72	126.535		NA	183.591	184.882	153.705	203.493	163.387	188.671	222.292	235.713	242.6	174.06	202.711	0.101342	0.139892	0.148849	0.443961
Adenylate cyclase type 6 OS=Mus musculus GN=Adcy6 PE=1 SV=1	F8VQ52	130.561		30.4327	31.5372	NA	36.1182	29.4099	31.0132	29.1693	27.0763	NA	38.1	32.696	29.1672	0.0922039	0.0554202	0.149127	0.443961
Protein Nup153 OS=Mus musculus GN=Nup153 PE=1 SV=1	E9Q3G8	151.914		29.6061	44.2271	NA	23.6469	50.9474	35.1735	61.5899	45.0087	44.2304	56.2	32.4934	47.39	0.325899	0.205453	0.148531	0.443961
Host cell factor 1 OS=Mus musculus GN=Hcfc1 PE=1 SV=1	B1AUX2	214.917		40.126	32.1379	34.086	NA	33.1232	NA	31.213	30.2721	27.9177	36.8	35.45	30.6315	0.117492	0.0706267	0.148731	0.443961
Myosin-14 OS=Mus musculus GN=Myh14 PE=1 SV=1	K3W4R2	228.422		188.607	179.912	NA	170.873	229.189	NA	256.764	183.408	183.819	204.9	179.798	213.295	0.0493209	0.169133	0.149105	0.443961
Trans-L-3-hydroxyproline dehydratase OS=Mus musculus GN=L3hypdh PE=1 SV=1	Q9CXA2	37.78		60.7902	69.1565	84.6241	NA	53.7696	46.3307	69.9506	58.5025	61.3094	66	71.5236	57.9725	0.169063	0.151385	0.149733	0.444846
Phosphoribosyl pyrophosphate synthase-associated protein 2 OS=Mus musculus GN=Prpsap2 PE=1 SV=1	Q8R574	40.854		38.6232	46.8552	NA	46.8079	40.4015	23.449	48.0271	37.3741	29.8883	41	44.0954	35.828	0.107475	0.265025	0.149992	0.444846
Exocyst complex component 5 OS=Mus musculus GN=Exoc5 PE=1 SV=2	Q3TPX4	81.686		84.4601	78.3924	NA	82.2782	88.9723	NA	84.3494	101.114	83.0961	100.4	81.7102	89.383	0.037614	0.091952	0.149863	0.444846
Four and a half LIM domains protein 2 OS=Mus musculus GN=Fhl2 PE=1 SV=1	O70433	32.051		668.767	474.184	656.178	509.056	646.275	NA	722.079	715.878	622.071	641	577.046	676.576	0.172943	0.073922	0.150416	0.445578
PDZ and LIM domain protein 1 OS=Mus musculus GN=Pdlim1 PE=2 SV=4	O70400	35.752		206.942	174.881	NA	149.17	229.338	NA	278.223	161.392	261.441	219.7	176.998	232.598	0.163529	0.221935	0.150976	0.445598
DnaJ homolog subfamily A member 4 OS=Mus musculus GN=Dnaja4 PE=2 SV=1	Q9JMC3	44.873		181.92	143.795	133.253	97.9888	170.666	195.345	NA	183.941	149.113	152	139.239	174.767	0.248089	0.113604	0.150856	0.445598
T-complex protein 1 subunit gamma OS=Mus musculus GN=Cct3 PE=1 SV=1	P80318	60.591		490.605	534.105	NA	488.324	514.673	NA	594.533	537.353	525.838	583.2	504.345	543.099	0.0511518	0.0653981	0.151131	0.445598
Valine--tRNA ligase, mitochondrial OS=Mus musculus GN=Vars2 PE=1 SV=2	Q3U2A8	118.386		36.4441	41.1485	39.8124	NA	35.2027	41.2249	35.2075	31.1599	35.6908	33.5	39.135	35.6972	0.0619464	0.100641	0.151026	0.445598
Glycosylphosphatidylinositol specific phospholipase D1 OS=Mus musculus GN=Gpld1 PE=1 SV=1	Q8VCU2	93.564		41.2532	40.2474	55.8101	56.6877	64.3155	NA	51.0927	55.4841	59.5577	48.3	48.4996	57.6125	0.184841	0.0980611	0.151445	0.446
Myosin-6 OS=Mus musculus GN=Myh6 PE=1 SV=2	Q02566	223.426	Acetyl [T167; K364; T379; K384; S385; K827; K849; K855; K878; K922; T925; K978; T981; S1025; K1026; K1028; K1167; K1168; K1772]	63347	68158.1	60315.3	NA	59419.1	NA	53597.4	63060.8	59313.5	55050.8	63940.1	58847.7	0.0618531	0.0664392	0.153171	0.446897
Eukaryotic translation initiation factor 3 subunit K OS=Mus musculus GN=Eif3k PE=1 SV=1	Q9DBZ5	25.07		49.8946	68.706	NA	53.4484	68.1774	NA	75.2456	59.3902	78.8264	67	57.3497	70.4099	0.174266	0.1218	0.152998	0.446897
Calponin-2 OS=Mus musculus GN=Cnn2 PE=1 SV=1	Q08093	33.134		120.228	25.2297	52.1743	119.044	32.3806	21.558	NA	40.57	38.0994	36.2	79.169	33.152	0.606386	0.255073	0.152086	0.446897
Cathepsin Z OS=Mus musculus GN=Ctsz PE=2 SV=1	Q9WUU7	33.974		66.6513	48.9577	NA	50.2091	32.3806	NA	39.202	59.0351	40.727	36.6	55.2727	42.8362	0.178641	0.26596	0.152795	0.446897
Serine (Or cysteine) peptidase inhibitor, clade A, member 3N, isoform CRA_a OS=Mus musculus GN=Serpina3n PE=1 SV=1	G3X8T9	46.736		159.678	163.017	175.702	145.93	177.945	137.479	239.485	204.093	209.766	147.8	161.082	193.754	0.0759503	0.197739	0.152902	0.446897
Beta-2-syntrophin OS=Mus musculus GN=Sntb2 PE=1 SV=2	Q61235	56.346		74.391	54.3641	47.4477	68.3492	100.558	96.6326	49.4206	125.616	64.7033	84.1	61.138	87.3861	0.202748	0.346928	0.15269	0.446897
FAS-associated factor 1 OS=Mus musculus GN=Faf1 PE=2 SV=2	P54731	73.816		102.945	81.8465	108.893	NA	85.556	80.1805	76.4533	NA	79.2643	83.5	97.895	80.3635	0.145187	0.0473799	0.152994	0.446897
Interleukin-6 receptor subunit beta OS=Mus musculus GN=Il6st PE=1 SV=2	Q00560	102.387		60.0388	NA	44.8117	58.4693	46.937	47.6545	38.0873	NA	44.8872	56.2	54.4399	44.3915	0.153842	0.0982913	0.152377	0.446897
Glutathione S-transferase P 1 OS=Mus musculus GN=Gstp1 PE=1 SV=2	P19157	23.594		NA	396.542	396.034	360.372	358.711	NA	350.217	377.381	350.996	411.6	384.316	359.326	0.05396	0.0351549	0.156429	0.450653
Signal peptidase complex subunit 2 OS=Mus musculus GN=Spcs2 PE=1 SV=1	Q9CYN2	24.962		28.4038	NA	28.0868	27.534	22.2802	NA	27.0327	24.0579	28.2461	25	28.0082	25.4042	0.0157165	0.107322	0.155776	0.450653
Cysteine and histidine-rich domain-containing protein 1 OS=Mus musculus GN=Chordc1 PE=1 SV=1	Q9D1P4	37.327		48.9929	51.0602	72.1714	28.3439	65.5038	NA	81.9341	51.1342	84.4099	70.5	50.1421	70.7455	0.357243	0.219586	0.155886	0.450653
Peroxisomal membrane protein PEX14 OS=Mus musculus GN=Pex14 PE=1 SV=1	Q9R0A0	41.183		NA	37.4692	22.4513	39.0336	45.1546	NA	48.3058	51.9331	43.9019	54.9	32.9847	47.3239	0.277573	0.0758221	0.155622	0.450653
Guanine nucleotide-binding protein G(I)/G(S)/G(T) subunit beta-2 OS=Mus musculus GN=Gnb2 PE=1 SV=1	E9QKR0	41.382		251.051	NA	286.777	273.883	366.138	226.359	448.966	312.309	335.012	277.6	270.57	337.757	0.0668657	0.239788	0.155565	0.450653
Rab-3A-interacting protein OS=Mus musculus GN=Rab3ip PE=1 SV=1	Q68EF0	47.104		46.438	41.6741	NA	36.4421	49.3135	42.9268	53.6938	46.4291	47.7338	35.4	41.5181	48.0194	0.120424	0.0822639	0.155057	0.450653
Basic leucine zipper and W2 domain-containing protein 2 OS=Mus musculus GN=Bzw2 PE=1 SV=1	Q91VK1	48.033		94.0032	NA	101.44	98.9606	122.541	91.905	111.475	NA	127.108	122.5	98.1345	113.257	0.0385853	0.138402	0.156411	0.450653
60S ribosomal protein L13a OS=Mus musculus GN=Rpl13a PE=1 SV=1	E9Q5A0	48.312		72.7379	87.5532	NA	68.5112	88.5267	91.905	92.5243	82.7379	NA	78.5	76.2674	88.9235	0.131113	0.0504064	0.154843	0.450653
MCG142036 OS=Mus musculus GN=Acad12 PE=1 SV=1	D3Z7X0	61.351		224.3	264.612	244.601	NA	272.264	277.417	NA	262.684	269.98	256.7	244.504	270.586	0.0824365	0.0226098	0.156356	0.450653
Lipoma-preferred partner homolog OS=Mus musculus GN=Lpp PE=1 SV=1	Q8BFW7	65.848		206.266	196.657	237.875	155.972	227.704	NA	250.447	225.399	225.859	232.4	199.192	232.352	0.169523	0.0520946	0.156408	0.450653
Rho guanine nucleotide exchange factor 1 OS=Mus musculus GN=Arhgef1 PE=1 SV=1	E9PUF7	108.626		NA	66.6035	76.9889	62.3565	90.9033	NA	73.3877	79.0094	72.4765	80.5	68.6496	78.9442	0.109654	0.107417	0.154809	0.450653
Aflatoxin B1 aldehyde reductase member 2 OS=Mus musculus GN=Akr7a2 PE=1 SV=3	Q8CG76	40.586		471.669	499.188	NA	432.446	520.02	NA	468.381	541.969	517.189	501.3	467.768	511.89	0.0717056	0.0606541	0.156718	0.450969
Plasma kallikrein OS=Mus musculus GN=Klkb1 PE=1 SV=2	P26262	71.336		NA	260.407	333.406	337.535	314.002	183.621	289.556	239.603	250.712	218.4	310.449	255.499	0.139756	0.195936	0.15701	0.451291
Transgelin OS=Mus musculus GN=Tagln PE=1 SV=3	P37804	22.561		256.085	376.794	422.212	236.307	353.513	161.307	NA	123.574	230.129	470.4	322.85	217.131	0.281223	0.465425	0.157783	0.452997
Heterogeneous nuclear ribonucleoprotein K OS=Mus musculus GN=Hnrnpk PE=1 SV=1	P61979	50.944		183.423	163.843	202.607	NA	157.744	NA	177.245	158.019	150.427	163.2	183.291	160.859	0.105746	0.0713431	0.158054	0.453256
Alpha-2-macroglobulin receptor-associated protein OS=Mus musculus GN=Lrpap1 PE=1 SV=1	P55302	42.189		85.3618	72.0099	68.5355	NA	64.9097	44.6288	80.3549	48.1158	NA	75.6	75.3024	59.5023	0.117967	0.276993	0.158344	0.453572
Kynurenine--oxoglutarate transaminase 1 OS=Mus musculus GN=Ccbl1 PE=1 SV=1	Q8BTY1	47.533		326.193	342.479	368.038	NA	350.988	NA	313.338	294.465	312.678	330.3	345.57	317.867	0.0610377	0.0747137	0.158629	0.453711
Synaptopodin OS=Mus musculus GN=Synpo PE=1 SV=1	E9Q3E2	117.443		NA	61.6477	36.8129	51.6668	75.7527	62.972	49.3277	62.9412	94.3727	87.9	50.0424	69.0733	0.249725	0.245411	0.158754	0.453711
tRNA-splicing ligase RtcB homolog OS=Mus musculus GN=Rtcb PE=2 SV=1	Q99LF4	55.214		165.013	141.392	203.607	NA	129.522	152.04	NA	129.167	129.297	124.8	170.004	135.007	0.18474	0.0841197	0.159144	0.45431
Eukaryotic translation initiation factor 3 subunit M OS=Mus musculus GN=Eif3m PE=2 SV=1	Q99JX4	42.49		69.657	78.0921	NA	65.5958	81.9912	72.8054	82.4915	86.2001	72.4765	87	71.115	79.1929	0.0896355	0.0782804	0.159548	0.454948
Pyruvate dehydrogenase protein X component, mitochondrial OS=Mus musculus GN=Pdhx PE=1 SV=1	Q8BKZ9	53.965	Acetyl [S392; K394]	1411.32	1170.25	1200.55	NA	1137.92	1105.32	1066.26	NA	1125.36	1064.5	1260.71	1108.71	0.104157	0.0282556	0.159842	0.45527
Polymerase I and transcript release factor OS=Mus musculus GN=Ptrf PE=1 SV=1	O54724	43.927	Acetyl [T5]	1047.03	998.602	904.415	NA	857.045	897.87	931.374	911.715	885.811	983.4	983.35	896.763	0.0737507	0.0311442	0.160452	0.456309
Transportin-1 OS=Mus musculus GN=Tnpo1 PE=1 SV=2	Q8BFY9	102.291		56.8828	67.6547	NA	69.483	66.098	NA	84.1636	68.3565	80.6876	72.2	64.6735	74.8264	0.105276	0.11943	0.16057	0.456309
Protein 2310035C23Rik OS=Mus musculus GN=2310035C23Rik PE=1 SV=2	E9QM90	134.486		NA	90.9322	84.3514	83.8978	116.897	NA	89.3658	129.078	86.0521	120.7	86.3938	105.348	0.045569	0.199434	0.160943	0.456852
MCG5603 OS=Mus musculus GN=Ndufa11 PE=1 SV=1	G5E814	15.105		126.84	120.142	NA	139.938	84.9619	93.4179	NA	114.164	136.961	102.9	128.973	107.376	0.0780698	0.21632	0.16139	0.457607
Nebulette OS=Mus musculus GN=Nebl PE=1 SV=1	B7ZCI2	115.944		1118.12	992.67	952.499	813.388	1071.83	NA	949.953	1299.39	1182.29	1005.5	969.169	1125.86	0.129538	0.132896	0.162465	0.460135
Ubiquitin carboxyl-terminal hydrolase 5 OS=Mus musculus GN=Usp5 PE=1 SV=1	P56399	95.772		NA	371.012	387.489	402.807	376.09	NA	367.775	377.825	328.334	362.4	387.103	362.506	0.0410763	0.0639984	0.162715	0.460324
ADP-ribosylation factor 5 OS=Mus musculus GN=Arf5 PE=1 SV=2	P84084	20.517		158.55	156.56	152.342	NA	156.556	158.092	171.3	NA	184.804	188.3	155.817	167.688	0.0203463	0.0786652	0.163038	0.460435
Transmembrane protein 143 OS=Mus musculus GN=Tmem143 PE=1 SV=1	G3X9F4	51.547		NA	27.3322	28.9958	26.8862	32.5291	NA	31.0272	26.6324	38.7563	29.6	27.7381	32.2363	0.0400832	0.155582	0.16312	0.460435
Complement component C8 beta chain OS=Mus musculus GN=C8b PE=1 SV=1	Q8BH35	66.186		92.1997	99.7926	94.5318	NA	114.223	50.491	80.6336	73.2391	76.6368	65.6	95.5081	79.0447	0.0407238	0.289518	0.163633	0.461364
Nestin OS=Mus musculus GN=Nes PE=1 SV=1	Q6P5H2	207		45.6114	51.8862	51.3562	NA	59.8595	NA	50.5353	50.7791	58.4629	64.5	49.6179	54.9092	0.0701325	0.0900355	0.163834	0.461415
Dehydrogenase/reductase SDR family member 4 OS=Mus musculus GN=Dhrs4 PE=1 SV=3	Q99LB2	29.866	Acetyl [S254; S258]	209.347	247.942	232.966	NA	289.643	NA	253.606	229.571	258.485	208.7	230.085	257.826	0.0845704	0.0957648	0.164491	0.461816
Calmodulin OS=Mus musculus GN=Calm1 PE=1 SV=1	Q3UKW2	21.546	Acetyl [T83]	NA	54.5893	60.9912	63.1663	54.3637	35.1735	54.5299	47.1393	63.1706	76.1	59.5823	50.8754	0.0748324	0.205496	0.164477	0.461816
Ecto-ADP-ribosyltransferase 3 OS=Mus musculus GN=Art3 PE=2 SV=2	Q8R2G4	41.988		NA	544.992	398.67	416.574	377.724	NA	356.441	354.388	371.36	465.7	453.412	364.978	0.176031	0.0311674	0.164689	0.461816
Schwannomin-interacting protein 1 OS=Mus musculus GN=Schip1 PE=1 SV=2	Q3TI53	53.273		NA	50.0089	52.9014	56.0399	43.8177	45.1961	56.8523	42.2567	NA	60.5	52.9834	47.0307	0.0569291	0.141544	0.164711	0.461816
39S ribosomal protein L11, mitochondrial OS=Mus musculus GN=Mrpl11 PE=2 SV=1	Q9CQF0	20.667		71.8361	56.1662	57.4462	NA	55.9976	NA	50.1638	45.3638	58.025	64.2	61.8162	52.3875	0.140758	0.109705	0.166719	0.465378
Protein phosphatase methylesterase 1 OS=Mus musculus GN=Ppme1 PE=1 SV=5	Q8BVQ5	42.229		158.701	134.183	172.702	NA	128.928	NA	137.114	131.209	131.049	121.8	155.195	132.075	0.125631	0.0266259	0.166237	0.465378
Growth factor receptor-bound protein 14 OS=Mus musculus GN=Grb14 PE=1 SV=1	Q9JLM9	60.534		37.4209	41.6741	48.5384	NA	50.2047	NA	55.5517	41.2802	54.0837	44.9	42.5445	50.2801	0.131853	0.127484	0.166622	0.465378
Carboxylesterase 1C OS=Mus musculus GN=Ces1c PE=1 SV=4	P23953	61.017		228.508	281.056	422.757	NA	483.629	NA	445.714	454.082	368.732	419	310.774	438.039	0.32331	0.111825	0.166827	0.465378
Enhancer of mRNA decapping 4, isoform CRA_b OS=Mus musculus GN=Edc4 PE=1 SV=1	G5E896	152.389		108.205	122.469	NA	96.2072	NA	117.812	135.256	119.846	127.545	138.8	108.961	125.115	0.120662	0.0635817	0.166907	0.465378
EF-hand domain-containing protein D2 OS=Mus musculus GN=Efhd2 PE=1 SV=1	Q8C845	26.784		168.469	173.755	175.156	NA	168.438	NA	153.371	126.06	166.849	214.4	172.46	153.68	0.0204486	0.127633	0.167308	0.465979
Dynein light chain roadblock-type 1 OS=Mus musculus GN=Dynlrb1 PE=1 SV=1	A2AVR9	11.92		128.268	149.426	146.615	NA	133.384	85.8537	145.289	83.3594	NA	162.3	141.436	111.972	0.0812409	0.285664	0.167854	0.466468
NADH dehydrogenase [ubiquinone] 1 beta subcomplex subunit 8, mitochondrial OS=Mus musculus GN=Ndufb8 PE=1 SV=1	Q9D6J5	21.862		132.852	80.3447	59.9004	NA	153.585	133.319	134.513	NA	141.559	161.9	91.0323	140.744	0.413388	0.0660821	0.167789	0.466468
Vesicular integral-membrane protein VIP36 OS=Mus musculus GN=Lman2 PE=2 SV=2	Q9DBH5	40.404		90.3212	107.527	92.3503	72.5603	120.016	93.2288	102.464	105.287	NA	115.9	90.6896	105.249	0.157884	0.105561	0.168339	0.4673
Prefoldin subunit 3 OS=Mus musculus GN=Vbp1 PE=2 SV=2	P61759	22.421		NA	29.0593	24.6328	28.6678	NA	20.2342	21.1803	23.4365	29.4504	33.1	27.4533	23.5753	0.0892585	0.175635	0.169261	0.468822
Protein Utrn OS=Mus musculus GN=Utrn PE=1 SV=1	E9Q6R7	392.461		417.491	501.967	480.567	NA	520.169	NA	570.38	491.012	504.817	488.8	466.675	521.595	0.0941077	0.066403	0.16908	0.468822
Nuclear factor NF-kappa-B p105 subunit OS=Mus musculus GN=Nfkb1 PE=1 SV=2	P25799	105.549		NA	116.537	108.712	104.629	103.083	150.717	124.852	128.812	112.656	113.9	109.959	124.024	0.055032	0.145573	0.169642	0.4689
E3 ubiquitin-protein ligase TRIP12 OS=Mus musculus GN=Trip12 PE=1 SV=1	G5E870	223.988		NA	52.4869	72.0805	54.0963	51.393	52.193	46.9124	NA	42.4787	67.6	59.5545	48.2443	0.182649	0.093101	0.169662	0.4689
Septin-7 OS=Mus musculus GN=Sept7 PE=1 SV=2	E9Q1G8	50.617		306.13	307.037	344.768	NA	355.592	376.697	NA	327.933	329.319	324.4	319.312	347.385	0.0690568	0.0671266	0.170133	0.469171
Tight junction protein ZO-2 OS=Mus musculus GN=Tjp2 PE=1 SV=2	Q9Z0U1	131.2		NA	101.82	127.345	120.016	101.152	98.9019	107.852	NA	97.1097	111.5	116.394	101.254	0.112914	0.0464117	0.170005	0.469171
Nuclear inhibitor of protein phosphatase 1 OS=Mus musculus GN=Ppp1r8 PE=1 SV=1	Q8R3G1	38.504		24.4213	25.7554	24.451	NA	19.9037	26.2856	26.0108	18.909	20.5824	27.9	24.8759	22.3383	0.0306238	0.158018	0.170511	0.469698
Ubiquitin carboxyl-terminal hydrolase 15 OS=Mus musculus GN=Usp15 PE=1 SV=1	Q8R5H1	112.254		188.307	217.156	NA	231.448	269.145	233.734	NA	220.161	238.34	179.3	212.304	240.345	0.103512	0.0860956	0.170894	0.470238
Cysteine--tRNA ligase, cytoplasmic OS=Mus musculus GN=Cars PE=2 SV=2	Q9ER72	94.8	Acetyl [K616]	65.8999	74.9383	78.3523	NA	83.7736	NA	71.8085	80.9624	98.4235	84.6	73.0635	83.742	0.0880662	0.13184	0.171592	0.471643
Peroxisomal biogenesis factor 3 OS=Mus musculus GN=Pex3 PE=2 SV=1	Q9QXY9	42.197		NA	21.175	24.5419	25.4285	24.6568	27.6093	24.5245	NA	32.5159	30.9	23.7151	27.3266	0.0946259	0.136905	0.171931	0.472059
Formin-like protein 1 OS=Mus musculus GN=Fmnl1 PE=1 SV=1	Q9JL26	121.983		41.4035	31.0116	45.5389	33.6887	25.548	38.9556	28.8906	34.5333	30.6547	33.1	37.9107	31.7164	0.177479	0.163454	0.172215	0.472323
SH3 domain-binding glutamic acid-rich protein OS=Mus musculus GN=Sh3bgr PE=2 SV=1	Q9WUZ7	23.089		NA	156.635	159.795	173.141	NA	163.198	133.12	157.752	145.172	151.4	163.19	149.81	0.0536861	0.0897537	0.172929	0.473764
Protein QIL1 OS=Mus musculus GN=Qil1 PE=3 SV=1	Q8R404	13.365		145.476	216.931	130.708	NA	245.676	193.265	NA	233.211	204.511	242.5	164.372	219.166	0.280538	0.111319	0.174101	0.475373
Syntaxin-binding protein 1 OS=Mus musculus GN=Stxbp1 PE=1 SV=2	O08599	67.526		47.5651	50.2342	57.0827	NA	59.2654	59.7572	57.3167	NA	53.0983	57.8	51.6273	57.3594	0.0950913	0.0528228	0.174261	0.475373
Opioid growth factor receptor OS=Mus musculus GN=Ogfr PE=2 SV=1	Q99PG2	70.636		NA	55.7908	65.1724	53.7724	51.2445	57.8661	51.6501	NA	44.0114	66.7	58.2452	51.193	0.104445	0.110683	0.174272	0.475373
Dystrophin OS=Mus musculus GN=Dmd PE=1 SV=3	P11531	425.566		1708.96	NA	1504.87	1610.09	1745.28	NA	1699.9	1761.91	1714.8	1852.1	1607.98	1730.47	0.0634722	0.0163034	0.174057	0.475373
Cytochrome c oxidase subunit 6B1 OS=Mus musculus GN=Cox6b1 PE=1 SV=2	P56391	10.065	Acetyl [K47]	NA	111.131	131.526	121.15	101.449	109.492	107.759	73.2391	130.064	128.4	121.269	104.401	0.084096	0.19604	0.174938	0.476673
Procollagen-proline, 2-oxoglutarate 4-dioxygenase (Proline 4-hydroxylase), alpha II polypeptide, isoform CRA_f OS=Mus musculus GN=P4ha2 PE=1 SV=1	Q5SX75	60.977		43.3572	31.6123	47.0841	NA	54.5123	NA	51.9288	47.9383	50.9087	47.6	40.6845	51.322	0.198473	0.052964	0.17567	0.477633
Signal recognition particle receptor subunit alpha OS=Mus musculus GN=Srpr PE=1 SV=1	Q9DBG7	69.579		174.556	182.765	192.427	NA	191.461	NA	222.021	179.058	211.298	194.4	183.249	200.96	0.0488147	0.0961631	0.175594	0.477633
Troponin I, cardiac muscle OS=Mus musculus GN=Tnni3 PE=1 SV=2	P48787	24.244	Acetyl [K59]	990.903	829.803	909.05	NA	878.434	NA	715.298	490.746	852.091	790.7	909.919	734.142	0.0885282	0.241536	0.176556	0.477682
Succinate dehydrogenase [ubiquinone] flavoprotein subunit, mitochondrial OS=Mus musculus GN=Sdha PE=1 SV=1	Q8K2B3	72.539	Acetyl [T415; K418; S492; K608]	NA	2049.24	1747.66	1572.03	2086.32	1875.92	2014.54	2137.34	2260.24	2404.3	1789.64	2074.87	0.134864	0.0688435	0.176152	0.477682
Eukaryotic translation initiation factor 1 OS=Mus musculus GN=Eif1 PE=3 SV=2	P48024	12.739		63.4202	43.251	57.5371	40.6532	53.621	37.821	42.5463	32.2252	40.9459	43.3	51.2154	41.4319	0.215049	0.189992	0.176568	0.477682
40S ribosomal protein S15a OS=Mus musculus GN=Rps15a PE=1 SV=2	P62245	14.83		80.6278	97.54	84.715	93.2918	128.631	93.4179	88.4368	128.634	86.928	109.4	89.0437	105.21	0.0869418	0.204513	0.176884	0.477682
Annexin A4 OS=Mus musculus GN=Anxa4 PE=2 SV=4	P97429	35.893		164.412	153.03	164.794	NA	190.422	NA	151.699	185.45	179.549	173.4	160.745	176.78	0.0415824	0.0978685	0.177018	0.477682
MCG18094 OS=Mus musculus GN=Arfip1 PE=1 SV=1	G5E8V9	41.493		NA	39.9471	42.6302	33.3648	53.4725	46.1416	41.4315	37.7292	46.201	46.1	38.6474	44.9952	0.123359	0.131542	0.17674	0.477682
Cytosolic non-specific dipeptidase OS=Mus musculus GN=Cndp2 PE=1 SV=1	Q9D1A2	52.734		197.625	172.253	200.244	NA	160.12	NA	138.693	182.698	187.103	180.4	190.04	167.154	0.0813506	0.133731	0.175902	0.477682
Vacuolar protein sorting-associated protein 13C OS=Mus musculus GN=Vps13c PE=1 SV=2	Q8BX70	419.824	Acetyl [K1980]	429.289	502.567	502.382	NA	522.545	NA	543.162	529.097	525.619	507.3	478.079	530.106	0.088383	0.0171784	0.17814	0.480196
28S ribosomal protein S26, mitochondrial OS=Mus musculus GN=Mrps26 PE=1 SV=1	Q80ZS3	23.43		79.2001	62.9242	66.7176	NA	53.9181	54.2731	66.6063	NA	66.1266	59.8	69.614	60.231	0.122328	0.117693	0.178511	0.480254
Methylthioribulose-1-phosphate dehydratase OS=Mus musculus GN=Apip PE=1 SV=1	Q9WVQ5	26.931		225.653	239.607	247.601	NA	269.293	NA	242.087	249.634	245.785	257.9	237.62	251.7	0.0467472	0.048181	0.178544	0.480254
DnaJ homolog subfamily B member 4 OS=Mus musculus GN=Dnajb4 PE=2 SV=1	Q9D832	37.758		NA	202.364	160.704	151.761	213.89	195.345	199.819	177.638	227.064	215.5	171.61	202.751	0.157371	0.0925778	0.179098	0.481231
Nicalin OS=Mus musculus GN=Ncln PE=2 SV=2	Q8VCM8	62.868		79.2001	85.4507	60.6276	51.3429	79.6146	86.9883	81.5625	84.8685	NA	94.4	69.1553	83.2585	0.229616	0.0396281	0.179782	0.482037
Coatomer subunit gamma-1 OS=Mus musculus GN=Copg1 PE=2 SV=1	Q9QZE5	97.45		80.8532	80.3447	85.624	74.8278	83.7736	NA	74.3167	70.3095	68.5352	72.7	80.4124	74.2337	0.0549375	0.0916584	0.179602	0.482037
Protein kinase C and casein kinase II substrate protein 3 OS=Mus musculus GN=Pacsin3 PE=1 SV=1	Q99JB8	48.555		141.944	160.464	198.971	NA	156.259	NA	151.606	107.062	128.312	147.8	167.126	135.81	0.174069	0.167386	0.180057	0.482262
60S ribosomal protein L6 OS=Mus musculus GN=Rpl6 PE=1 SV=3	P47911	33.489		79.9515	76.365	66.9903	NA	97.8844	70.5362	77.7538	90.2838	84.3004	84.5	74.4356	84.1517	0.0899106	0.126395	0.180873	0.48393
Myeloid cell nuclear differentiation antigen-like protein OS=Mus musculus GN=Mndal PE=1 SV=1	D0QMC3	60.488		155.845	151.829	137.071	NA	157.595	159.416	165.54	NA	156.886	191.4	148.248	159.859	0.0666855	0.0246108	0.181255	0.484439
Acyl-CoA-binding protein OS=Mus musculus GN=Dbi PE=1 SV=1	Q4VWZ5	15.219		NA	202.288	275.142	193.71	300.783	187.592	317.982	254.428	463.652	260.6	223.714	304.888	0.200008	0.334883	0.182197	0.485408
[Pyruvate dehydrogenase [acetyl-transferring]]-phosphatase 1, mitochondrial OS=Mus musculus GN=Pdp1 PE=1 SV=2	A2AJQ0	67.573		NA	67.1291	66.9903	62.5185	78.5749	NA	62.7047	77.2339	69.8489	66	65.546	72.0906	0.0400148	0.101814	0.182075	0.485408
Junctophilin-1 OS=Mus musculus GN=Jph1 PE=2 SV=1	Q9ET80	71.861		108.055	95.2873	83.2607	NA	71.8908	NA	89.0871	75.0145	91.5262	93.6	95.5343	81.8797	0.129785	0.120472	0.181888	0.485408
Proteasome activator complex subunit 1 OS=Mus musculus GN=Psme1 PE=2 SV=2	P97371	28.655		161.932	152.28	166.34	NA	128.483	68.6451	174.644	80.9624	175.827	183.1	160.184	125.712	0.0448936	0.401153	0.182649	0.485623
Serine/threonine-protein phosphatase 2A 65 kDa regulatory subunit A alpha isoform OS=Mus musculus GN=Ppp2r1a PE=1 SV=3	Q76MZ3	65.281		225.127	220.61	NA	195.654	256.668	NA	256.3	216.788	217.539	185.8	213.797	236.824	0.0742475	0.0958702	0.182664	0.485623
Bridging integrator 2 OS=Mus musculus GN=Bin2 PE=1 SV=1	S4R270	54.733		465.432	42.9506	103.44	539.991	53.0269	60.1354	67.6282	NA	77.1842	113.8	287.953	64.4937	0.871877	0.160478	0.183036	0.485871
Protein angel homolog 2 OS=Mus musculus GN=Angel2 PE=2 SV=1	Q8K1C0	62.373		NA	19.8985	21.9059	21.8653	31.0438	41.7922	16.907	28.0528	23.429	26.6	21.2232	28.2449	0.0540661	0.327918	0.183337	0.485871
Alpha-actinin-4 OS=Mus musculus GN=Actn4 PE=1 SV=1	P57780	104.911		563.268	536.057	NA	549.547	713.858	NA	686.779	566.116	535.144	689.8	549.624	625.474	0.0247542	0.140757	0.183296	0.485871
Branched-chain-amino-acid aminotransferase, mitochondrial OS=Mus musculus GN=Bcat2 PE=2 SV=2	O35855	44.099	Acetyl [T42; K43]	354.597	437.09	431.756	NA	375.347	338.876	390.07	NA	322.312	380.4	407.814	356.651	0.1132	0.0880942	0.184141	0.48719
Mitochondrial import inner membrane translocase subunit TIM16 OS=Mus musculus GN=Pam16 PE=2 SV=1	Q9CQV1	13.776		66.501	64.501	55.1738	NA	64.7611	37.2537	58.8031	38.617	NA	71.4	62.0586	49.8587	0.0974189	0.280638	0.185972	0.48719
Glucosamine-6-phosphate isomerase 2 OS=Mus musculus GN=Gnpda2 PE=2 SV=1	Q9CRC9	31.064		NA	50.3093	53.9013	53.7724	59.8595	NA	54.7156	51.4005	59.3387	61.6	52.661	56.3286	0.0386935	0.071319	0.18566	0.48719
Thioredoxin-like protein 1 OS=Mus musculus GN=Txnl1 PE=2 SV=3	Q8CDN6	32.217		194.544	195.23	203.698	NA	219.534	NA	188.207	238.804	217.867	228.1	197.824	216.103	0.0257731	0.0966381	0.184635	0.48719
Sideroflexin-1 OS=Mus musculus GN=Sfxn1 PE=1 SV=3	Q99JR1	35.626		NA	42.5001	30.8137	57.8215	53.621	74.3183	NA	72.5289	45.5441	45.2	43.7118	61.5031	0.309861	0.230442	0.186244	0.48719
LIM and senescent cell antigen-like-containing domain protein 2 OS=Mus musculus GN=Lims2 PE=1 SV=1	Q91XD2	39.005		39.2995	NA	44.1754	44.0545	39.3617	50.6801	54.0654	49.0924	43.464	41.6	42.5098	47.3327	0.0654171	0.124154	0.186291	0.48719
RNA-binding motif, single-stranded-interacting protein 2 OS=Mus musculus GN=Rbms2 PE=2 SV=1	Q8VC70	40.698		69.2062	72.2351	81.8064	NA	66.8406	61.8373	69.0216	67.4687	72.4765	79.9	74.4159	67.529	0.0883827	0.0571509	0.185047	0.48719
Succinyl-CoA ligase [GDP-forming] subunit beta, mitochondrial OS=Mus musculus GN=Suclg2 PE=1 SV=3	Q9Z2I8	46.811		689.507	673.469	732.803	NA	703.906	729.378	NA	794.71	727.283	623.3	698.593	738.819	0.0439354	0.0527983	0.186176	0.48719
Desmin OS=Mus musculus GN=Des PE=1 SV=3	P31001	53.465		148.557	150.778	193.881	98.6367	225.03	NA	238.371	148.875	160.609	266.7	147.963	193.221	0.263199	0.232998	0.186352	0.48719
Lamina-associated polypeptide 2, isoforms alpha/zeta OS=Mus musculus GN=Tmpo PE=1 SV=4	Q61033	75.122		58.5359	62.2484	NA	51.1809	59.711	64.2957	64.5626	66.9361	NA	73.3	57.3217	63.8763	0.0982654	0.047277	0.185302	0.48719
Nucleoporin NDC1 OS=Mus musculus GN=Ndc1 PE=2 SV=1	Q8VCB1	75.361		18.4099	24.1034	18.4519	23.6469	19.9037	NA	16.8141	15.8019	20.3635	14.8	21.153	18.2208	0.148859	0.123751	0.184518	0.48719
Sodium/calcium exchanger 1 OS=Mus musculus GN=Slc8a1 PE=1 SV=1	G3X9J1	107.97		268.559	266.865	NA	234.849	223.396	NA	246.824	251.143	218.962	239	256.758	235.082	0.0739691	0.0691279	0.185769	0.48719
Cytoplasmic FMR1-interacting protein 2 OS=Mus musculus GN=Cyfip2 PE=1 SV=2	Q5SQX6	145.565		101.517	126.674	NA	99.7704	120.61	112.896	140.737	124.196	132.801	136.5	109.321	126.248	0.137705	0.0856004	0.184524	0.48719
Solute carrier family 2, facilitated glucose transporter member 3 OS=Mus musculus GN=Slc2a3 PE=1 SV=1	P32037	53.444		179.515	38.145	42.7211	192.9	35.9454	NA	37.0654	53.176	39.4132	53.7	113.32	41.4	0.744446	0.192815	0.187276	0.489096
MCG142264, isoform CRA_b OS=Mus musculus GN=Akr1b10 PE=1 SV=1	G5E895	35.826		163.059	NA	218.15	164.232	235.428	153.553	280.174	223.357	236.589	246.7	181.814	225.82	0.173109	0.202824	0.188099	0.490735
ATP synthase subunit O, mitochondrial OS=Mus musculus GN=Atp5o PE=1 SV=1	Q9DB20	23.349	Acetyl [K162; K172]	1508.71	1439.45	NA	1113.83	1105.4	1228.24	1069.14	1089.09	NA	1178.3	1354	1122.96	0.155725	0.0638762	0.188323	0.490812
Probable arginine--tRNA ligase, mitochondrial OS=Mus musculus GN=Rars2 PE=1 SV=1	Q3U186	65.295		NA	117.964	99.8037	83.5739	137.098	NA	99.4914	171.868	109.043	152.3	100.447	129.375	0.171275	0.251324	0.188799	0.491541
Regulator of G-protein signaling 10 OS=Mus musculus GN=Rgs10 PE=2 SV=1	Q9CQE5	21.138		181.018	42.0496	56.81	232.582	NA	54.4622	46.6337	37.019	61.8568	91.6	128.115	49.9929	0.729493	0.213051	0.189705	0.492046
Inositol (Myo)-1(Or 4)-monophosphatase 1 OS=Mus musculus GN=Impa1 PE=1 SV=1	Q924B0	30.409		165.914	NA	181.428	193.872	179.727	NA	158.202	154.912	167.397	161.6	180.405	165.059	0.0776413	0.0673374	0.189637	0.492046
60S acidic ribosomal protein P0 OS=Mus musculus GN=Rplp0 PE=1 SV=3	P14869	34.195		251.351	315.747	NA	240.032	317.122	262.478	368.053	309.468	321.546	331	269.044	315.733	0.151799	0.119019	0.189775	0.492046
HCLS1-binding protein 3 OS=Mus musculus GN=Hs1bp3 PE=1 SV=2	Q3TC93	43.664		NA	28.9091	33.6315	30.1255	36.8366	NA	35.9507	28.763	38.2089	32.6	30.8887	34.9398	0.079381	0.120818	0.18955	0.492046
Charged multivesicular body protein 6 OS=Mus musculus GN=Chmp6 PE=2 SV=2	P0C0A3	23.401		33.8892	48.5072	49.4474	NA	47.6797	35.5517	NA	20.1518	26.4944	24	43.9479	32.4694	0.198502	0.367982	0.189991	0.492099
CDGSH iron-sulfur domain-containing protein 1 OS=Mus musculus GN=Cisd1 PE=1 SV=1	Q91WS0	12.089		859.629	649.666	455.116	690.619	510.662	548.972	489.004	376.138	666.411	623.3	663.757	518.237	0.250317	0.20239	0.19124	0.494823
Cytosolic 5prime-nucleotidase 1A OS=Mus musculus GN=Nt5c1a PE=2 SV=1	A3KFX0	40.653		46.2126	55.4153	56.2646	46.8079	52.1357	NA	65.3058	53.0872	57.587	50.6	51.1751	57.0289	0.105581	0.105355	0.191522	0.495043
Lamina-associated polypeptide 2, isoforms beta/delta/epsilon/gamma OS=Mus musculus GN=Tmpo PE=1 SV=4	Q61029	50.342		NA	165.345	137.526	182.211	136.206	NA	139.53	139.554	132.91	149	161.694	137.05	0.139555	0.0231766	0.191934	0.495598
Cold shock domain-containing protein E1 OS=Mus musculus GN=Csde1 PE=2 SV=1	Q91W50	88.735		135.031	170.226	160.25	NA	191.461	NA	185.234	156.687	173.637	185.5	155.169	176.755	0.1169	0.0864583	0.192148	0.495643
SPRY domain-containing protein 4 OS=Mus musculus GN=Spryd4 PE=1 SV=1	Q91WK1	23.26		63.3451	NA	55.4465	64.9479	82.5853	55.0295	64.0052	68.7116	87.8038	84.1	61.2465	71.6271	0.0830491	0.187808	0.192711	0.495788
Clathrin light chain A OS=Mus musculus GN=Clta PE=1 SV=1	Q6PFA2	23.618		NA	60.1459	53.265	68.3492	54.9579	52.0039	50.2566	52.1995	53.5362	60.4	60.5867	52.5908	0.124644	0.0335365	0.193584	0.495788
Glutathione S-transferase Mu 1 OS=Mus musculus GN=Gstm1 PE=1 SV=2	P10649	25.953		NA	1418.2	1521.69	1223.81	1361.32	NA	1219.91	925.298	1258.27	1424.9	1387.9	1191.2	0.108967	0.15703	0.193546	0.495788
Short-chain dehydrogenase/reductase 3 OS=Mus musculus GN=Dhrs3 PE=2 SV=2	O88876	33.631		48.2414	49.6335	54.9012	NA	54.9579	51.6257	60.8468	53.4423	NA	51.5	50.9254	55.2182	0.068979	0.0722955	0.193188	0.495788
Thyroid hormone receptor-associated protein 3 OS=Mus musculus GN=Thrap3 PE=1 SV=1	Q569Z6	108.114		NA	66.3032	50.8108	45.5122	70.8511	NA	64.9342	76.1686	54.7405	76.2	54.2087	66.6736	0.199303	0.137744	0.192862	0.495788
Hypoxia up-regulated protein 1 OS=Mus musculus GN=Hyou1 PE=1 SV=1	Q9JKR6	111.112		NA	325.359	358.403	369.928	387.23	370.078	372.419	NA	379.571	410.9	351.23	377.325	0.0658667	0.0205134	0.193293	0.495788
Protein Gcn1l1 OS=Mus musculus GN=Gcn1l1 PE=1 SV=1	E9PVA8	292.834		101.968	NA	128.709	106.573	126.403	136.723	122.808	113.188	141.887	154	112.417	128.202	0.127169	0.0887354	0.193568	0.495788
Double-strand-break repair protein rad21 homolog OS=Mus musculus GN=Rad21 PE=1 SV=3	Q61550	72.038		85.5121	117.739	109.075	79.3628	123.432	124.242	107.295	103.245	109.81	125.5	97.9222	113.605	0.187892	0.0848056	0.194154	0.496742
Ras-related protein Rab-3A OS=Mus musculus GN=Rab3a PE=1 SV=1	P63011	24.954	Acetyl [S190]	72.9633	NA	88.8962	86.3273	90.4577	86.7992	98.7483	92.5919	94.0442	105.8	82.7289	92.5283	0.103401	0.0477554	0.194696	0.497069
Protein FAM45A OS=Mus musculus GN=Fam45a PE=2 SV=2	Q9D8N2	40.395		58.3857	61.047	62.8091	NA	59.711	NA	52.6719	58.3249	59.5577	53.1	60.7472	57.5664	0.0366585	0.0576973	0.195468	0.497069
TraB domain-containing protein OS=Mus musculus GN=Trabd PE=2 SV=1	Q99JY4	42.162		46.6634	40.9232	NA	42.7587	43.3721	NA	54.437	47.4944	45.7631	45	43.4485	47.7667	0.067473	0.0995926	0.195111	0.497069
Pyruvate dehydrogenase phosphatase regulatory subunit, mitochondrial OS=Mus musculus GN=Pdpr PE=2 SV=1	Q7TSQ8	99.167		NA	234.952	244.419	200.999	267.214	269.096	240.229	236.229	NA	190.1	226.79	253.192	0.100675	0.0686116	0.194562	0.497069
Inter-alpha trypsin inhibitor, heavy chain 2 OS=Mus musculus GN=Itih2 PE=1 SV=1	G3X977	106.295		123.609	124.722	NA	171.359	181.658	NA	176.316	170.27	148.785	146.4	139.897	169.257	0.194806	0.0851921	0.194938	0.497069
Tight junction protein ZO-1 OS=Mus musculus GN=Tjp1 PE=1 SV=2	P39447	194.622		183.272	234.051	188.609	142.691	202.75	198.56	246.731	247.326	204.62	232.1	187.156	219.998	0.199766	0.112611	0.195427	0.497069
39S ribosomal protein L28, mitochondrial OS=Mus musculus GN=Mrpl28 PE=2 SV=3	Q9D1B9	30.151		32.6118	NA	40.9941	33.8507	57.6315	49.7346	44.9616	27.964	44.4493	52.9	35.8189	44.9482	0.126315	0.241798	0.195798	0.497407
Cullin-1 OS=Mus musculus GN=Cul1 PE=1 SV=1	Q9WTX6	89.635		NA	173.83	160.522	172.817	175.271	167.547	188.021	185.716	172.871	188.6	169.056	177.885	0.0438198	0.0489213	0.196673	0.49862
PERQ amino acid-rich with GYF domain-containing protein 2 OS=Mus musculus GN=Gigyf2 PE=1 SV=2	Q6Y7W8	149.102		NA	25.455	19.5426	13.6051	28.6672	NA	31.0272	25.0344	22.0057	36.9	19.5342	26.6836	0.303313	0.148971	0.196606	0.49862
Ubiquitin-protein ligase E3B OS=Mus musculus GN=Ube3b PE=2 SV=3	Q9ES34	122.683		27.2016	44.077	46.3569	27.696	46.6399	44.0615	50.1638	38.9721	44.5588	37.7	36.3329	44.8792	0.283561	0.0909835	0.19714	0.499302
OTU domain-containing protein 4 OS=Mus musculus GN=Otud4 PE=1 SV=1	B2RRE7	122.979	Acetyl [S948; S949; T959]	NA	107.001	120.074	131.516	142.89	NA	128.568	129.256	131.596	136.7	119.53	133.078	0.102621	0.0501142	0.197553	0.499579
Myosin light chain 1/3, skeletal muscle isoform OS=Mus musculus GN=Myl1 PE=3 SV=2	P05977	20.581	Acetyl [T140]	68.5299	51.736	62.6273	NA	NA	96.6326	57.4096	65.5157	90.9788	54.3	60.9644	77.6342	0.139746	0.24608	0.198441	0.499579
NADH dehydrogenase [ubiquinone] 1 beta subcomplex subunit 6 OS=Mus musculus GN=Ndufb6 PE=1 SV=3	Q3UIU2	15.505		55.4551	41.7492	52.9014	37.09	30.5982	18.9105	62.6118	11.1856	NA	62.6	46.7989	30.8265	0.187882	0.734529	0.197687	0.499579
Glutathione S-transferase A4 OS=Mus musculus GN=Gsta4 PE=1 SV=3	P24472	25.547		122.106	NA	190.336	132.487	177.053	NA	234.19	136.358	258.594	214.9	148.31	201.549	0.247886	0.274304	0.198045	0.499579
Serine/threonine-protein kinase Nek9 OS=Mus musculus GN=Nek9 PE=1 SV=2	Q8K1R7	107.075		105.35	98.5161	92.0776	NA	110.064	96.6326	NA	110.968	108.386	88.3	98.6478	106.513	0.0672799	0.0626508	0.198362	0.499579
Protein phosphatase 1 regulatory subunit 3A OS=Mus musculus GN=Ppp1r3a PE=1 SV=2	Q99MR9	121.36		NA	549.648	522.652	400.215	596.516	NA	580.785	585.646	581.345	630.6	490.838	586.073	0.162241	0.0124434	0.197984	0.499579
14-3-3 protein theta (Fragment) OS=Mus musculus GN=Ywhaq PE=1 SV=1	F6VW30	34.327		132.1	116.763	NA	92.9679	128.483	NA	156.344	136.269	125.794	121	113.944	136.722	0.17305	0.101041	0.198687	0.499698
28S ribosomal protein S2, mitochondrial OS=Mus musculus GN=Mrps2 PE=2 SV=1	Q924T2	32.293		NA	149.952	116.256	116.453	163.982	NA	129.961	139.554	163.565	184.5	127.553	149.266	0.152075	0.115264	0.1995	0.501242
Kinesin-like protein OS=Mus musculus GN=Kif21a PE=1 SV=2	E9Q0J5	186.52		68.079	65.8526	75.1709	NA	62.2361	NA	64.6555	66.4922	65.4697	64.2	69.7009	64.7134	0.0698164	0.0280382	0.199749	0.501366
Protein phosphatase 1 regulatory subunit OS=Mus musculus GN=Ppp1r12b PE=1 SV=1	A6H644	110.905		692.663	721.075	610.003	NA	644.789	556.347	NA	558.392	673.309	706.6	674.58	608.209	0.0855374	0.09841	0.200089	0.501718
Mitochondrial ribosome-associated GTPase 1 OS=Mus musculus GN=Mtg1 PE=2 SV=2	Q8R2R6	36.655		32.4615	41.599	NA	24.1328	42.6295	44.0615	46.2621	39.0608	42.4787	40.7	32.7311	42.8985	0.26691	0.06128	0.200293	0.50173
Myo1b protein OS=Mus musculus GN=Myo1b PE=1 SV=1	Q7TQD7	131.971		56.0562	88.4543	78.0796	44.7023	81.2485	82.828	NA	78.2104	90.8693	86.5	66.8231	83.2891	0.299281	0.0648896	0.200792	0.50198
Protein Akap13 OS=Mus musculus GN=Akap13 PE=1 SV=1	E9Q474	305.815		123.384	68.6309	68.4446	113.537	139.029	139.37	NA	116.65	88.8986	124.2	93.4992	120.987	0.311254	0.197443	0.200779	0.50198
Lysosomal alpha-glucosidase OS=Mus musculus GN=Gaa PE=1 SV=2	P70699	106.18		67.4779	78.5426	NA	57.9835	80.8029	NA	90.3876	71.5523	75.5419	71.9	68.0013	79.5712	0.151314	0.102368	0.201219	0.502549
39S ribosomal protein L20, mitochondrial OS=Mus musculus GN=Mrpl20 PE=1 SV=1	Q9CQL4	17.584		95.4309	86.5771	92.9866	NA	100.409	84.5299	81.5625	57.4372	80.2496	87.8	91.6648	80.8378	0.0498828	0.190154	0.202982	0.505325
NADH-ubiquinone oxidoreductase chain 2 OS=Mus musculus GN=Mtnd2 PE=1 SV=2	P03893	38.726		132.927	84.3995	59.1733	NA	155.367	145.611	112.683	NA	124.918	171.2	92.1666	134.645	0.406712	0.143926	0.203537	0.505325
Leiomodin-2 OS=Mus musculus GN=Lmod2 PE=1 SV=1	Q3UHZ5	61.98		NA	179.161	138.071	167.472	214.781	278.363	133.12	218.741	174.841	207.3	161.568	203.969	0.131039	0.265579	0.202651	0.505325
Kinesin light chain 1 OS=Mus musculus GN=Klc1 PE=1 SV=1	Q8CD76	69.452		80.9284	87.3279	100.258	68.6731	98.4785	NA	111.661	88.7746	87.3659	98.2	84.2969	96.57	0.156091	0.116061	0.20351	0.505325
Fermitin family homolog 2 OS=Mus musculus GN=Fermt2 PE=1 SV=1	Q8CIB5	77.751		153.892	185.919	NA	124.065	202.007	213.31	NA	177.549	165.097	180.5	154.625	189.491	0.200055	0.116486	0.203536	0.505325
CAP-Gly domain-containing linker protein 1 OS=Mus musculus GN=Clip1 PE=1 SV=1	F8WIA1	161.137		777.724	645.01	641.362	NA	586.415	NA	570.473	671.58	617.802	616.3	688.032	611.568	0.112926	0.0728922	0.202903	0.505325
Cytoplasmic aconitate hydratase OS=Mus musculus GN=Aco1 PE=2 SV=3	P28271	98.063		94.6043	115.411	NA	78.8769	118.234	NA	124.759	102.357	120.101	117.9	96.2974	116.363	0.190304	0.0836341	0.204091	0.505946
Cation-independent mannose-6-phosphate receptor OS=Mus musculus GN=Igf2r PE=1 SV=1	Q07113	273.639		NA	101.294	83.0789	72.7223	103.826	NA	98.1909	104.932	98.6425	107.1	85.6985	101.398	0.16879	0.0342862	0.204189	0.505946
Cytochrome c oxidase subunit 4 isoform 1, mitochondrial OS=Mus musculus GN=Cox4i1 PE=1 SV=2	P19783	19.518	Acetyl [T53; S56; K149]	NA	565.792	486.657	556.997	566.809	665.65	822.871	518.621	NA	734.5	536.482	643.488	0.0808477	0.208767	0.204418	0.506015
Dihydrolipoyllysine-residue acetyltransferase component of pyruvate dehydrogenase complex, mitochondrial OS=Mus musculus GN=Dlat PE=1 SV=2	Q8BMF4	67.899		542.904	747.431	756.072	459.657	740.446	NA	805.035	678.06	773.484	676.9	626.516	749.256	0.237171	0.0724689	0.20465	0.50609
Myosin-3 OS=Mus musculus GN=Myh3 PE=2 SV=2	P13541	223.652	Acetyl [K107; S896; T1007; K1771]	64.0213	NA	61.9001	82.9261	81.8426	83.0171	83.9778	NA	78.279	87.7	69.6158	81.7791	0.166279	0.0304656	0.205406	0.507005
Ras-related protein Rab-24 OS=Mus musculus GN=Rab24 PE=1 SV=2	P35290	23.129		NA	30.9365	28.5413	26.5623	35.0542	32.1478	30.0054	27.8752	31.2021	30.8	28.68	31.2569	0.0763738	0.0849746	0.205624	0.507005
Chloride intracellular channel protein 1 OS=Mus musculus GN=Clic1 PE=1 SV=3	Q9Z1Q5	26.996		127.066	NA	142.525	132.001	117.342	127.079	123.18	134.05	NA	116.7	133.864	125.413	0.0589855	0.0559081	0.205471	0.507005
Importin subunit alpha-5 OS=Mus musculus GN=Kpna1 PE=1 SV=2	Q60960	60.144		56.7325	95.6628	101.258	59.4411	105.163	NA	102.278	91.6154	88.8986	82.7	78.2736	96.9887	0.299558	0.0818616	0.206139	0.507777
Ankyrin-2 OS=Mus musculus GN=Ank2 PE=1 SV=1	S4R291	431.989	Acetyl [S1332]	372.706	521.94	513.744	410.419	585.524	490.16	NA	510.454	486.643	550.8	454.702	518.195	0.164042	0.0889552	0.207295	0.509127
Phosphotriesterase-related protein OS=Mus musculus GN=Pter PE=2 SV=1	Q60866	39.193		53.4263	61.1971	66.6267	NA	52.1357	27.9875	53.6938	39.1496	73.0239	68.2	60.4167	49.1981	0.109816	0.344249	0.206986	0.509127
Superkiller viralicidic activity 2-like 2 OS=Mus musculus GN=Skiv2l2 PE=1 SV=1	Q9CZU3	117.561		15.3291	22.0009	20.4516	NA	32.9747	20.8015	NA	18.9978	26.3849	27.8	19.2605	24.7897	0.181292	0.254053	0.207204	0.509127
7-methylguanosine phosphate-specific 5prime-nucleotidase OS=Mus musculus GN=Nt5c3b PE=2 SV=3	Q3UFY7	34.403		46.0623	49.1079	43.4483	NA	35.0542	NA	43.4753	44.2985	44.9967	43.4	46.2061	41.9562	0.0613025	0.110667	0.207613	0.509411
Mitochondrial import receptor subunit TOM40 homolog OS=Mus musculus GN=Tomm40 PE=1 SV=3	Q9QYA2	37.871	Acetyl [K102]	147.204	146.573	113.075	178.809	131.008	210.852	178.546	164.943	182.177	158.4	146.415	173.505	0.183334	0.167409	0.209097	0.511176
Glycogen synthase kinase-3 alpha OS=Mus musculus GN=Gsk3a PE=1 SV=2	Q2NL51	51.628		93.6274	104.373	NA	76.2855	93.874	NA	128.382	99.9602	111.342	106.6	91.4287	108.39	0.155009	0.139937	0.209145	0.511176
Protein kinase C delta type OS=Mus musculus GN=Prkcd PE=1 SV=3	P28867	77.497		NA	46.9303	49.2656	52.9625	38.4705	48.4109	44.4971	NA	49.5949	49.6	49.7195	45.2434	0.0611755	0.110806	0.209044	0.511176
Protein Agl OS=Mus musculus GN=Agl PE=1 SV=1	F8VPN4	174.175		712.876	774.989	875.419	602.024	867.294	663.948	1081.96	838.654	881.651	815.5	741.327	866.701	0.154449	0.171578	0.208691	0.511176
Cytochrome c oxidase subunit 5A, mitochondrial OS=Mus musculus GN=Cox5a PE=1 SV=2	P12787	16.091	Acetyl [T72]	693.038	636.6	639.907	681.225	590.723	739.968	994.543	NA	962.339	822.4	662.693	821.893	0.0432485	0.232647	0.210372	0.512867
Peptidyl-prolyl cis-trans isomerase B OS=Mus musculus GN=Ppib PE=1 SV=2	P24369	23.699		168.244	144.395	NA	130.058	129.077	124.809	124.759	NA	135.1	131.2	147.566	128.436	0.130718	0.0380073	0.210449	0.512867
Probable asparagine--tRNA ligase, mitochondrial OS=Mus musculus GN=Nars2 PE=1 SV=1	Q8BGV0	53.927		72.8881	82.8226	NA	63.1663	83.4765	NA	94.9395	76.8788	79.5927	70.3	72.959	83.7219	0.13471	0.0949988	0.21019	0.512867
39S ribosomal protein L41, mitochondrial OS=Mus musculus GN=Mrpl41 PE=2 SV=1	Q9CQN7	15.252		295.31	219.634	226.604	NA	190.124	211.608	211.338	NA	217.101	201.7	247.182	207.543	0.169207	0.0573956	0.210721	0.513032
Oxysterol-binding protein 1 OS=Mus musculus GN=Osbp PE=1 SV=3	Q3B7Z2	88.741		120.228	119.09	133.344	NA	115.56	NA	126.524	105.731	113.751	119.2	124.221	115.391	0.0637704	0.0742107	0.21115	0.51358
Larp2 protein OS=Mus musculus GN=Larp2 PE=1 SV=1	Q8R3F0	38.742		53.0505	43.6264	40.0851	NA	59.1168	58.0552	NA	56.8158	42.0407	52.5	45.5874	54.0071	0.147003	0.148736	0.211474	0.513871
Signal recognition particle subunit SRP72 OS=Mus musculus GN=Srp72 PE=1 SV=1	F8VQC1	74.611		100.39	128.101	134.89	87.785	117.937	NA	139.994	133.251	132.253	111.4	112.791	130.859	0.198368	0.0708814	0.212176	0.515079
Calsequestrin-2 OS=Mus musculus GN=Casq2 PE=1 SV=3	O09161	48.146		408.85	529.524	524.651	NA	449.615	NA	436.425	375.872	410.445	444.6	487.675	418.089	0.140069	0.0777598	0.212393	0.515109
Thioredoxin domain-containing protein 12 OS=Mus musculus GN=Txndc12 PE=2 SV=1	Q9CQU0	19.036		NA	125.999	126.709	112.89	105.46	59.1899	122.808	79.0094	138.931	124.7	121.866	101.08	0.0638543	0.319273	0.213195	0.51606
Protein FAM73B OS=Mus musculus GN=Fam73b PE=1 SV=1	Q8BK03	65.506		51.8483	42.425	44.0845	33.2028	50.7989	57.8661	47.8414	43.0557	47.7338	46.1	42.8902	49.4592	0.178448	0.110313	0.21299	0.51606
Vacuolar protein sorting-associated protein 37B OS=Mus musculus GN=Vps37b PE=2 SV=1	Q8R0J7	31.036		51.0968	48.357	54.2649	NA	47.9767	38.9556	53.4151	38.0843	52.6604	48.7	51.2396	46.2184	0.0577	0.158735	0.214451	0.518601
NADH dehydrogenase [ubiquinone] 1 alpha subcomplex subunit 7 OS=Mus musculus GN=Ndufa7 PE=1 SV=3	Q9Z1P6	12.568	Acetyl [K80; S84; S85]	NA	568.12	479.567	968.712	690.835	1289.32	933.232	680.28	1271.84	1172.1	672.133	973.101	0.387771	0.306681	0.214857	0.519083
Leucine-rich PPR motif-containing protein, mitochondrial OS=Mus musculus GN=Lrpprc PE=1 SV=2	Q6PB66	156.516		1331.15	1577.53	1680.21	NA	1878.22	1745.82	NA	1588.62	1678.24	1496.7	1529.63	1722.72	0.11728	0.0708367	0.215467	0.520058
NADH dehydrogenase [ubiquinone] 1 alpha subcomplex subunit 8 OS=Mus musculus GN=Ndufa8 PE=1 SV=3	Q9DCJ5	19.979		NA	199.585	243.51	266.918	NA	314.86	257.414	291.092	240.42	182.3	236.671	275.947	0.144434	0.121083	0.215975	0.520784
Ras-related protein Rab-14 OS=Mus musculus GN=Rab14 PE=1 SV=3	Q91V41	23.882		NA	99.7175	115.165	112.728	102.638	NA	96.0543	101.203	103.46	103.1	109.203	100.839	0.0760502	0.0329543	0.216552	0.521387
4-trimethylaminobutyraldehyde dehydrogenase OS=Mus musculus GN=Aldh9a1 PE=1 SV=1	Q3U367	55.851		196.873	204.616	232.512	242.462	249.984	235.625	NA	237.65	223.232	245.9	219.116	236.623	0.099621	0.0462878	0.21664	0.521387
Cytoplasmic dynein 1 heavy chain 1 OS=Mus musculus GN=Dync1h1 PE=1 SV=2	Q9JHU4	531.71		2388.7	2615.41	2745.06	NA	2700.66	2900.3	2794.77	NA	2680.21	2531.7	2583.06	2768.98	0.069827	0.0363899	0.217775	0.523617
Trifunctional enzyme subunit alpha, mitochondrial OS=Mus musculus GN=Hadha PE=1 SV=1	Q8BMS1	82.617	Acetyl [K60; K213; K214; S336; K337; K460; K516; K519; K540; K664; K728]	4609.24	5549.27	4723.41	NA	5386.46	5451.71	NA	5484.85	5589.99	4529.9	4960.64	5478.25	0.103405	0.0155104	0.218428	0.524185
Endoplasmic reticulum resident protein 29 OS=Mus musculus GN=Erp29 PE=1 SV=2	P57759	28.805		91.5235	73.3615	99.7129	NA	90.1606	61.27	78.5899	65.782	NA	83.6	88.1993	73.9506	0.15291	0.176625	0.21831	0.524185
Inter-alpha-trypsin inhibitor heavy chain H3 OS=Mus musculus GN=Itih3 PE=1 SV=3	Q61704	99.296		69.8073	80.1194	117.256	104.467	115.857	77.1548	173.529	119.491	109.81	93.7	92.9125	119.168	0.234457	0.291262	0.219363	0.525928
CapZ-interacting protein OS=Mus musculus GN=Rcsd1 PE=1 SV=1	Q3UZA1	44.087		NA	184.718	183.519	134.431	202.304	NA	210.688	172.223	212.065	234	167.556	199.32	0.171246	0.0931798	0.220085	0.527155
MICOS complex subunit Mic60 OS=Mus musculus GN=Immt PE=1 SV=1	E9Q800	75.554	Acetyl [K119; K502]	NA	118.865	82.988	112.08	84.8133	120.838	153.928	132.008	182.505	115.2	104.644	134.819	0.182134	0.271091	0.220828	0.528432
Adapter molecule crk OS=Mus musculus GN=Crk PE=1 SV=1	Q64010	33.794		115.719	109.179	101.167	NA	92.2401	NA	100.049	110.524	100.504	104.5	108.688	100.829	0.0670581	0.0743247	0.221688	0.529098
Pro-cathepsin H OS=Mus musculus GN=Ctsh PE=2 SV=2	P49935	37.146		40.3515	47.1556	NA	37.4139	53.1754	38.3883	56.6665	61.8759	38.7563	57.7	41.6403	49.7725	0.120006	0.214648	0.222326	0.529098
Leukocyte elastase inhibitor A OS=Mus musculus GN=Serpinb1a PE=1 SV=1	Q9D154	42.548		61.6919	37.6944	42.1757	NA	38.9161	29.5004	37.5299	42.2567	32.078	35.6	47.1874	36.0562	0.270403	0.143847	0.222363	0.529098
NAD kinase 2, mitochondrial OS=Mus musculus GN=Nadk2 PE=1 SV=2	Q8C5H8	50.827		206.191	162.567	201.698	153.543	203.047	NA	191.273	216.965	195.971	178.3	181	201.814	0.148134	0.0554981	0.222368	0.529098
Eukaryotic peptide chain release factor GTP-binding subunit ERF3A OS=Mus musculus GN=Gspt1 PE=1 SV=2	Q8R050	68.582		64.6976	66.153	NA	54.7442	61.1963	69.9688	75.8959	71.0197	64.9223	71.3	61.8649	68.6006	0.100373	0.0828781	0.221363	0.529098
Cell surface glycoprotein MUC18 OS=Mus musculus GN=Mcam PE=1 SV=1	Q8R2Y2	71.501		146.603	142.893	125.527	NA	119.125	99.2801	122.158	137.068	145.281	148.2	138.341	124.582	0.0813285	0.142473	0.221844	0.529098
Vacuolar protein sorting-associated protein 26A OS=Mus musculus GN=Vps26a PE=1 SV=1	P40336	38.09		122.482	178.861	184.155	132.001	186.56	150.717	209.201	181.011	173.09	180.6	154.375	180.116	0.204986	0.11784	0.223423	0.530604
Obscurin-like protein 1 OS=Mus musculus GN=Obsl1 PE=2 SV=1	D3YYU8	197.813		118.8	175.031	168.521	106.411	154.922	NA	177.896	165.21	176.046	163.6	142.191	168.518	0.243593	0.0632109	0.223311	0.530604
Succinyl-CoA ligase [ADP/GDP-forming] subunit alpha, mitochondrial OS=Mus musculus GN=Suclg1 PE=1 SV=4	Q9WUM5	36.132	Acetyl [K182]	744.511	909.923	798.157	NA	725.889	748.288	NA	696.703	780.053	714.1	817.53	737.733	0.103226	0.0477713	0.22413	0.531779
NADH-ubiquinone oxidoreductase 75 kDa subunit, mitochondrial OS=Mus musculus GN=Ndufs1 PE=1 SV=2	Q91VD9	79.726		NA	1476.47	1639.13	1776.27	1374.24	2623.08	2149.61	1763.6	1883.4	1676.4	1630.62	1958.79	0.0920404	0.237154	0.224885	0.533068
Heterogeneous nuclear ribonucleoprotein L (Fragment) OS=Mus musculus GN=Hnrnpl PE=1 SV=1	G5E924	66.89		293.807	252.973	276.415	NA	268.254	NA	261.037	255.76	229.582	269.1	274.398	253.658	0.0746774	0.0664203	0.225836	0.534713
Armadillo repeat protein deleted in velo-cardio-facial syndrome homolog OS=Mus musculus GN=Arvcf PE=1 SV=2	P98203	105.002		38.0972	36.7934	32.359	NA	30.5982	30.635	35.1146	NA	34.4865	34.5	35.7498	32.7086	0.0841426	0.0742695	0.226004	0.534713
Purine nucleoside phosphorylase OS=Mus musculus GN=Pnp PE=1 SV=2	P23492	32.256	Acetyl [T6]	108.881	102.871	155.159	NA	143.336	124.431	140.83	183.408	161.923	149.5	122.304	150.786	0.23394	0.149676	0.226679	0.535805
Brefeldin A-inhibited guanine nucleotide-exchange protein 1 OS=Mus musculus GN=Arfgef1 PE=2 SV=1	G3X9K3	208.368		67.7033	63.0744	72.6259	NA	67.5833	78.6677	72.9232	69.9544	74.3377	66.3	67.8012	72.6933	0.0704487	0.0583893	0.22735	0.536888
Chromobox protein homolog 3 OS=Mus musculus GN=Cbx3 PE=1 SV=2	P23198	20.842		146.077	149.576	NA	141.395	NA	167.736	112.497	107.506	120.758	149.9	145.683	127.124	0.0281753	0.217273	0.228351	0.538745
Protein argonaute-3 OS=Mus musculus GN=Ago3 PE=2 SV=2	Q8CJF9	97.215		NA	40.0973	41.8121	37.7378	45.8972	NA	42.4534	37.9068	46.201	40.6	39.8824	43.1146	0.0512915	0.0896579	0.228653	0.538953
Myosin-binding protein C, cardiac-type OS=Mus musculus GN=Mybpc3 PE=1 SV=1	Q3UIK0	141.307	Acetyl [T1113]	4993.51	5244.93	4251.66	NA	4329.49	4350.74	NA	4298.2	4294.83	4393.6	4830.03	4318.32	0.106919	0.00617354	0.230242	0.539455
COP9 signalosome complex subunit 3 OS=Mus musculus GN=Cops3 PE=1 SV=3	O88543	47.801		573.186	461.869	500.655	NA	444.713	NA	454.818	457.012	478.432	483.2	511.904	458.744	0.110381	0.0309027	0.230368	0.539455
Sorting nexin-9 OS=Mus musculus GN=Snx9 PE=1 SV=1	Q91VH2	66.504		NA	56.4666	51.4471	36.766	52.7298	63.5393	61.497	NA	58.9008	63.1	48.2266	59.1667	0.212279	0.0793069	0.230288	0.539455
Transferrin receptor protein 1 OS=Mus musculus GN=Tfrc PE=1 SV=1	Q62351	85.677		149.609	193.428	308.228	320.691	328.41	319.209	NA	314.173	265.382	258.1	242.989	306.794	0.348151	0.0920162	0.229871	0.539455
Myomesin-1 OS=Mus musculus GN=Myom1 PE=1 SV=2	Q62234	185.349		NA	2538.52	2451.1	2236.9	2751.31	2431.13	2403.87	2741.89	2545.33	2515.6	2408.84	2574.71	0.0644241	0.0643501	0.229761	0.539455
Proteasome-associated protein ECM29 homolog OS=Mus musculus GN=Ecm29 PE=1 SV=3	Q6PDI5	203.573		311.465	371.988	NA	286.192	350.096	NA	407.162	323.85	394.57	371.7	323.215	368.92	0.136406	0.105052	0.229936	0.539455
Nucleoprotein TPR OS=Mus musculus GN=Tpr PE=1 SV=1	F6ZDS4	273.824		216.786	247.342	252.327	NA	241.963	169.816	260.201	186.693	207.357	268.9	238.818	213.206	0.0805747	0.17636	0.229744	0.539455
Acetolactate synthase-like protein OS=Mus musculus GN=Ilvbl PE=2 SV=1	Q8BU33	68.113		7.9651	NA	5.99913	6.31663	9.80329	6.05136	8.17483	8.69991	NA	6.6	6.76029	8.18235	0.156118	0.192418	0.231217	0.540436
MAP/microtubule affinity-regulating kinase 3 OS=Mus musculus GN=Mark3 PE=1 SV=2	Q03141	84.337		47.4149	47.7563	57.0827	39.3575	56.2947	63.5393	57.7812	45.4526	48.938	45.9	47.9028	54.4012	0.151283	0.132694	0.231124	0.540436
Creatine kinase S-type, mitochondrial OS=Mus musculus GN=Ckmt2 PE=1 SV=1	Q6P8J7	47.443	Acetyl [K79; T81; S83; T86; K276]	3523.5	2755.15	2715.97	1985.37	2294.71	2086.4	2317.47	NA	2331.18	2321.1	2745	2257.44	0.228867	0.0509505	0.231565	0.540589
Probable E3 ubiquitin-protein ligase HERC4 OS=Mus musculus GN=Herc4 PE=2 SV=2	Q6PAV2	118.336		NA	39.872	42.9029	41.1391	42.3324	NA	52.1146	40.3037	45.9821	45.5	41.3047	45.1832	0.0368532	0.114731	0.231712	0.540589
Vesicle-associated membrane protein 2 OS=Mus musculus GN=Vamp2 PE=1 SV=1	B0QZN5	17.851		89.72	95.5877	59.4459	59.4411	59.4139	32.9043	90.4805	43.0557	NA	119.3	76.0487	56.4636	0.254088	0.445784	0.231988	0.540731
Phenylalanine--tRNA ligase, mitochondrial OS=Mus musculus GN=Fars2 PE=2 SV=1	Q99M01	52.303		79.8764	90.6318	NA	83.7359	86.8928	92.8505	91.5024	88.7746	NA	75.1	84.748	90.0051	0.0642929	0.0297703	0.232439	0.54078
Glucocorticoid receptor OS=Mus musculus GN=Nr3c1 PE=1 SV=1	E9PYV1	87.264		89.8703	65.1017	76.0799	NA	59.711	NA	66.6063	70.0432	65.6886	67.7	77.0173	65.5123	0.161144	0.0656024	0.232257	0.54078
Chloride intracellular channel protein 5 OS=Mus musculus GN=Clic5 PE=1 SV=1	Q8BXK9	28.269		143.372	155.283	136.708	NA	NA	166.223	151.513	154.557	146.595	171.2	145.121	154.722	0.0648458	0.0539008	0.233584	0.541156
LIM and SH3 domain protein 1 OS=Mus musculus GN=Lasp1 PE=1 SV=1	Q61792	29.975		NA	97.0894	97.8949	92.32	99.2212	91.7159	NA	113.01	108.386	91.2	95.7681	103.083	0.0314634	0.0921662	0.23305	0.541156
Platelet glycoprotein 4 OS=Mus musculus GN=Cd36 PE=1 SV=2	Q08857	52.664		690.634	690.889	NA	699.527	737.624	NA	646.555	861.646	826.254	661	693.683	768.02	0.00729738	0.125418	0.233676	0.541156
cGMP-dependent 3prime,5prime-cyclic phosphodiesterase OS=Mus musculus GN=Pde2a PE=1 SV=1	Q3TXZ6	105.551		61.9173	75.1636	57.2644	40.9771	NA	73.5618	75.8959	63.7402	65.6886	82.6	58.8306	69.7216	0.239885	0.0848171	0.23316	0.541156
Thrombospondin 1 OS=Mus musculus GN=Thbs1 PE=1 SV=1	Q80YQ1	129.607		2120.44	152.88	489.566	2096.31	289.94	381.236	221.835	347.286	260.674	366.4	1214.8	300.194	0.856911	0.214547	0.23329	0.541156
Far upstream element-binding protein 2 OS=Mus musculus GN=Khsrp PE=1 SV=2	Q3U0V1	76.728		NA	99.4172	118.983	95.5593	116.154	NA	116.398	122.687	111.014	121.6	104.653	116.563	0.120005	0.0409898	0.23413	0.541709
Tyrosine--tRNA ligase, mitochondrial OS=Mus musculus GN=Yars2 PE=1 SV=2	Q8BYL4	52.564		73.1136	92.1336	96.7133	NA	74.8615	87.1774	80.262	64.5391	70.2869	75.4	87.3202	75.4254	0.143318	0.116101	0.234542	0.542162
Vesicle-trafficking protein SEC22b OS=Mus musculus GN=Sec22b PE=1 SV=3	O08547	24.725		57.6342	54.4392	35.4494	35.9562	NA	57.1097	56.2949	47.2281	57.6965	61.9	45.8698	54.5823	0.257551	0.0904392	0.23498	0.54243
NudC domain-containing protein 3 OS=Mus musculus GN=Nudcd3 PE=2 SV=3	Q8R1N4	40.865		NA	47.0805	41.2668	30.6114	NA	44.4397	47.5627	46.9618	54.1931	53.7	39.6529	48.2893	0.210636	0.0861876	0.235243	0.54243
Poly(U)-binding-splicing factor PUF60 OS=Mus musculus GN=Puf60 PE=2 SV=2	Q3UEB3	60.211		38.9989	40.9232	NA	38.2237	43.5207	NA	48.3058	36.22	45.8726	50.9	39.382	43.4798	0.0352934	0.120039	0.235736	0.54243
Protein 9030617O03Rik OS=Mus musculus GN=9030617O03Rik PE=1 SV=1	E9QMK9	69.877		544.106	589.895	652.451	NA	515.416	304.648	689.287	491.456	532.297	570.3	595.484	506.621	0.0913345	0.27051	0.235552	0.54243
Glucose 1,6-bisphosphate synthase OS=Mus musculus GN=Pgm2l1 PE=1 SV=1	Q8CAA7	70.234		46.7386	52.9374	65.8087	NA	44.5604	NA	43.9397	48.6485	48.1717	46	55.1615	46.3301	0.176348	0.0522974	0.235627	0.54243
Interferon-activable protein 205-A OS=Mus musculus GN=Ifi205a PE=2 SV=1	Q8CGE8	45.148		NA	31.2368	31.1773	43.5686	48.7194	NA	32.3278	47.672	43.9019	46.2	35.3276	43.1553	0.202023	0.173998	0.236277	0.543178
Arachidonate 12-lipoxygenase, 12S-type OS=Mus musculus GN=Alox12 PE=1 SV=4	P39655	75.341		307.257	52.2616	102.349	406.208	73.9703	NA	77.1964	85.3124	81.4539	104.2	217.019	79.4833	0.772101	0.0622676	0.236601	0.543426
Isocitrate dehydrogenase [NAD] subunit alpha, mitochondrial OS=Mus musculus GN=Idh3a PE=1 SV=1	Q9D6R2	39.613		351.967	NA	476.84	370.09	485.56	420.569	NA	438.191	510.072	506.1	399.632	463.598	0.168843	0.0892777	0.236927	0.543678
Ribosome-releasing factor 2, mitochondrial OS=Mus musculus GN=Gfm2 PE=2 SV=2	Q8R2Q4	86.055		285.09	251.321	292.321	NA	252.806	NA	238.557	288.074	230.896	225.6	276.244	252.583	0.0792223	0.100333	0.237201	0.543812
GTP-binding protein SAR1a OS=Mus musculus GN=Sar1a PE=1 SV=1	Q99JZ4	22.385		89.9455	88.8297	69.3536	64.3001	88.3782	NA	88.5297	85.3124	88.3512	94.1	78.1072	87.6429	0.168943	0.0177498	0.237669	0.54391
Nucleolar protein 3 OS=Mus musculus GN=Nol3 PE=1 SV=1	Q9D1X0	24.552		150.285	142.293	127.618	118.234	154.476	NA	153.092	124.817	171.666	164	134.607	151.013	0.106951	0.128467	0.237858	0.54391
Sorting nexin-2 OS=Mus musculus GN=Snx2 PE=1 SV=2	Q9CWK8	58.435		144.574	131.63	134.435	119.692	142.296	143.72	138.972	NA	135.757	152.9	132.583	140.186	0.0772009	0.0253994	0.237893	0.54391
Ezrin OS=Mus musculus GN=Ezr PE=1 SV=3	P26040	69.364		162.909	138.163	166.158	141.395	173.34	75.0747	142.316	117.715	135.976	143.5	152.156	128.884	0.0947301	0.280483	0.238336	0.544411
Prolow-density lipoprotein receptor-related protein 1 OS=Mus musculus GN=Lrp1 PE=1 SV=1	Q91ZX7	504.411		122.783	123.37	148.342	99.4465	149.277	123.296	141.016	138.4	139.807	122.8	123.485	138.359	0.161708	0.0681128	0.238545	0.544411
ATP synthase subunit e, mitochondrial OS=Mus musculus GN=Atp5i PE=1 SV=2	Q06185	8.23		1383.75	1244.59	NA	846.267	839.964	1189.66	598.528	906.3	963.543	1045.2	1158.2	899.599	0.240856	0.237419	0.239657	0.544765
Growth factor receptor-bound protein 2 OS=Mus musculus GN=Grb2 PE=1 SV=1	Q60631	25.222		NA	197.708	194.699	210.231	243.3	NA	237.999	178.082	253.996	239.6	200.879	228.344	0.0410048	0.149609	0.239187	0.544765
Proteasome subunit alpha type-4 OS=Mus musculus GN=Psma4 PE=1 SV=1	Q9R1P0	29.452		25.323	34.9912	32.4499	NA	36.0939	28.3657	34.5573	48.5597	37.6615	41.4	30.9214	37.0476	0.162091	0.198072	0.239017	0.544765
ATP synthase mitochondrial F1 complex assembly factor 2 OS=Mus musculus GN=Atpaf2 PE=1 SV=1	Q91YY4	33.268		80.177	106.175	115.347	75.7996	112.292	NA	110.36	94.7225	118.021	91.5	94.3747	108.849	0.205255	0.0915354	0.239788	0.544765
Twinfilin-1 OS=Mus musculus GN=Twf1 PE=1 SV=2	Q91YR1	40.054		NA	47.3058	56.3555	39.5194	61.3448	77.533	43.0108	54.4188	53.7552	45.1	47.7269	58.0125	0.176544	0.219441	0.239799	0.544765
Signal transducing adapter molecule 2 OS=Mus musculus GN=Stam2 PE=1 SV=1	O88811	57.419		76.7204	80.4949	96.8042	NA	75.3071	70.5362	80.6336	72.5289	76.7462	67	84.6732	75.1504	0.126061	0.051879	0.24	0.544765
39S ribosomal protein L55, mitochondrial OS=Mus musculus GN=Mrpl55 PE=2 SV=1	Q9CZ83	15.112		43.5075	45.4285	42.6302	NA	39.6588	38.7665	35.7649	26.3661	52.332	52.3	43.8554	38.5776	0.0326358	0.24158	0.24175	0.547256
40S ribosomal protein S14 OS=Mus musculus GN=Rps14 PE=2 SV=3	P62264	16.263		52.6748	87.403	86.2603	57.1736	92.8342	69.0233	96.7975	NA	83.2056	79.5	70.8779	85.4652	0.26128	0.144597	0.241469	0.547256
Importin-7 OS=Mus musculus GN=Ipo7 PE=1 SV=2	Q9EPL8	119.41		NA	242.611	228.967	271.453	229.486	NA	224.994	224.866	231.334	264.4	247.677	227.67	0.0875798	0.0142878	0.241737	0.547256
Nuclear receptor corepressor 2 OS=Mus musculus GN=Ncor2 PE=1 SV=1	F8VQL9	273.242	Acetyl [S887]	51.698	41.2987	43.3574	34.4985	47.0855	NA	50.2566	46.9618	46.6389	48.4	42.7131	47.7357	0.165891	0.0354269	0.242461	0.547879
Protein Sec16a OS=Mus musculus GN=Sec16a PE=1 SV=1	A2AIX1	256.314		106.853	NA	90.6233	106.249	89.8635	NA	86.1144	93.3909	100.613	102.6	101.242	92.4955	0.0908786	0.0667456	0.242391	0.547879
Protein Nbeal1 OS=Mus musculus GN=Nbeal1 PE=1 SV=1	E9PYP2	305.983		91.4483	107.602	100.258	NA	104.866	109.681	111.011	NA	104.226	104.9	99.7695	107.446	0.0810653	0.0316657	0.242942	0.548472
Myoglobin OS=Mus musculus GN=Mb PE=1 SV=3	P04247	17.059	Acetyl [K57; S133; K134]	5564.37	NA	4832.85	5827.34	6563.75	3357.37	4091.23	4019.18	NA	9509.2	5408.18	4507.88	0.0952841	0.312744	0.243579	0.548984
Protein 3425401B19Rik OS=Mus musculus GN=3425401B19Rik PE=1 SV=1	D3Z1D3	154.383		47.0391	59.9957	61.0821	43.4066	60.008	59.7572	57.967	54.9515	64.1559	65.8	52.8809	59.3679	0.169762	0.0564677	0.243605	0.548984
Transaldolase OS=Mus musculus GN=Taldo1 PE=1 SV=2	Q93092	37.363		71.3101	67.054	79.6248	NA	70.8511	NA	68.5571	62.8524	65.2507	66.8	72.663	66.8778	0.0879907	0.052836	0.244089	0.549144
Methionine--tRNA ligase, mitochondrial OS=Mus musculus GN=Mars2 PE=2 SV=2	Q499X9	65.763		NA	70.5832	85.3513	75.7996	77.6837	NA	67.9998	64.3616	71.1627	78.8	77.2447	70.3019	0.0969562	0.0803891	0.244112	0.549144
ATP-dependent (S)-NAD(P)H-hydrate dehydratase OS=Mus musculus GN=Carkd PE=1 SV=1	K3W4M4	38.887		170.724	162.416	207.606	NA	145.118	NA	150.956	161.037	179.002	142.3	180.249	159.028	0.133447	0.0933832	0.245298	0.551318
Alpha-protein kinase 3 OS=Mus musculus GN=Alpk3 PE=1 SV=1	D3YUT2	180.004		70.709	68.2555	73.9893	65.2719	68.1774	NA	70.7866	85.49	76.3083	82.2	69.5564	75.1906	0.0531675	0.101839	0.246072	0.552564
Toll-interacting protein OS=Mus musculus GN=Tollip PE=1 SV=1	Q9QZ06	30.325		41.704	36.1176	42.5393	NA	35.7969	NA	38.7376	36.9302	36.0193	37.6	40.1203	36.871	0.0870266	0.0362752	0.246401	0.552576
Anamorsin OS=Mus musculus GN=Ciapin1 PE=1 SV=1	Q8WTY4	33.408		NA	39.4966	51.538	56.6877	79.6146	49.5455	52.6719	79.0094	46.6389	69.2	49.2408	61.4961	0.179177	0.266755	0.246737	0.552576
Retinal dehydrogenase 1 OS=Mus musculus GN=Aldh1a1 PE=1 SV=5	P24549	54.433		107.228	120.667	168.885	NA	160.12	NA	160.71	159.617	166.521	142.6	132.26	161.742	0.245137	0.0198899	0.246732	0.552576
Alpha-1-syntrophin OS=Mus musculus GN=Snta1 PE=1 SV=1	Q61234	53.632		57.8597	58.6441	60.1731	NA	53.324	58.6225	54.6228	62.9412	45.8726	61	58.8923	55.0766	0.0199776	0.115696	0.247144	0.552996
Carnitine O-acetyltransferase OS=Mus musculus GN=Crat PE=1 SV=3	P47934	70.794		641.34	809.529	671.357	528.33	708.511	NA	798.626	753.785	716.225	673.7	662.639	744.287	0.174574	0.0554526	0.247916	0.554231
Rho GDP-dissociation inhibitor 2 OS=Mus musculus GN=Arhgdib PE=2 SV=3	Q61599	22.836		182.671	78.0921	105.712	207.801	93.7254	NA	88.251	99.3388	102.255	124.2	143.569	95.8926	0.4289	0.0646922	0.248628	0.554836
Oxysterol-binding protein-related protein 1 OS=Mus musculus GN=Osbpl1a PE=1 SV=2	Q91XL9	107.727		111.436	103.847	105.894	NA	101.598	NA	106.923	87.3542	105.211	99.6	107.059	100.272	0.0366743	0.0886899	0.248541	0.554836
DnaJ homolog subfamily A member 2 OS=Mus musculus GN=Dnaja2 PE=1 SV=1	Q9QYJ0	45.717		270.513	238.256	328.952	NA	226.515	NA	255.556	245.462	227.83	207.3	279.24	238.841	0.164639	0.0590336	0.249302	0.555847
26S protease regulatory subunit 6B OS=Mus musculus GN=Psmc4 PE=1 SV=2	P54775	47.379		219.04	223.689	210.606	205.21	263.946	NA	237.999	201.696	230.239	262.4	214.636	233.47	0.0386492	0.109741	0.249533	0.555869
60 kDa heat shock protein, mitochondrial OS=Mus musculus GN=Hspd1 PE=1 SV=1	P63038	60.917		3164.47	2517.12	2793.96	NA	2549.15	2510.37	2512.55	NA	2549.81	2315.9	2825.18	2530.47	0.114968	0.00868303	0.250517	0.556589
Complement factor I OS=Mus musculus GN=Cfi PE=1 SV=3	Q61129	67.217		217.688	NA	256.872	284.734	264.392	NA	329.966	325.448	247.318	226	253.098	291.781	0.13308	0.144306	0.250474	0.556589
Tyrosine-protein kinase SYK OS=Mus musculus GN=Syk PE=1 SV=2	P48025	71.331		54.854	43.4012	53.5377	NA	61.4934	65.4303	55.8304	56.1056	47.4053	55.7	50.5976	57.253	0.123859	0.118838	0.25052	0.556589
39S ribosomal protein L22, mitochondrial OS=Mus musculus GN=Mrpl22 PE=2 SV=1	Q8BU88	23.79		NA	72.1601	67.0812	62.1945	75.7527	39.5229	65.956	60.0116	53.0983	62.6	67.1453	58.8683	0.0742132	0.231698	0.25201	0.557952
Elongation factor Ts, mitochondrial OS=Mus musculus GN=Tsfm PE=1 SV=1	Q9CZR8	35.312		199.653	239.007	245.783	NA	208.246	NA	207.808	191.043	214.145	214.9	228.148	205.31	0.109176	0.0484188	0.252465	0.557952
Inorganic pyrophosphatase 2, mitochondrial OS=Mus musculus GN=Ppa2 PE=1 SV=1	Q91VM9	38.09		413.358	435.438	446.026	NA	433.276	NA	376.507	337.699	439.129	400.9	431.608	396.652	0.0386172	0.122014	0.251885	0.557952
Guanine nucleotide-binding protein subunit alpha-11 OS=Mus musculus GN=Gna11 PE=1 SV=1	P21278	41.997		142.846	129.678	108.53	124.389	140.662	NA	141.387	129.167	135.1	130	126.361	136.579	0.112346	0.0416163	0.252254	0.557952
LIM and senescent cell antigen-like domains 1, isoform CRA_c OS=Mus musculus GN=Lims1 PE=1 SV=2	Q9D7B2	45.563		NA	323.481	361.311	373.977	365.544	434.185	472.933	317.369	382.527	345.5	352.923	394.512	0.0744415	0.153441	0.252289	0.557952
SH3 domain-containing kinase-binding protein 1 OS=Mus musculus GN=Sh3kbp1 PE=1 SV=1	Q8R550	78.122		69.131	47.4559	64.8997	44.8643	50.3533	43.8724	54.5299	41.1026	NA	52.4	56.5877	47.4645	0.215771	0.128523	0.252206	0.557952
Nucleobindin-1 OS=Mus musculus GN=Nucb1 PE=1 SV=2	Q02819	53.376		407.272	287.589	325.953	196.625	284.295	151.095	281.381	142.217	310.269	290.2	304.36	233.852	0.287341	0.344022	0.252888	0.558397
Neuropilin-1 OS=Mus musculus GN=Nrp1 PE=1 SV=2	P97333	102.935		93.928	88.0788	77.8069	71.7505	99.5183	NA	82.5844	88.3307	92.1831	90.2	82.8911	90.6541	0.120376	0.0783713	0.253405	0.559047
Myotubularin-related protein 5 OS=Mus musculus GN=Sbf1 PE=1 SV=2	Q6ZPE2	208.561		80.1018	84.4746	98.3494	68.5112	89.2694	79.9914	105.065	90.3726	96.7813	85.9	82.8592	92.296	0.148797	0.100977	0.254185	0.560277
Tether containing UBX domain for GLUT4 OS=Mus musculus GN=Aspscr1 PE=1 SV=1	Q8VBT9	59.759		197.249	173.004	174.611	NA	162.348	128.591	172.415	NA	186.665	175.4	181.621	162.505	0.0746481	0.15207	0.254637	0.560782
Double-stranded RNA-binding protein Staufen homolog 1 OS=Mus musculus GN=Stau1 PE=1 SV=1	A2A5S3	54.821		39.9758	37.6944	45.5389	32.8789	33.5689	37.821	35.9507	33.468	NA	33.4	39.022	35.2021	0.134696	0.0593469	0.254866	0.560795
Troponin T, cardiac muscle OS=Mus musculus GN=Tnnt2 PE=1 SV=1	J3QQ13	35.922		NA	1756.77	1555.5	1538.67	1869.16	NA	1449.45	1908.83	2093.61	2188.9	1616.98	1830.26	0.0750502	0.148646	0.255331	0.561326
Protein Ighv1-76 OS=Mus musculus GN=Ighv1-76 PE=4 SV=1	A0A0B4J1N0	10.872		22.0919	43.4012	38.1763	NA	62.8302	NA	39.6665	34.4445	53.7552	69.2	34.5564	47.6741	0.321395	0.27237	0.256486	0.563372
Caprin-1 OS=Mus musculus GN=Caprin1 PE=1 SV=2	Q60865	78.121		177.787	137.562	175.611	NA	144.821	117.623	151.234	163.523	138.384	130.5	163.653	143.117	0.13823	0.118862	0.257841	0.565855
LIM and cysteine-rich domains protein 1 OS=Mus musculus GN=Lmcd1 PE=1 SV=1	Q8VEE1	40.969		202.434	184.192	207.152	NA	195.917	NA	161.174	192.996	186.994	175.8	197.926	184.27	0.0612628	0.085956	0.258506	0.566821
Chloride channel CLIC-like 1, isoform CRA_a OS=Mus musculus GN=Clcc1 PE=1 SV=1	A2AEM2	61.201		NA	43.9268	68.3538	67.0535	73.5247	79.0459	NA	84.691	59.0103	75.9	59.778	74.068	0.2299	0.148851	0.259247	0.56795
Endoplasmic reticulum aminopeptidase 1 OS=Mus musculus GN=Erap1 PE=2 SV=2	Q9EQH2	106.531		60.6399	83.1981	83.2607	57.3356	79.0205	NA	83.1418	77.7666	82.2203	77.7	71.1086	80.5373	0.197737	0.031732	0.259736	0.568525
Deoxyuridine triphosphatase, isoform CRA_b OS=Mus musculus GN=Dut PE=1 SV=1	Q8VCG1	21.238		170.273	163.918	173.611	NA	185.371	114.787	167.863	146.744	155.463	183.2	169.267	154.046	0.0290906	0.170791	0.260457	0.569574
Arpin OS=Mus musculus GN=Arpin PE=1 SV=1	Q9D0A3	25.178		40.2763	28.9842	32.7225	NA	27.1819	NA	27.4043	30.8048	31.0926	27.3	33.9943	29.1209	0.16922	0.0726559	0.260668	0.569574
Complement component 1 Q subcomponent-binding protein, mitochondrial OS=Mus musculus GN=C1qbp PE=1 SV=1	Q8R5L1	31.006		584.458	475.536	444.481	NA	424.215	NA	426.856	422.922	484.892	452.1	501.491	439.721	0.146582	0.0685844	0.261218	0.570281
Lipoyltransferase 1, mitochondrial OS=Mus musculus GN=Lipt1 PE=2 SV=1	Q8VCM4	42.119		92.1246	92.0585	100.985	NA	91.6459	NA	71.9014	91.6154	93.8253	86.7	95.0562	87.247	0.0540203	0.117856	0.261917	0.570816
Cleft lip and palate transmembrane protein 1 homolog OS=Mus musculus GN=Clptm1 PE=2 SV=1	Q8VBZ3	75.243		NA	161.515	139.707	185.288	181.064	227.115	147.704	214.835	169.477	155.5	162.17	188.039	0.140578	0.173654	0.261833	0.570816
Wolframin OS=Mus musculus GN=Wfs1 PE=1 SV=1	P56695	100.514		NA	75.9145	88.5327	71.7505	93.2798	NA	82.2128	87.9756	82.4393	85.1	78.7325	86.4769	0.110993	0.0608285	0.262372	0.571312
Pigment epithelium-derived factor OS=Mus musculus GN=Serpinf1 PE=1 SV=2	P97298	46.205		16.2308	20.6493	19.6335	NA	20.4978	18.9105	22.4808	22.2824	NA	21.6	18.8379	21.0429	0.122851	0.0797476	0.262899	0.571965
Glycophorin-C OS=Mus musculus GN=Gypc PE=3 SV=2	Q78HU7	10.322		29.9818	37.5443	61.3548	63.6522	27.4789	NA	40.7813	30.2721	43.464	26.9	48.1333	35.4991	0.351194	0.220004	0.263674	0.572345
Mitochondrial import receptor subunit TOM34 OS=Mus musculus GN=Tomm34 PE=2 SV=1	Q9CYG7	34.257		NA	33.3393	31.2682	32.555	31.935	35.9299	29.448	28.0528	25.3996	38.3	32.3875	30.1531	0.0322857	0.13271	0.263757	0.572345
Protein Akap6 OS=Mus musculus GN=Akap6 PE=1 SV=1	E9Q9K8	254.165		20.6642	33.1891	26.178	NA	31.1923	31.9587	NA	30.5385	35.5814	35.2	26.6771	32.3177	0.23531	0.0696785	0.263554	0.572345
Iron-sulfur cluster co-chaperone protein HscB, mitochondrial OS=Mus musculus GN=Hscb PE=2 SV=2	Q8K3A0	26.628		121.656	122.62	138.889	NA	120.61	NA	110.546	70.3983	130.83	101.7	127.721	108.096	0.0758171	0.244792	0.265135	0.572523
Proteasome activator complex subunit 3 OS=Mus musculus GN=Psme3 PE=1 SV=1	P61290	29.488		61.3914	52.562	57.9916	66.0817	56.8888	47.4654	52.4861	53.2648	63.937	65.2	59.5067	54.8084	0.0957077	0.111489	0.264821	0.572523
Uncharacterized protein C17orf59 homolog OS=Mus musculus PE=1 SV=1	Q9D6W8	37.988		NA	31.0866	33.9951	29.4776	32.8262	24.9619	23.7813	31.515	NA	35.4	31.5198	28.2711	0.0726422	0.161295	0.264422	0.572523
Glycerol-3-phosphate dehydrogenase 1-like protein OS=Mus musculus GN=Gpd1l PE=1 SV=2	Q3ULJ0	38.201		196.347	194.029	234.875	148.198	158.635	176.246	NA	163.523	171.995	156.1	193.362	167.6	0.183393	0.0476155	0.264811	0.572523
39S ribosomal protein L37, mitochondrial OS=Mus musculus GN=Mrpl37 PE=2 SV=1	Q921S7	48.31		160.73	190.725	177.156	NA	175.42	147.88	178.081	150.739	161.594	167	176.204	162.743	0.0852439	0.0848249	0.265204	0.572523
Serine/threonine-protein kinase WNK2 OS=Mus musculus GN=Wnk2 PE=1 SV=1	E9QM73	233.893		NA	57.4427	56.7191	55.23	61.3448	54.8404	NA	57.9698	59.7767	61.2	56.4639	58.4829	0.0199805	0.0477501	0.264467	0.572523
2-oxoglutarate dehydrogenase, mitochondrial OS=Mus musculus GN=Ogdh PE=1 SV=3	Q60597	116.375	Acetyl [S102; S103; T106; K387; T388; K528]	3320.02	4079.11	4655.78	NA	3648.9	2524.36	4358.3	3285.37	3310.05	2908.2	4018.3	3425.4	0.166726	0.193926	0.267155	0.574623
Ras-related protein Rab-5C OS=Mus musculus GN=Rab5c PE=1 SV=1	Q8C266	25.336	Acetyl [T104; T106; T108]	109.708	125.022	116.529	NA	124.175	103.251	133.77	152.071	131.487	114.7	117.086	128.951	0.0655281	0.136949	0.266656	0.574623
COP9 signalosome complex subunit 4 OS=Mus musculus GN=Cops4 PE=1 SV=1	O88544	46.256		306.28	273.547	376.491	NA	286.078	NA	245.431	265.436	302.825	270	318.773	274.942	0.164997	0.09063	0.266537	0.574623
T-complex protein 1 subunit epsilon OS=Mus musculus GN=Cct5 PE=1 SV=1	P80316	59.586		221.52	223.614	NA	208.935	233.348	223.9	NA	219.895	223.779	232.5	218.023	225.231	0.0364169	0.0254073	0.267548	0.574623
AP-3 complex subunit delta-1 OS=Mus musculus GN=Ap3d1 PE=1 SV=1	O54774	134.996		15.9302	27.3322	26.9052	13.1192	24.5082	NA	28.519	22.0161	27.8082	24.1	20.8217	25.7129	0.353633	0.117496	0.26698	0.574623
Myopalladin OS=Mus musculus GN=Mypn PE=2 SV=2	Q5DTJ9	144.024		32.0858	27.3322	34.4496	NA	26.5877	NA	23.0382	34.0895	26.4944	22.3	31.2892	27.5524	0.115852	0.169151	0.267505	0.574623
Glyceraldehyde-3-phosphate dehydrogenase OS=Mus musculus GN=Gapdh PE=1 SV=1	A0A0A0MQF6	38.629	Acetyl [T127; T128; K131; S149; K163; K239]	4158.46	NA	4844.84	3510.91	4462.28	4957.01	4542.51	5069.12	4778.63	4536.6	4171.41	4761.91	0.159912	0.0546235	0.268485	0.576001
Tumor protein p63-regulated gene 1-like protein OS=Mus musculus GN=Tprg1l PE=1 SV=1	Q9DBS2	29.795		68.5299	67.7298	62.7182	NA	68.0289	61.0809	NA	55.3066	64.5938	65.8	66.326	62.2526	0.0474916	0.0872315	0.268648	0.576001
NADH dehydrogenase [ubiquinone] iron-sulfur protein 8, mitochondrial OS=Mus musculus GN=Ndufs8 PE=1 SV=1	Q8K3J1	24.023	Acetyl [K51]	NA	204.541	188.973	225.455	202.75	NA	290.114	196.192	276.221	246.2	206.323	241.319	0.088727	0.201921	0.270979	0.576014
MCG140437, isoform CRA_d OS=Mus musculus GN=Myh2 PE=1 SV=1	G3UW82	223.081	Acetyl [K614; S615; S616; K618; T1013; T1164; S1165; K1172; K1777; S1896; T1898; S1901; K1902]	NA	125.698	146.07	145.768	163.834	NA	133.398	143.282	178.892	186.5	139.179	154.852	0.0838888	0.131962	0.269245	0.576014
Protein Igkv5-39 OS=Mus musculus GN=Igkv5-39 PE=4 SV=4	A0A075B5M7	10.436		53.5014	87.7034	75.0801	106.897	42.3324	55.786	83.6063	67.8238	70.9437	107.4	80.7954	64.0984	0.277368	0.244711	0.270083	0.576014
Inorganic pyrophosphatase OS=Mus musculus GN=Ppa1 PE=1 SV=1	Q9D819	32.646		301.396	332.642	356.857	NA	310.735	NA	284.726	278.752	341.471	366.9	330.299	303.921	0.0841808	0.0941898	0.271054	0.576014
Transformer-2 protein homolog beta OS=Mus musculus GN=Tra2b PE=2 SV=1	P62996	33.646		74.6164	71.8597	NA	68.9971	69.5143	35.5517	83.0489	62.5861	59.5577	79.9	71.8244	62.0517	0.039121	0.279749	0.269728	0.576014
Protein SEC13 homolog OS=Mus musculus GN=Sec13 PE=2 SV=3	Q9D1M0	35.543		73.7147	75.6141	86.7147	NA	88.6752	99.2801	111.568	80.4298	68.4257	82.3	78.6812	89.6757	0.0892434	0.185725	0.271173	0.576014
Peptidyl-prolyl cis-trans isomerase D OS=Mus musculus GN=Ppid PE=1 SV=3	Q9CR16	40.717		123.684	100.844	121.164	103.01	115.263	NA	114.355	130.854	122.728	123.5	112.176	120.8	0.106189	0.063585	0.270514	0.576014
Translation initiation factor eIF-2B subunit delta OS=Mus musculus GN=Eif2b4 PE=1 SV=1	D3Z780	62.314		74.391	59.3199	79.534	NA	67.1377	62.2155	NA	58.5025	59.6672	72.7	71.0816	61.8807	0.147795	0.0619309	0.270827	0.576014
Fragile X mental retardation syndrome-related protein 1 OS=Mus musculus GN=Fxr1 PE=1 SV=2	Q61584	76.175		176.51	188.547	204.425	NA	216.564	NA	208.83	192.996	192.687	178.5	189.827	202.769	0.0737601	0.0586433	0.270364	0.576014
Glutaminyl-tRNA synthetase OS=Mus musculus GN=Qars PE=1 SV=1	Q8BML9	87.621		79.3504	87.2529	NA	74.3419	96.5476	NA	81.5625	79.0094	92.7305	78.5	80.3151	87.4625	0.0810471	0.0971407	0.268884	0.576014
Heat shock protein 105 kDa OS=Mus musculus GN=Hsph1 PE=1 SV=2	Q61699	96.346		NA	165.42	200.607	143.825	194.135	199.128	153.836	243.42	200.898	195.7	169.951	198.283	0.168644	0.160232	0.27073	0.576014
Uncharacterized protein OS=Mus musculus GN=Gm10260 PE=3 SV=2	F6YVP7	17.661		91.5986	92.3589	107.621	104.791	107.688	NA	98.5625	103.6	110.357	94.4	99.0924	105.052	0.0837681	0.0489445	0.272527	0.576543
Synaptosomal-associated protein 47 OS=Mus musculus GN=Snap47 PE=1 SV=1	Q8R570	46.495		24.4213	24.4789	17.3611	NA	18.5668	NA	19.3223	14.8254	21.0204	25.6	22.0871	18.4337	0.185308	0.141872	0.271905	0.576543
N-acetylglucosamine-6-sulfatase OS=Mus musculus GN=Gns PE=2 SV=1	Q8BFR4	61.136		35.8429	33.0389	NA	28.0199	38.9161	34.0389	NA	38.7945	32.4064	34.8	32.3006	36.039	0.122704	0.0921218	0.272274	0.576543
Protein diaphanous homolog 1 OS=Mus musculus GN=Diap1 PE=1 SV=1	E9PV41	140.312		54.1777	35.667	37.1764	50.0472	30.3011	45.7634	39.1091	33.468	39.7416	35	44.2671	37.6767	0.208625	0.159152	0.271809	0.576543
Dedicator of cytokinesis protein 9 OS=Mus musculus GN=Dock9 PE=1 SV=1	F8VPN7	241.235		84.0844	82.4472	84.8059	NA	82.5853	NA	81.4696	74.9258	84.6289	78.2	83.7792	80.9024	0.0144263	0.0518362	0.272569	0.576543
Prefoldin subunit 2 OS=Mus musculus GN=Pfdn2 PE=2 SV=2	O70591	16.524		40.5769	31.6874	36.9946	NA	32.9747	NA	29.3551	20.5069	39.6322	41.1	36.4196	30.6172	0.122807	0.260362	0.273258	0.577031
ELKS/Rab6-interacting/CAST family member 1 OS=Mus musculus GN=Erc1 PE=1 SV=1	F8VPM7	128.252		86.9398	89.055	104.167	70.9406	107.688	NA	109.617	84.4247	93.3874	92.2	87.7755	98.7792	0.154877	0.121475	0.273029	0.577031
Protein ERGIC-53 OS=Mus musculus GN=Lman1 PE=2 SV=1	Q9D0F3	57.753		NA	64.8765	49.4474	49.0754	57.0373	NA	64.6555	58.1474	68.5352	65.2	54.4664	62.0938	0.165557	0.0878137	0.273559	0.577182
Aspartate aminotransferase, mitochondrial OS=Mus musculus GN=Got2 PE=1 SV=1	P05202	47.381	Acetyl [K90; K122; K159; K396; K404]	1062.44	1420.98	1487.88	980.05	1421.77	NA	1496.09	1267.17	1427.96	1369.7	1237.83	1403.25	0.205054	0.0689582	0.277771	0.577472
Glutathione S-transferase theta-2 OS=Mus musculus GN=Gstt2 PE=2 SV=4	Q61133	27.617		NA	90.3315	93.7137	78.0671	88.0811	63.9175	NA	66.4922	90.7598	86.3	87.3708	77.3126	0.094228	0.181897	0.277869	0.577472
Tryptophan--tRNA ligase, mitochondrial OS=Mus musculus GN=Wars2 PE=2 SV=2	Q9CYK1	40.127		39.1492	33.0389	29.5412	NA	31.7864	27.042	30.9343	25.8334	34.0486	39	33.9098	29.929	0.143405	0.113971	0.277866	0.577472
26S protease regulatory subunit 6A OS=Mus musculus GN=Psmc3 PE=1 SV=2	O88685	49.518		243.912	209.572	228.24	NA	221.465	NA	204.742	206.579	218.196	222.5	227.241	212.746	0.0756547	0.0391223	0.277778	0.577472
Cytochrome P450 20A1 OS=Mus musculus GN=Cyp20a1 PE=2 SV=1	Q8BKE6	52.116		95.8066	99.267	NA	93.9397	104.568	89.2576	98.8412	102.091	116.597	113.6	96.3378	102.271	0.0280586	0.0967557	0.276495	0.577472
Protein kinase C and casein kinase substrate in neurons protein 2 OS=Mus musculus GN=Pacsin2 PE=1 SV=1	Q9WVE8	55.798		383.076	384.979	369.765	NA	369.703	NA	377.436	345.6	379.133	356.9	379.273	367.968	0.0218559	0.0420326	0.275107	0.577472
V-type proton ATPase subunit H OS=Mus musculus GN=Atp6v1h PE=1 SV=1	Q8BVE3	55.819		28.3287	34.3905	39.6306	32.8789	37.2822	43.305	37.437	31.3374	37.771	36	33.8072	37.4265	0.137821	0.113181	0.275119	0.577472
MCG53395 OS=Mus musculus GN=Pdp2 PE=1 SV=1	Q504M2	59.909		25.1727	22.3013	NA	19.7597	20.9434	NA	16.8141	19.9743	22.2247	19.7	22.4112	19.9891	0.12084	0.115493	0.274681	0.577472
Transmembrane anterior posterior transformation protein 1 OS=Mus musculus GN=Tapt1 PE=2 SV=2	Q4VBD2	63.853		59.6631	53.3128	44.2663	NA	59.2654	59.7572	58.0599	NA	59.7767	58.2	52.4141	59.2148	0.147625	0.0136021	0.275044	0.577472
Acyl-coenzyme A synthetase ACSM5, mitochondrial OS=Mus musculus GN=Acsm5 PE=1 SV=1	Q8BGA8	64.288		43.8832	NA	47.2659	51.1809	47.3826	39.1447	46.8195	NA	42.4787	37.1	47.4433	43.9564	0.0769784	0.0883756	0.277095	0.577472
Afamin OS=Mus musculus GN=Afm PE=1 SV=2	O89020	69.334		52.6748	92.509	168.794	124.389	76.3469	40.0903	103.114	82.3828	66.1266	56.8	109.592	73.6122	0.448731	0.313814	0.275227	0.577472
Kelch-like protein 31 OS=Mus musculus GN=Klhl31 PE=1 SV=1	G3X9D8	70.15		24.9473	31.5372	38.8126	30.9353	40.9956	29.5004	NA	36.0425	37.552	37.5	31.5581	36.0226	0.179922	0.133721	0.27627	0.577472
Coiled-coil domain-containing protein 93 OS=Mus musculus GN=Ccdc93 PE=2 SV=1	Q7TQK5	72.558		NA	192.902	177.792	202.294	244.637	NA	179.475	231.258	195.314	215.7	190.996	212.671	0.0647216	0.142893	0.276435	0.577472
Transmembrane 9 superfamily member 2 OS=Mus musculus GN=Tm9sf2 PE=2 SV=1	P58021	75.28		49.2934	55.4153	41.4486	NA	50.6503	56.3533	51.9288	60.8106	NA	57.6	48.7191	54.9358	0.143703	0.0840304	0.278059	0.577472
MAP7 domain-containing protein 1 OS=Mus musculus GN=Map7d1 PE=1 SV=1	A2AJI0	93.22		NA	148.675	136.344	93.6157	157.001	167.736	133.584	149.496	156.777	159	126.212	152.919	0.228936	0.0825005	0.277004	0.577472
LIM and calponin homology domains-containing protein 1 OS=Mus musculus GN=Limch1 PE=1 SV=1	D3YU59	120.918		449.727	408.782	461.115	NA	413.521	431.916	395.272	423.721	NA	405.1	439.875	416.107	0.0625693	0.0379651	0.275428	0.577472
Extended synaptotagmin-1 OS=Mus musculus GN=Esyt1 PE=1 SV=2	Q3U7R1	121.478		NA	129.528	115.347	112.242	120.61	NA	138.043	116.739	139.917	135.6	119.039	128.827	0.077415	0.0920164	0.277908	0.577472
Alpha-protein kinase 2 OS=Mus musculus GN=Alpk2 PE=2 SV=3	Q91ZB0	233.152		142.169	146.573	133.253	NA	119.868	169.816	188.764	155.799	149.77	144.5	140.665	156.804	0.0482413	0.162767	0.277781	0.577472
CAD protein OS=Mus musculus GN=Cad PE=2 SV=1	B2RQC6	243.084		NA	74.3376	94.7136	96.5311	81.8426	NA	82.2128	71.4636	75.5419	85.5	88.5274	77.7652	0.139192	0.0668433	0.274258	0.577472
Glycine--tRNA ligase OS=Mus musculus GN=Gars PE=1 SV=1	Q9CZD3	81.826		80.3272	80.57	94.2591	NA	78.4263	68.0778	87.1363	73.2391	84.191	76.5	85.0521	78.2141	0.0937592	0.0996256	0.278353	0.577605
DAZ associated protein 1, isoform CRA_b OS=Mus musculus GN=Dazap1 PE=1 SV=1	Q3UGB5	43.13		NA	69.6821	76.4435	72.7223	77.3866	NA	67.2566	62.231	67.3309	54.9	72.9493	68.5513	0.0464211	0.0927106	0.278947	0.577824
NAD-dependent malic enzyme, mitochondrial OS=Mus musculus GN=Me2 PE=2 SV=1	Q99KE1	65.757		23.0687	20.2739	22.4513	NA	25.845	12.1027	18.5792	19.7967	19.9256	23.2	21.9313	19.2498	0.0669445	0.254207	0.27909	0.577824
Phosphorylase b kinase regulatory subunit alpha, skeletal muscle isoform OS=Mus musculus GN=Phka1 PE=1 SV=1	A2AI87	138.687		101.367	114.21	134.162	NA	136.355	126.511	NA	132.008	126.998	120.7	116.58	130.468	0.141754	0.0356013	0.279148	0.577824
NADH dehydrogenase [ubiquinone] iron-sulfur protein 6, mitochondrial OS=Mus musculus GN=Ndufs6 PE=1 SV=2	P52503	13.012		NA	146.047	197.426	141.719	205.572	213.878	317.146	115.585	203.416	182.2	161.731	211.119	0.191606	0.338815	0.280204	0.57929
Coronin-6 OS=Mus musculus GN=Coro6 PE=2 SV=1	Q920M5	52.566		37.2706	33.0389	35.813	NA	37.5793	NA	34.1857	41.6353	37.771	35	35.3742	37.7928	0.0607703	0.0805798	0.280316	0.57929
Secernin-2 OS=Mus musculus GN=Scrn2 PE=2 SV=1	Q8VCA8	46.571		46.7386	44.2271	NA	47.1318	52.8784	NA	50.4424	45.0975	45.9821	46.3	46.0325	48.6001	0.0342326	0.0758996	0.280855	0.57945
Protein VAC14 homolog OS=Mus musculus GN=Vac14 PE=1 SV=1	Q80WQ2	87.992		74.8418	NA	72.3532	67.8633	67.8804	83.5844	79.6117	NA	75.4325	66.8	71.6861	76.6272	0.0493368	0.0876225	0.280799	0.57945
CLIP-associating protein 2 OS=Mus musculus GN=Clasp2 PE=1 SV=1	F7DCH5	142.762		NA	173.004	158.341	126.171	170.815	NA	184.491	171.335	166.959	189.2	152.505	173.4	0.157082	0.044103	0.281841	0.581009
Programmed cell death protein 5 OS=Mus musculus GN=Pdcd5 PE=1 SV=3	P56812	14.266		NA	232.324	224.877	295.91	NA	155.823	201.863	99.3388	327.458	423.3	251.037	196.12	0.155512	0.494998	0.282787	0.581455
Eukaryotic translation initiation factor 3 subunit F OS=Mus musculus GN=Eif3f PE=1 SV=2	Q9DCH4	37.96		65.8248	72.0099	82.4426	NA	70.4055	NA	69.579	59.3014	66.674	62	73.4258	66.49	0.114387	0.0759882	0.282683	0.581455
Paralemmin-1 OS=Mus musculus GN=Palm PE=1 SV=1	Q9Z0P4	41.589		NA	102.871	109.075	97.179	124.918	124.053	NA	94.9888	108.934	135.2	103.042	113.223	0.0577427	0.125418	0.282475	0.581455
Lipoprotein lipase OS=Mus musculus GN=Lpl PE=1 SV=3	P11152	53.076		363.088	405.328	NA	452.044	378.467	NA	360.157	387.324	354.39	482.7	406.82	370.084	0.109377	0.0416363	0.282982	0.581455
Homer protein homolog 1 OS=Mus musculus GN=Homer1 PE=1 SV=2	Q9Z2Y3	41.388		73.6396	61.047	74.0802	64.624	68.9201	NA	64.0052	45.2751	64.2654	78.2	68.3477	60.6164	0.0955817	0.17279	0.28403	0.582666
Integrin beta-3 OS=Mus musculus GN=Itgb3 PE=1 SV=2	O54890	86.681		267.282	7.73412	51.538	292.509	16.7844	35.5517	24.06	36.22	16.8601	44.9	154.766	25.8953	0.943061	0.370331	0.284267	0.582666
Alanine--tRNA ligase, cytoplasmic OS=Mus musculus GN=Aars PE=1 SV=1	Q8BGQ7	106.841		180.642	160.389	NA	148.522	184.332	NA	175.294	170.891	175.936	163.3	163.184	176.613	0.0995296	0.0317807	0.284107	0.582666
28S ribosomal protein S36, mitochondrial OS=Mus musculus GN=Mrps36 PE=1 SV=1	Q9CQX8	11.094	Acetyl [S58; T59; S60]	NA	209.272	187.337	151.113	268.254	146.367	233.633	182.254	298.883	296.7	182.574	225.878	0.160868	0.274793	0.285389	0.583014
Protein phosphatase 1 regulatory subunit 14C OS=Mus musculus GN=Ppp1r14c PE=1 SV=1	Q8R4S0	17.743		36.2186	25.6803	28.7231	NA	25.845	NA	27.3114	22.46	28.0272	21.5	30.2073	25.9109	0.179549	0.0954578	0.285424	0.583014
Myozenin-2 OS=Mus musculus GN=Myoz2 PE=1 SV=1	Q9JJW5	29.743		105.725	98.2158	67.5357	51.9907	111.995	79.4241	112.683	NA	90.1029	140.2	80.8669	98.5512	0.31369	0.167519	0.284926	0.583014
CD5 antigen-like OS=Mus musculus GN=Cd5l PE=1 SV=3	Q9QWK4	38.837		67.027	53.6132	82.8971	NA	72.6335	NA	94.2893	79.9859	75.104	94.6	67.8458	80.5032	0.216065	0.120308	0.285339	0.583014
Integrin alpha-IIb OS=Mus musculus GN=Itga2b PE=2 SV=2	Q9QUM0	112.607		194.018	12.9903	58.1734	313.726	26.7363	NA	30.5627	37.4629	37.6615	53.5	144.727	33.1058	0.942646	0.162456	0.285745	0.583014
Solute carrier family 12 member 7 OS=Mus musculus GN=Slc12a7 PE=1 SV=1	Q9WVL3	119.404		211	NA	143.525	171.845	198.888	166.791	207.251	208.798	244.8	237.8	175.456	205.305	0.193109	0.135605	0.285828	0.583014
Actin, alpha cardiac muscle 1 OS=Mus musculus GN=Actc1 PE=1 SV=1	P68033	41.992	Acetyl [K52; T150; T151; S273; T279; T280; S283; K293; S302; T305; T306; K317; T320; S325; T326; K328]	9853.8	11016.7	9732.77	11082.8	12753.5	NA	10260.6	12700.6	10059.1	10468.2	10421.5	11443.5	0.0698161	0.129734	0.287071	0.583185
Insulin-degrading enzyme (Fragment) OS=Mus musculus GN=Ide PE=1 SV=1	F6RPJ9	114.188	Acetyl [T659; T664; K665; K669]	NA	229.395	217.968	200.189	186.114	315.049	309.343	255.049	200.131	209	215.851	253.137	0.0681863	0.236181	0.286793	0.583185
Cytochrome c oxidase subunit NDUFA4 OS=Mus musculus GN=Ndufa4 PE=1 SV=2	Q62425	9.321		169.221	166.096	NA	156.944	161.309	124.242	132.562	NA	176.921	195	164.087	148.759	0.0388826	0.165303	0.286915	0.583185
Microtubule-associated protein RP/EB family member 1 OS=Mus musculus GN=Mapre1 PE=1 SV=3	Q61166	29.997		113.315	109.554	111.984	NA	107.539	NA	116.677	116.384	122.728	118.4	111.618	115.832	0.017084	0.0539945	0.286292	0.583185
Protein FAM114A2 OS=Mus musculus GN=Fam114a2 PE=2 SV=2	Q8VE88	54.011		NA	101.895	113.802	103.981	123.284	110.626	114.355	110.968	103.131	111.2	106.559	112.473	0.0596677	0.0649348	0.286946	0.583185
Ig mu chain C region (Fragment) OS=Mus musculus GN=Ighm PE=1 SV=2	A0A075B6A0	52.576		104.899	157.686	242.783	NA	190.867	NA	257.879	255.493	202.102	224.2	168.456	226.585	0.412988	0.154786	0.287488	0.583561
NADPH:adrenodoxin oxidoreductase, mitochondrial OS=Mus musculus GN=Fdxr PE=2 SV=1	Q61578	54.168		34.7158	46.7051	NA	40.4912	42.1839	NA	36.3223	35.5098	25.2901	23.9	40.6374	34.8265	0.147548	0.201527	0.288532	0.584344
Aladin OS=Mus musculus GN=Aaas PE=1 SV=1	P58742	59.393		NA	39.7218	34.3587	27.534	27.1819	NA	30.3769	27.5201	30.2168	37.9	33.8715	28.8239	0.180343	0.059244	0.288571	0.584344
Dynamin-2 OS=Mus musculus GN=Dnm2 PE=1 SV=2	F8WIV5	98.036		226.855	224.965	NA	224.159	225.03	233.923	243.294	219.273	230.567	229.9	225.327	230.418	0.00614034	0.0394993	0.288324	0.584344
40S ribosomal protein S19 OS=Mus musculus GN=Rps19 PE=1 SV=3	Q9CZX8	16.076		NA	121.568	136.798	102.848	NA	96.4435	105.437	94.9001	126.998	137.3	120.405	105.945	0.141234	0.139551	0.291355	0.584705
GTP:AMP phosphotransferase AK3, mitochondrial OS=Mus musculus GN=Ak3 PE=1 SV=3	Q9WTP7	25.41		NA	302.982	308.683	233.715	353.958	259.452	288.534	382.619	334.246	315	281.793	323.762	0.148102	0.15337	0.290641	0.584705
Proteasome subunit alpha type-5 OS=Mus musculus GN=Psma5 PE=1 SV=1	Q9Z2U1	26.394		NA	203.715	217.332	214.604	219.831	NA	185.049	192.197	208.452	190.7	211.884	201.382	0.0340021	0.0780688	0.289335	0.584705
U2 small nuclear ribonucleoprotein Aprime OS=Mus musculus GN=Snrpa1 PE=1 SV=2	P57784	28.34		28.8547	26.2059	30.4501	NA	33.4203	NA	35.0217	24.7681	35.9098	33.6	28.5036	32.28	0.0752116	0.158388	0.29228	0.584705
40S ribosomal protein S3a OS=Mus musculus GN=Rps3a PE=1 SV=3	P97351	29.866		NA	71.259	73.9893	62.6804	81.8426	NA	70.9724	95.7878	65.3602	77.9	69.3096	78.4908	0.0851409	0.170828	0.292217	0.584705
NADH dehydrogenase [ubiquinone] iron-sulfur protein 3, mitochondrial OS=Mus musculus GN=Ndufs3 PE=1 SV=2	Q9DCT2	30.131		363.238	346.008	NA	350.978	284.295	288.196	NA	259.843	422.159	295.2	353.408	313.623	0.0250945	0.234156	0.291829	0.584705
Protein FAM49B OS=Mus musculus GN=Fam49b PE=2 SV=1	Q921M7	36.753		48.8426	44.6026	51.538	NA	46.937	33.8498	38.8305	43.1445	56.1638	50	48.3277	43.7851	0.0723448	0.193402	0.289915	0.584705
Protein Ighg2c OS=Mus musculus GN=Ighg2c PE=1 SV=1	F6TQW2	44.067		166.666	197.182	225.967	NA	150.02	68.456	148.448	288.429	152.069	194	196.605	161.484	0.150835	0.49112	0.290687	0.584705
Probable methyltransferase-like protein 15 OS=Mus musculus GN=Mettl15 PE=2 SV=2	Q9DCL4	45.253		NA	93.0347	93.3501	86.4893	95.8049	NA	69.9506	83.8032	86.3806	117.9	90.958	83.9848	0.0425829	0.127214	0.292469	0.584705
Mitochondrial antiviral-signaling protein OS=Mus musculus GN=Mavs PE=1 SV=1	Q8VCF0	53.366		NA	169.325	150.796	170.711	156.853	135.399	127.453	176.218	NA	189.1	163.611	148.981	0.067961	0.147656	0.289205	0.584705
Mitochondrial-processing peptidase subunit alpha OS=Mus musculus GN=Pmpca PE=1 SV=1	Q9DC61	58.242		172.076	190.199	212.242	NA	219.089	NA	210.688	196.103	206.262	204.2	191.506	208.035	0.105035	0.0460001	0.291106	0.584705
Prolyl endopeptidase OS=Mus musculus GN=Prep PE=2 SV=1	Q9QUR6	80.7		296.662	NA	289.594	273.883	367.326	251.699	285.655	385.193	309.503	328.3	286.713	319.875	0.0406674	0.174374	0.292033	0.584705
Vesicle-fusing ATPase OS=Mus musculus GN=Nsf PE=1 SV=2	P46460	82.561		119.251	103.021	105.258	NA	100.261	146.745	119	115.496	117.802	115.3	109.177	119.861	0.0805666	0.140288	0.29218	0.584705
Myosin light chain kinase 3 OS=Mus musculus GN=Mylk3 PE=1 SV=1	Q3UIZ8	86.318		497.668	441.821	470.114	NA	507.692	NA	406.326	434.108	397.416	477.1	469.868	436.386	0.0594306	0.114669	0.290715	0.584705
Serine/threonine-protein kinase TAO1 OS=Mus musculus GN=Taok1 PE=1 SV=1	Q5F2E8	115.977		NA	101.52	103.712	101.39	93.2798	86.6101	110.267	NA	94.3727	123.5	102.207	96.1325	0.0127674	0.104318	0.290088	0.584705
182 kDa tankyrase-1-binding protein OS=Mus musculus GN=Tnks1bp1 PE=1 SV=2	P58871	181.714		NA	390.836	455.752	331.218	453.477	436.833	406.141	480.715	443.727	427	392.602	444.178	0.158649	0.0608529	0.290173	0.584705
60S ribosomal protein L4 OS=Mus musculus GN=Rpl4 PE=1 SV=3	Q9D8E6	47.124		141.343	136.586	168.885	114.995	156.259	NA	156.808	156.155	146.595	144.1	140.452	153.954	0.157723	0.0319208	0.292936	0.585175
AMP deaminase 3 OS=Mus musculus GN=Ampd3 PE=2 SV=2	O08739	88.596		312.968	195.155	234.057	270.158	225.03	NA	209.016	196.902	244.581	238.2	253.084	218.882	0.198815	0.0943216	0.293202	0.58524
Glutaredoxin-3 OS=Mus musculus GN=Glrx3 PE=1 SV=1	Q9CQM9	37.754		249.849	227.743	262.598	NA	273.155	NA	274.693	243.509	257.609	257.8	246.73	262.242	0.0714768	0.0559798	0.293886	0.586141
Apoptosis-inducing factor 1, mitochondrial OS=Mus musculus GN=Aifm1 PE=1 SV=1	Q9Z0X1	66.724	Acetyl [K341]	NA	1033.37	775.615	752.489	998.302	NA	944.007	978.74	974.929	972.6	853.824	973.995	0.182613	0.0230606	0.294563	0.586452
Hypoxanthine-guanine phosphoribosyltransferase OS=Mus musculus GN=Hprt1 PE=1 SV=3	P00493	24.555		125.187	NA	102.712	118.72	113.481	98.1455	90.5734	NA	117.035	136.9	115.54	104.809	0.100139	0.119644	0.294328	0.586452
Protein Igtp OS=Mus musculus GN=Igtp PE=1 SV=1	Q9DCE9	48.463		162.082	99.267	112.893	NA	134.721	72.6163	NA	91.9705	97.9856	132.8	124.747	99.3233	0.264879	0.261391	0.294975	0.586452
E3 SUMO-protein ligase RanBP2 OS=Mus musculus GN=Ranbp2 PE=1 SV=2	Q9ERU9	340.907		68.9056	108.203	117.983	78.0671	116.897	NA	114.726	97.5633	101.817	121.5	93.2895	107.751	0.252034	0.0882556	0.294944	0.586452
5prime-AMP-activated protein kinase subunit gamma-1 OS=Mus musculus GN=Prkag1 PE=1 SV=2	O54950	37.497		128.794	147.098	NA	152.409	166.656	152.419	131.912	177.194	149.661	167.4	142.767	155.568	0.0867772	0.111107	0.295314	0.586493
Dynactin subunit 4 OS=Mus musculus GN=Dctn4 PE=1 SV=1	Q8CBY8	53.023		86.7143	109.554	113.529	82.6021	104.568	114.976	NA	102.091	109.81	97.8	98.0999	107.861	0.159998	0.0531386	0.295462	0.586493
Atlastin-3 OS=Mus musculus GN=Atl3 PE=2 SV=1	Q91YH5	60.537		18.485	24.7041	26.3598	NA	30.7467	NA	22.9453	24.2355	30.7642	22.8	23.183	27.1729	0.179093	0.153468	0.296436	0.587962
ATP-binding cassette sub-family F member 2 OS=Mus musculus GN=Abcf2 PE=2 SV=1	Q99LE6	71.736		110.91	94.0108	108.53	NA	92.9827	NA	94.9395	103.778	96.2339	99.9	104.484	96.9834	0.0875492	0.0486933	0.296773	0.588104
Cadherin-2 OS=Mus musculus GN=Cdh2 PE=1 SV=2	P15116	99.734		185.752	214.903	184.61	NA	244.785	184.188	195.917	217.231	217.648	249.7	195.088	211.954	0.0880103	0.109796	0.296975	0.588104
Cathepsin D OS=Mus musculus GN=Ctsd PE=1 SV=1	P18242	44.925		451.23	394.365	434.028	NA	382.923	NA	426.113	393.094	408.145	366	426.541	402.569	0.06837	0.0467191	0.297628	0.588933
Thioredoxin domain-containing protein 5 OS=Mus musculus GN=Txndc5 PE=1 SV=2	Q91W90	46.386		49.9697	58.494	59.3551	47.2938	NA	51.4366	57.5025	58.68	68.7541	80.9	53.7781	59.0933	0.112543	0.121503	0.299235	0.591648
Charged multivesicular body protein 4b OS=Mus musculus GN=Chmp4b PE=1 SV=2	Q9D8B3	24.921		NA	52.9374	48.1749	44.7023	46.4914	36.8755	47.9343	30.716	55.069	56.3	48.6049	43.4172	0.0850603	0.221438	0.300109	0.591818
Ephrin-B1 OS=Mus musculus GN=Efnb1 PE=1 SV=1	P52795	37.835		47.1894	45.5787	NA	45.3502	64.7611	48.9782	43.9397	NA	48.8286	55.5	46.0394	51.6269	0.0217737	0.17556	0.300432	0.591818
Transcription intermediary factor 1-beta OS=Mus musculus GN=Trim28 PE=1 SV=3	Q62318	88.791		133.603	148.15	154.978	NA	157.001	NA	161.639	149.141	150.208	151.6	145.577	154.497	0.0749912	0.0381744	0.300422	0.591818
Rab3 GTPase-activating protein catalytic subunit OS=Mus musculus GN=Rab3gap1 PE=2 SV=4	Q80UJ7	110.128		71.6107	68.1053	69.4445	NA	70.4055	92.2832	79.7046	60.0116	82.2203	84	69.7202	76.9251	0.0253715	0.15924	0.300498	0.591818
Protein phosphatase 1 regulatory subunit 12A OS=Mus musculus GN=Ppp1r12a PE=1 SV=2	Q9DBR7	114.927		NA	107.377	114.892	109.974	123.729	73.94	116.398	97.6521	92.402	109.5	110.748	100.824	0.0344675	0.196556	0.299609	0.591818
28S ribosomal protein S35, mitochondrial OS=Mus musculus GN=Mrps35 PE=2 SV=2	Q8BJZ4	35.953		188.683	117.589	167.067	106.735	121.501	NA	104.601	108.838	140.355	115	145.018	118.824	0.270334	0.135071	0.301281	0.592433
Eukaryotic translation initiation factor 4B OS=Mus musculus GN=Eif4b PE=1 SV=1	Q8BGD9	68.799		NA	184.492	177.338	255.743	196.511	155.633	154.672	NA	187.432	236.4	205.858	173.562	0.21058	0.124347	0.30117	0.592433
Tubulin beta-5 chain OS=Mus musculus GN=Tubb5 PE=1 SV=1	P99024	49.639	Acetyl [S322; K324]	51.3974	67.5046	77.0798	90.8623	63.7214	50.6801	56.2949	62.4973	69.192	56	71.711	60.4772	0.23138	0.118093	0.302533	0.592674
COP9 signalosome complex subunit 5 OS=Mus musculus GN=Cops5 PE=1 SV=3	O35864	37.525		115.945	131.931	NA	112.728	134.424	NA	144.174	117.094	124.042	119.4	120.201	129.934	0.0855623	0.0913375	0.301996	0.592674
Perilipin-3 OS=Mus musculus GN=Plin3 PE=1 SV=1	Q9DBG5	47.233		NA	353.667	372.128	349.52	384.259	281.01	316.31	NA	345.413	389.2	358.438	331.748	0.0335774	0.132045	0.301976	0.592674
Dihydrolipoyllysine-residue succinyltransferase component of 2-oxoglutarate dehydrogenase complex, mitochondrial OS=Mus musculus GN=Dlst PE=1 SV=1	Q9D2G2	48.963		775.169	639.454	586.279	471.318	717.423	NA	632.435	735.498	690.716	659.6	618.055	694.018	0.203986	0.0648224	0.302526	0.592674
Exportin-5 OS=Mus musculus GN=Xpo5 PE=2 SV=1	Q924C1	136.883		39.7503	49.8588	NA	42.4348	47.3826	NA	42.6392	52.9097	51.0182	50.3	44.0146	48.4874	0.118963	0.0932903	0.302582	0.592674
Coiled-coil domain-containing protein 43 OS=Mus musculus GN=Ccdc43 PE=1 SV=1	E9Q2S9	25.02		NA	36.3428	37.6309	42.5968	38.9161	NA	40.131	43.2332	43.9019	45.6	38.8568	41.5456	0.0849861	0.0578275	0.303678	0.593896
Clathrin heavy chain OS=Mus musculus GN=Cltc PE=1 SV=1	Q5SXR6	191.864		661.554	980.656	NA	714.427	923.292	733.16	1096.91	924.232	933.874	908.8	785.546	922.294	0.217716	0.139699	0.303456	0.593896
Nischarin OS=Mus musculus GN=Nisch PE=1 SV=2	Q80TM9	174.903	Acetyl [K1009]	45.0103	48.9577	60.7185	34.3366	57.3344	54.084	72.7374	41.9904	51.4561	47.5	47.2558	55.5205	0.230549	0.201647	0.304392	0.594045
Hydroxymethylglutaryl-CoA lyase, mitochondrial OS=Mus musculus GN=Hmgcl PE=1 SV=2	P38060	34.217	Acetyl [K48]	326.719	336.997	374.946	NA	322.172	NA	326.715	216.876	356.47	381.9	346.221	305.558	0.073369	0.199788	0.30466	0.594045
Proteasome subunit beta type-4 OS=Mus musculus GN=Psmb4 PE=1 SV=1	P99026	29.097		144.424	140.265	170.975	175.57	145.118	NA	136.278	139.465	161.375	149.7	157.809	145.559	0.114282	0.0766676	0.304581	0.594045
Heterogeneous nuclear ribonucleoprotein F OS=Mus musculus GN=Hnrnpf PE=1 SV=3	Q9Z2X1	45.701		113.766	107.377	NA	93.6157	98.33	132.563	111.847	115.851	114.079	109.2	104.919	114.534	0.0981443	0.106644	0.304892	0.594045
Acyl-CoA synthetase family member 3, mitochondrial OS=Mus musculus GN=Acsf3 PE=2 SV=2	Q3URE1	65.036		154.944	135.535	129.799	104.953	148.98	NA	142.409	138.666	145.172	126.9	131.308	143.807	0.1569	0.0303136	0.304935	0.594045
Cofilin-2 OS=Mus musculus GN=Cfl2 PE=1 SV=1	P45591	18.698		598.96	587.943	602.186	NA	620.43	NA	466.244	573.218	565.579	570.6	596.363	556.368	0.0125227	0.11646	0.306319	0.594821
GTP-binding nuclear protein Ran OS=Mus musculus GN=Ran PE=1 SV=3	P62827	24.408		326.193	347.96	425.848	NA	324.845	279.119	394.064	317.636	318.699	358.9	366.667	326.873	0.142894	0.127534	0.30661	0.594821
Calpain small subunit 1 OS=Mus musculus GN=Capns1 PE=2 SV=1	O88456	28.445		165.313	NA	193.336	198.569	165.616	193.265	158.945	NA	165.097	165.2	185.739	170.731	0.0962744	0.0897637	0.305951	0.594821
Armadillo repeat-containing protein 1 OS=Mus musculus GN=Armc1 PE=1 SV=1	Q9D7A8	31.227		43.3572	55.5655	49.9928	NA	44.5604	35.5517	53.1364	40.3037	48.938	49	49.6385	44.4981	0.123128	0.155684	0.30681	0.594821
Eukaryotic initiation factor 4A-I OS=Mus musculus GN=Eif4a1 PE=1 SV=1	P60843	46.125		191.162	274.449	279.414	175.732	248.053	NA	275.622	245.906	278.739	272	230.189	262.08	0.236229	0.0667923	0.306856	0.594821
Paxillin OS=Mus musculus GN=Pxn PE=1 SV=1	F8VQ28	64.465		169.446	140.866	152.251	NA	145.564	NA	134.142	149.496	142.982	119.8	154.188	143.046	0.0933159	0.0455279	0.306989	0.594821
Alpha-mannosidase 2C1 OS=Mus musculus GN=Man2c1 PE=2 SV=1	Q91W89	115.614		NA	96.5638	109.348	88.1089	100.707	NA	89.8303	80.6073	86.3806	81.4	98.0069	89.3812	0.109102	0.0945923	0.305896	0.594821
Ubiquitin carboxyl-terminal hydrolase isozyme L3 OS=Mus musculus GN=Uchl3 PE=1 SV=2	Q9JKB1	26.135		398.405	352.691	382.763	NA	414.263	379.155	NA	394.159	399.277	393.1	377.953	396.714	0.0614723	0.0365106	0.307724	0.595785
Integrin beta OS=Mus musculus GN=Itgb5 PE=1 SV=1	G5E8F8	90.003		NA	56.2413	43.9936	49.8852	53.621	NA	52.4861	56.0168	57.1491	63.2	50.04	54.8183	0.122408	0.0390419	0.308178	0.596205
Ataxin-2 OS=Mus musculus GN=Atxn2 PE=1 SV=1	E9QM77	136.375		NA	227.218	226.967	165.528	240.478	NA	222.021	227.174	253.777	242.2	206.571	235.863	0.172069	0.0604225	0.308813	0.596974
Desmoplakin OS=Mus musculus GN=Dsp PE=1 SV=1	E9Q557	332.706	Acetyl [S2682; T2698]	NA	749.083	705.353	591.496	628.748	NA	617.943	680.191	535.691	739.7	681.977	615.643	0.119289	0.097169	0.31056	0.599513
Secretory carrier-associated membrane protein 3 OS=Mus musculus GN=Scamp3 PE=1 SV=1	Q3UXS0	38.561		NA	112.933	109.439	116.939	123.729	184.756	104.972	NA	122.728	131.5	113.104	134.046	0.033181	0.260259	0.310841	0.599513
Catenin alpha-1 OS=Mus musculus GN=Ctnna1 PE=1 SV=1	P26231	100.044		381.423	533.504	495.019	414.306	540.815	403.55	515.943	587.155	494.526	585.9	456.063	508.398	0.154162	0.133754	0.310816	0.599513
Aspartyl/asparaginyl beta-hydroxylase OS=Mus musculus GN=Asph PE=1 SV=1	Q8BSY0	82.991		990.377	1037.8	838.061	NA	910.964	870.639	861.237	826.314	895.227	905	955.412	872.876	0.109229	0.0373814	0.311293	0.599925
Mitochondrial import receptor subunit TOM70 OS=Mus musculus GN=Tomm70a PE=1 SV=2	Q9CZW5	67.547		NA	201.462	161.613	190.633	208.394	NA	195.453	214.835	186.446	186.9	184.569	201.282	0.111639	0.0633859	0.312255	0.601317
78 kDa glucose-regulated protein OS=Mus musculus GN=Hspa5 PE=1 SV=3	P20029	72.377		NA	1185.5	1190.37	1070.75	1181.3	970.298	1033.28	NA	1135.65	1182.8	1148.87	1080.13	0.0589279	0.0887606	0.312528	0.601384
NADH dehydrogenase [ubiquinone] 1 alpha subcomplex assembly factor 5 OS=Mus musculus GN=Ndufaf5 PE=2 SV=1	A2APY7	38.38		63.4953	NA	69.6263	54.4202	59.2654	57.1097	84.1636	69.8656	87.0375	74.6	62.514	71.4884	0.122379	0.19297	0.31319	0.601737
Arginine--tRNA ligase, cytoplasmic OS=Mus musculus GN=Rars PE=2 SV=2	Q9D0I9	75.625		195.445	200.261	243.056	NA	189.976	NA	211.338	182.964	189.402	189.3	212.921	193.42	0.123091	0.0639071	0.313091	0.601737
15 kDa selenoprotein OS=Mus musculus GN=Sep15 PE=1 SV=3	Q9ERR7	17.796		NA	67.3544	74.262	68.1872	64.167	48.0327	71.1582	58.4137	78.6074	90.9	69.9345	64.0758	0.0539182	0.183132	0.315513	0.601771
Endoplasmic reticulum-Golgi intermediate compartment protein 1 OS=Mus musculus GN=Ergic1 PE=1 SV=1	Q9DC16	32.541		51.5477	55.1901	50.0837	NA	52.5813	NA	53.7867	53.2648	58.6819	51.9	52.2738	54.5787	0.0503023	0.0509291	0.315494	0.601771
Mitotic checkpoint protein BUB3 OS=Mus musculus GN=Bub3 PE=2 SV=2	Q9WVA3	36.931		72.5876	85.6009	91.4413	70.6167	94.171	NA	84.6281	78.388	89.3366	107.8	80.0616	86.6309	0.125992	0.077758	0.315601	0.601771
Serpin H1 OS=Mus musculus GN=Serpinh1 PE=1 SV=3	P19324	46.504		NA	31.3119	34.904	14.5768	34.9057	28.3657	35.7649	49.1811	NA	23.7	26.9309	37.0544	0.402833	0.235698	0.313686	0.601771
NEDD8-activating enzyme E1 catalytic subunit OS=Mus musculus GN=Uba3 PE=1 SV=2	Q8C878	51.704		78.2984	91.608	106.894	60.7369	101.301	NA	103.765	84.6022	95.0296	107.7	84.3842	96.1743	0.232534	0.0888625	0.31475	0.601771
CUGBP Elav-like family member 1 OS=Mus musculus GN=Celf1 PE=1 SV=2	P28659	52.074		19.537	25.7554	NA	14.2529	39.3617	16.6412	NA	20.4182	33.9391	39.9	19.8484	27.5901	0.290075	0.391599	0.315329	0.601771
Rab11 family-interacting protein 5 OS=Mus musculus GN=Rab11fip5 PE=1 SV=2	Q8R361	69.51		129.921	101.294	119.255	NA	105.163	NA	101.071	106.885	108.934	98.6	116.824	105.513	0.123841	0.031642	0.314185	0.601771
Probable leucine--tRNA ligase, mitochondrial OS=Mus musculus GN=Lars2 PE=1 SV=1	Q8VDC0	101.415		480.235	492.731	545.285	NA	NA	480.705	473.676	484.177	481.279	435.8	506.084	479.959	0.0682088	0.00928393	0.31482	0.601771
Cell cycle and apoptosis regulator protein 2 OS=Mus musculus GN=Ccar2 PE=1 SV=2	Q8VDP4	102.938		103.772	100.168	99.7129	NA	102.489	98.9019	99.6772	89.2185	NA	109.3	101.218	97.5716	0.0219688	0.0592188	0.314092	0.601771
Rho-associated protein kinase 1 OS=Mus musculus GN=Rock1 PE=1 SV=1	P70335	158.072		146.678	136.135	142.798	NA	143.633	NA	141.852	128.634	132.253	148.6	141.87	136.593	0.0375841	0.0533636	0.315462	0.601771
ATP-dependent 6-phosphofructokinase, muscle type OS=Mus musculus GN=Pfkm PE=1 SV=3	P47857	85.215	Acetyl [K615]	1676.28	2058.03	1957.9	1585.31	2033.44	NA	2000.79	1814.73	1971.21	1961.5	1819.38	1955.04	0.123477	0.0495809	0.316204	0.602465
Neudesin OS=Mus musculus GN=Nenf PE=1 SV=1	Q9CQ45	18.893		70.8593	64.6512	63.1727	NA	61.3448	NA	65.3987	34.267	65.3602	60.7	66.2277	56.5927	0.0615846	0.265137	0.317534	0.603238
Kinesin light chain 4 OS=Mus musculus GN=Klc4 PE=1 SV=1	Q9DBS5	68.571		107.379	97.0144	91.714	NA	NA	100.604	102.557	109.814	106.087	97.7	98.7023	104.766	0.0807225	0.0387462	0.316881	0.603238
Golgi apparatus protein 1 OS=Mus musculus GN=Glg1 PE=1 SV=1	Q61543	133.646		88.2172	111.131	107.893	82.2782	103.529	129.159	108.131	85.7563	116.816	101.9	97.38	108.678	0.146629	0.14822	0.317469	0.603238
Tumor suppressor p53-binding protein 1 OS=Mus musculus GN=Trp53bp1 PE=1 SV=1	A2AU91	212.604		130.973	104.523	96.1679	73.6941	118.679	139.559	115.562	108.926	97.3287	101	101.34	116.011	0.233467	0.133613	0.31757	0.603238
Gamma-synuclein OS=Mus musculus GN=Sncg PE=1 SV=1	Q9Z0F7	13.152		NA	152.88	104.076	126.819	180.47	NA	135.442	171.779	118.24	195.8	127.925	151.483	0.190901	0.194885	0.319853	0.604156
Galectin-related protein OS=Mus musculus GN=Lgalsl PE=2 SV=1	Q8VED9	18.944		28.0281	25.9055	NA	29.4776	24.2112	NA	26.4753	26.9875	27.6987	30.9	27.8038	26.3432	0.0646164	0.0572166	0.31948	0.604156
Ras-related protein Rab-1B OS=Mus musculus GN=Rab1b PE=1 SV=1	Q9D1G1	22.173		NA	301.405	244.783	221.406	284.741	NA	277.294	281.771	300.197	275.7	255.865	286.001	0.160768	0.0347794	0.318596	0.604156
Dephospho-CoA kinase domain-containing protein OS=Mus musculus GN=Dcakd PE=2 SV=1	Q8BHC4	26.459		68.3796	91.2325	74.8983	90.2145	73.6732	NA	70.1364	77.4115	74.7756	70.8	81.1812	73.9992	0.139724	0.0407463	0.318751	0.604156
Cytosol aminopeptidase OS=Mus musculus GN=Lap3 PE=1 SV=3	Q9CPY7	56.106		763.071	669.189	682.901	NA	728.117	NA	696.068	784.59	774.36	772.5	705.054	745.784	0.0719239	0.0553192	0.319043	0.604156
Protein Gm27029 OS=Mus musculus GN=Gm27029 PE=4 SV=1	A2A4P4	60.469		84.6104	77.1159	73.6257	NA	80.0602	69.7797	83.5134	64.0953	69.63	73	78.4507	73.4157	0.0715436	0.109929	0.318783	0.604156
ATP-dependent RNA helicase SUPV3L1, mitochondrial OS=Mus musculus GN=Supv3l1 PE=2 SV=1	Q80YD1	86.95		147.955	171.953	165.703	NA	153.288	NA	164.704	139.021	149.88	136.2	161.87	151.723	0.0769091	0.069721	0.319974	0.604156
Rab GTPase-activating protein 1 OS=Mus musculus GN=Rabgap1 PE=1 SV=1	A2AWA9	120.722		23.6699	NA	12.0892	23.161	59.8595	NA	31.6775	18.9978	17.079	21.5	19.64	31.9034	0.333206	0.618453	0.319956	0.604156
Ras-related protein Ral-A OS=Mus musculus GN=Rala PE=1 SV=1	P63321	23.538		NA	242.911	178.792	231.124	254.143	208.961	240.136	294.82	235.384	249	217.609	246.689	0.156837	0.127648	0.320775	0.605214
60S ribosomal protein L28 OS=Mus musculus GN=Rpl28 PE=1 SV=2	P41105	15.724		NA	365.981	316.045	288.136	370	NA	316.961	429.492	328.224	327.6	323.387	361.169	0.121955	0.141051	0.321262	0.605266
Phosphoenolpyruvate carboxykinase [GTP], mitochondrial OS=Mus musculus GN=Pck2 PE=1 SV=1	Q8BH04	70.482		104.298	98.5912	101.894	NA	85.7045	104.764	104.508	NA	86.5995	105.5	101.594	95.394	0.0282006	0.111941	0.321696	0.605266
X-prolyl aminopeptidase (Aminopeptidase P) 1, soluble, isoform CRA_b OS=Mus musculus GN=Xpnpep1 PE=1 SV=1	Q3UE92	74.513		248.721	220.835	233.966	NA	225.327	NA	230.939	216.965	222.794	237.5	234.508	224.006	0.0594903	0.0258838	0.321306	0.605266
NLR family member X1 OS=Mus musculus GN=Nlrx1 PE=2 SV=1	Q3TL44	107.763		NA	326.034	280.687	264.489	326.925	315.427	299.403	NA	313.554	307.8	290.403	313.827	0.109856	0.0359678	0.321766	0.605266
Acyl-CoA synthetase long-chain family member 6 OS=Mus musculus GN=Acsl6 PE=1 SV=2	Q8R1X1	80.686		131.274	NA	133.344	122.769	162.794	111.194	150.398	134.316	142.982	150.5	129.129	140.337	0.0433997	0.137903	0.322421	0.606045
Ras-related protein Rab-9A (Fragment) OS=Mus musculus GN=Rab9 PE=1 SV=1	A2AFP5	22.931		NA	69.4569	63.8998	48.9134	55.4035	86.2319	77.3822	66.3146	66.455	56.8	60.7567	70.3574	0.174899	0.167652	0.322721	0.606156
Ras-related protein Rab-10 OS=Mus musculus GN=Rab10 PE=1 SV=1	P61027	22.527		38.6983	NA	45.7207	57.8215	55.552	43.4941	56.6665	54.8627	64.4844	55.3	47.4135	55.0119	0.20402	0.136467	0.323342	0.606674
MCG21756, isoform CRA_b OS=Mus musculus GN=Nup205 PE=1 SV=1	B9EJ54	227.321		41.9295	78.1671	60.9912	61.8706	65.9494	80.7478	65.8631	55.8392	84.9573	71.5	60.7396	70.6714	0.24399	0.169066	0.323479	0.606674
von Willebrand factor A domain-containing protein 5A OS=Mus musculus GN=Vwa5a PE=1 SV=2	Q99KC8	87.087		234.745	192.302	220.423	NA	263.649	NA	256.578	184.918	276.111	269.7	215.823	245.314	0.100046	0.167402	0.323872	0.606958
Eukaryotic translation initiation factor 3 subunit L OS=Mus musculus GN=Eif3l PE=1 SV=1	Q8QZY1	66.57		167.192	241.259	NA	199.541	226.515	NA	251.934	209.331	233.852	225.7	202.664	230.408	0.183221	0.0766053	0.32418	0.607084
Pyruvate kinase PKM OS=Mus musculus GN=Pkm PE=1 SV=4	P52480	57.808	Acetyl [S202; S205; K206; K207]	1965.88	1928.27	1897.09	NA	1780.63	NA	1875.01	1407.7	2036.02	1936.1	1930.41	1774.84	0.0178424	0.150157	0.325927	0.607911
Eukaryotic translation initiation factor 4E type 3 OS=Mus musculus GN=Eif4e3 PE=1 SV=1	Q9DBB5	22.822		86.3386	112.257	115.074	74.6658	119.719	86.2319	137.207	97.0307	118.021	112.5	97.084	111.642	0.203582	0.180186	0.325464	0.607911
Carboxypeptidase Q OS=Mus musculus GN=Cpq PE=2 SV=1	Q9WVJ3	51.78		38.5481	42.0496	53.6286	23.8088	43.5207	35.3626	52.3933	46.6067	59.8862	52.9	39.5088	47.5539	0.311106	0.194245	0.32659	0.607911
Mitochondrial-processing peptidase subunit beta OS=Mus musculus GN=Pmpcb PE=2 SV=1	Q9CXT8	54.58		99.7891	106.476	NA	82.1162	69.2172	103.63	93.8248	87.3542	75.9799	61.6	96.127	86.0011	0.130929	0.159848	0.325985	0.607911
Clathrin interactor 1 OS=Mus musculus GN=Clint1 PE=1 SV=1	Q5SUH6	69.715		NA	46.7051	49.9019	36.6041	42.4809	NA	57.3167	47.3169	55.069	66.3	44.4037	50.5459	0.15632	0.136003	0.325425	0.607911
Nuclear pore complex protein Nup93 OS=Mus musculus GN=Nup93 PE=2 SV=1	Q8BJ71	93.222		108.731	147.324	152.069	114.347	138.88	165.656	126.431	142.128	147.799	146.5	130.618	144.179	0.170219	0.0994049	0.327039	0.607911
Protein 9030624J02Rik OS=Mus musculus GN=9030624J02Rik PE=1 SV=1	I1E4X5	111.906		NA	133.282	142.888	127.304	125.215	NA	131.819	128.634	129.078	133.2	134.492	128.687	0.0584578	0.0210543	0.326717	0.607911
FK506-binding protein 15 OS=Mus musculus GN=Fkbp15 PE=1 SV=2	Q6P9Q6	132.878		33.5135	23.5027	NA	14.5768	30.5982	33.4716	28.6119	NA	30.5452	31.7	23.8644	30.8067	0.396973	0.0650034	0.326924	0.607911
Putative ATP-dependent RNA helicase DHX30 OS=Mus musculus GN=Dhx30 PE=2 SV=1	Q99PU8	136.583		82.3561	88.0788	96.7133	NA	84.8133	86.2319	NA	83.2706	80.4686	90.9	89.0494	83.6961	0.0811644	0.0294902	0.325194	0.607911
Ubiquitin carboxyl-terminal hydrolase 19 OS=Mus musculus GN=Usp19 PE=1 SV=1	Q3UJD6	150.454		146.077	137.562	130.527	NA	150.911	155.823	131.076	143.193	143.42	139.5	138.055	144.885	0.0564039	0.0647138	0.326891	0.607911
Nuclear pore complex protein Nup155 OS=Mus musculus GN=Nup155 PE=1 SV=1	Q99P88	155.019		NA	140.115	142.07	131.516	134.721	117.056	133.213	127.125	147.033	144.6	137.9	131.83	0.040719	0.083252	0.327287	0.607922
Protein Gm20441 (Fragment) OS=Mus musculus GN=Gm20441 PE=4 SV=1	G3UYJ7	28.615		29.005	40.698	NA	29.1537	29.7069	6.05136	26.9398	25.1232	43.3545	41.8	32.9522	26.2352	0.203581	0.509342	0.328363	0.60947
Synaptojanin-1 OS=Mus musculus GN=Synj1 PE=1 SV=1	D3Z656	176.222	Acetyl [S551]	NA	131.029	150.524	149.98	125.066	106.655	140.644	139.199	154.368	136.6	143.844	133.187	0.0771755	0.135891	0.329301	0.61031
Complement factor H OS=Mus musculus GN=Cfh PE=1 SV=1	E9Q8I0	141.179		NA	89.8059	128.8	136.86	104.42	34.9844	154.486	83.1818	102.803	88.9	118.489	95.9749	0.212382	0.44891	0.329191	0.61031
NHP2-like protein 1 OS=Mus musculus GN=Nhp2l1 PE=1 SV=4	Q9D0T1	14.165		44.6346	47.2307	NA	35.1464	50.6503	NA	52.0217	38.7945	50.3613	55.6	42.3372	47.957	0.150253	0.128263	0.329588	0.610392
Fibulin-2 OS=Mus musculus GN=Fbln2 PE=1 SV=2	P37889	131.746		29.9067	23.0522	28.3595	NA	NA	27.042	27.2185	35.5098	31.64	35.7	27.1061	30.3526	0.132628	0.133201	0.330503	0.611638
Cytochrome b-c1 complex subunit 7 OS=Mus musculus GN=Uqcrb PE=1 SV=1	Q9CQB4	13.553		NA	143.87	156.705	136.213	110.213	96.2544	209.945	64.6279	NA	172.9	145.596	120.26	0.0711182	0.521848	0.332909	0.615023
Cytochrome c oxidase subunit 7A-related protein, mitochondrial OS=Mus musculus GN=Cox7a2l PE=1 SV=1	E9PZS8	14.904		158.55	44.0019	48.4475	139.938	NA	211.041	53.2293	170.891	171.885	89.5	97.7344	151.762	0.613798	0.45003	0.334146	0.615023
39S ribosomal protein L50, mitochondrial OS=Mus musculus GN=Mrpl50 PE=2 SV=2	Q8VDT9	18.202		99.9394	110.68	121.801	NA	83.1795	51.0583	119.092	NA	116.707	98.5	110.807	92.5093	0.0986503	0.347339	0.333413	0.615023
Ras-related protein Rab-35 OS=Mus musculus GN=Rab35 PE=1 SV=1	Q6PHN9	23.011		NA	59.9957	50.3564	69.483	75.3071	98.5237	46.7266	80.6073	60.8715	60.2	59.945	72.4072	0.159536	0.271891	0.333199	0.615023
DCN1-like protein 2 OS=Mus musculus GN=Dcun1d2 PE=2 SV=3	Q8BZJ7	30.049		40.7272	47.3058	NA	37.5759	57.3344	41.6031	NA	40.2149	49.5949	49.8	41.8696	47.1868	0.118571	0.168012	0.333869	0.615023
Glutamate--cysteine ligase regulatory subunit OS=Mus musculus GN=Gclm PE=2 SV=1	O09172	30.516		55.0042	38.3702	48.2657	NA	46.7884	NA	39.8523	38.617	38.6468	35.4	47.2134	40.9761	0.177212	0.0956012	0.333716	0.615023
Protein Ighg2b (Fragment) OS=Mus musculus GN=Ighg2b PE=1 SV=1	A0A075B5P3	36.655		NA	519.688	542.103	682.52	503.384	NA	562.577	512.23	498.248	754.4	581.437	519.11	0.151788	0.0569204	0.332895	0.615023
Fibrinogen gamma chain OS=Mus musculus GN=Fgg PE=1 SV=1	Q3UER8	50.317		436.202	394.29	399.306	NA	338.956	176.435	488.261	391.585	387.125	339.3	409.932	356.472	0.0558328	0.320651	0.334289	0.615023
26S proteasome non-ATPase regulatory subunit 4 (Fragment) OS=Mus musculus GN=Psmd4 PE=1 SV=1	F7AI87	21.303		48.1663	47.0805	48.5384	NA	48.5709	39.5229	48.8632	NA	44.7778	52.1	47.9284	45.4337	0.0158052	0.0959151	0.334899	0.615618
14-3-3 protein epsilon OS=Mus musculus GN=Ywhae PE=1 SV=1	P62259	29.155		419.069	404.277	438.937	NA	379.209	274.959	433.916	340.451	490.585	531.8	420.761	383.824	0.0413342	0.216658	0.335241	0.615618
WAS protein family homolog 1 OS=Mus musculus GN=Wash1 PE=1 SV=1	Q8VDD8	51.627		41.5538	39.3464	30.541	NA	38.322	31.7696	34.8359	25.5671	33.0633	35.8	37.1471	32.7116	0.156849	0.143423	0.335347	0.615618
Mitochondrial tRNA-specific 2-thiouridylase 1 OS=Mus musculus GN=Trmu PE=2 SV=1	Q9DAT5	47.21		52.75	63.1494	64.9906	NA	73.2276	62.7829	NA	66.1371	60.3241	56.9	60.2967	65.6179	0.109461	0.0854149	0.336192	0.61672
Synembryn-A OS=Mus musculus GN=Ric8a PE=1 SV=2	Q3TIR3	59.809		41.5538	NA	42.0848	40.3293	38.619	25.5292	49.6064	35.8649	38.3184	51	41.3226	37.5876	0.0217873	0.22825	0.337242	0.618196
40S ribosomal protein S20 OS=Mus musculus GN=Rps20 PE=1 SV=1	P60867	13.364		128.944	140.641	155.25	114.347	158.784	NA	166.562	117.182	160.718	177.5	134.796	150.812	0.128846	0.150267	0.337682	0.618485
Optineurin OS=Mus musculus GN=Optn PE=1 SV=1	Q8K3K8	66.976		108.28	146.873	137.707	111.918	158.338	NA	129.683	133.961	129.954	125.8	126.195	137.984	0.150693	0.0993571	0.337892	0.618485
Heme oxygenase 2 OS=Mus musculus GN=Hmox2 PE=2 SV=1	O70252	35.716		141.268	153.256	141.434	NA	150.614	NA	153.65	140.708	161.047	155.7	145.319	151.505	0.0473008	0.0556187	0.338576	0.619079
EH domain-containing protein 2 OS=Mus musculus GN=Ehd2 PE=1 SV=1	Q8BH64	61.136		578.371	509.4	513.289	NA	514.376	506.045	531.922	NA	468.907	464.1	533.687	505.312	0.0726014	0.0525584	0.338709	0.619079
UMP-CMP kinase OS=Mus musculus GN=Cmpk1 PE=1 SV=1	Q9DBP5	22.151		203.035	167.598	190.972	NA	139.474	NA	203.721	154.645	180.206	167.4	187.202	169.511	0.0962441	0.167131	0.340263	0.621272
Y-box-binding protein 3 OS=Mus musculus GN=Ybx3 PE=1 SV=2	Q9JKB3	38.79		NA	151.754	140.798	117.263	122.69	NA	116.12	112.034	142.325	178.5	136.605	123.292	0.129013	0.108901	0.341512	0.621272
Adenylyltransferase and sulfurtransferase MOCS3 OS=Mus musculus GN=Mocs3 PE=3 SV=1	A2BDX3	49.344		112.638	100.168	104.894	NA	97.1417	78.1004	119	99.25	99.9562	99	105.9	98.6896	0.0594503	0.146901	0.341312	0.621272
Coagulation factor IX OS=Mus musculus GN=F9 PE=2 SV=3	P16294	52.944		41.9295	NA	41.3577	36.4421	28.3701	76.5875	45.9834	52.1995	46.0915	29.1	39.9097	49.8464	0.0755864	0.349049	0.341638	0.621272
Non-POU domain-containing octamer-binding protein OS=Mus musculus GN=Nono PE=1 SV=3	Q99K48	54.506		115.644	100.694	113.438	NA	116.6	NA	99.863	98.3623	98.095	105.9	109.925	103.23	0.0734186	0.0866711	0.340533	0.621272
ATP-binding cassette sub-family B member 8, mitochondrial OS=Mus musculus GN=Abcb8 PE=2 SV=1	Q9CXJ4	77.95		272.617	321.98	205.97	260.116	286.969	NA	282.496	285.943	308.518	290.1	265.171	290.982	0.179714	0.0407114	0.341354	0.621272
cGMP-specific 3prime,5prime-cyclic phosphodiesterase OS=Mus musculus GN=Pde5a PE=1 SV=2	Q8CG03	98.344		71.235	11.2633	22.2695	123.093	16.3388	23.0708	19.6939	26.011	20.254	26.3	56.9653	21.0737	0.899061	0.173315	0.341031	0.621272
Dihydropteridine reductase OS=Mus musculus GN=Qdpr PE=1 SV=2	Q8BVI4	25.554		463.328	408.031	520.561	NA	406.243	NA	391.742	458.077	437.377	392.1	463.973	423.36	0.121274	0.0707891	0.342253	0.621609
LanC-like protein 2 OS=Mus musculus GN=Lancl2 PE=1 SV=1	Q9JJK2	50.745		NA	105.574	109.711	125.685	105.46	NA	104.322	111.501	103.569	106.9	113.657	106.213	0.093438	0.033988	0.342318	0.621609
Nucleolar RNA helicase 2 OS=Mus musculus GN=Ddx21 PE=1 SV=3	Q9JIK5	93.493	Acetyl [K463; S464; T465]	94.0032	78.7678	81.9881	NA	82.2882	NA	77.6609	83.0043	74.1187	79.9	84.9197	79.268	0.094555	0.0526129	0.344053	0.622105
N-alpha-acetyltransferase 10 OS=Mus musculus GN=Naa10 PE=1 SV=1	Q9QY36	26.503		95.2054	84.5497	83.9879	73.5321	89.8635	97.3891	94.4751	84.691	82.2203	98.6	84.3188	89.7278	0.104974	0.0711399	0.344075	0.622105
Proteasome subunit alpha type-7 OS=Mus musculus GN=Psma7 PE=1 SV=1	Q9Z2U0	27.838		188.457	202.288	189.427	NA	212.85	NA	188.95	212.882	192.249	199.4	193.391	201.733	0.0399229	0.0640743	0.344002	0.622105
AP-1 complex subunit mu-1 OS=Mus musculus GN=Ap1m1 PE=1 SV=3	P35585	48.512		27.953	29.9603	NA	30.4494	24.3597	15.5066	35.3004	23.3477	32.4064	28.5	29.4542	26.1842	0.0449146	0.300235	0.343527	0.622105
Tubulin beta-1 chain OS=Mus musculus GN=Tubb1 PE=1 SV=1	A2AQ07	50.409		302.223	55.4153	143.525	NA	81.2485	47.6545	73.109	100.315	74.2282	113.8	167.054	75.3111	0.748708	0.251182	0.343252	0.622105
Tyrosine-protein kinase Lyn OS=Mus musculus GN=Lyn PE=1 SV=4	P25911	58.775		36.3689	25.1547	21.7241	38.3857	24.3597	31.0132	25.7321	19.4416	25.947	26.8	30.4084	25.2987	0.269972	0.163516	0.343161	0.622105
CDKN2A-interacting protein OS=Mus musculus GN=Cdkn2aip PE=2 SV=1	Q8BI72	59.708		NA	42.5752	43.6301	46.6459	51.9872	NA	46.4479	108.305	39.7416	69.5	44.2837	61.6204	0.0477064	0.511571	0.344484	0.622398
ADP-ribosyl cyclase/cyclic ADP-ribose hydrolase 1 OS=Mus musculus GN=Cd38 PE=1 SV=2	P56528	34.385		99.7891	128.176	80.4429	105.277	132.047	NA	104.787	97.7408	133.676	134	103.421	117.063	0.189924	0.157869	0.345292	0.62249
RNA-binding protein 39 OS=Mus musculus GN=Rbm39 PE=1 SV=2	Q8VH51	59.37		94.1534	94.9119	NA	88.2709	75.6042	107.601	88.6226	90.3726	64.3749	73.7	92.4454	85.315	0.0393212	0.191344	0.345494	0.62249
RNA-binding protein EWS OS=Mus musculus GN=Ewsr1 PE=1 SV=1	Q5SUS9	68.994		203.711	191.1	173.248	NA	168.29	NA	200.562	157.93	179.002	197.2	189.353	176.446	0.0808367	0.103343	0.345526	0.62249
ATP-dependent RNA helicase DDX42 OS=Mus musculus GN=Ddx42 PE=1 SV=3	Q810A7	101.902		146.453	138.764	155.159	NA	141.554	89.6358	184.491	107.684	137.289	120.6	146.792	132.131	0.055883	0.27446	0.345275	0.62249
Alpha-synuclein OS=Mus musculus GN=Snca PE=1 SV=2	O55042	14.476		127.817	65.1768	172.066	NA	102.489	64.863	67.2566	NA	88.2418	119.4	121.687	80.7126	0.44136	0.221999	0.346324	0.622515
Ras-related protein Rab-1A OS=Mus musculus GN=Rab1A PE=1 SV=3	P62821	22.663		645.548	750.134	543.376	655.796	693.657	NA	685.943	689.868	706.481	702	648.714	693.987	0.130323	0.0128317	0.345791	0.622515
ATPase family AAA domain-containing protein 1 OS=Mus musculus GN=Atad1 PE=1 SV=1	Q9D5T0	40.718		142.32	140.19	NA	114.671	121.501	151.662	137.114	166.63	149.989	134.6	132.394	145.379	0.116207	0.116671	0.346266	0.622515
Galactokinase OS=Mus musculus GN=Galk1 PE=2 SV=2	Q9R0N0	42.268		NA	75.9145	100.985	90.0525	82.2882	78.8568	82.1199	NA	76.4178	85.2	88.9841	79.9207	0.141256	0.0352753	0.346529	0.622515
Acidic leucine-rich nuclear phosphoprotein 32 family member A OS=Mus musculus GN=Anp32a PE=1 SV=1	O35381	28.52		58.0851	55.7908	65.6269	NA	64.0185	NA	65.2129	58.68	66.2361	72.8	59.8342	63.5369	0.0860052	0.0529192	0.346951	0.622718
Protein Prps1l3 OS=Mus musculus GN=Prps1l3 PE=3 SV=1	G3UXL2	34.802		22.0919	21.3251	27.996	NA	NA	17.7759	26.1966	18.8202	21.4583	25.4	23.8043	21.0628	0.153344	0.178373	0.347268	0.622718
FSD1-like protein OS=Mus musculus GN=Fsd1l PE=2 SV=2	Q8BYN5	56.85		70.4084	66.6786	72.535	NA	69.0687	62.972	60.2894	73.3278	NA	80	69.874	66.4145	0.0424269	0.088741	0.347385	0.622718
Cytochrome b-c1 complex subunit Rieske, mitochondrial OS=Mus musculus GN=Uqcrfs1 PE=1 SV=1	Q9CR68	29.349		445.144	264.161	291.776	495.937	350.691	NA	448.687	547.828	416.794	382.8	374.254	441	0.303694	0.18613	0.348448	0.624009
Actin-binding Rho-activating protein OS=Mus musculus GN=Abra PE=1 SV=1	Q8BUZ1	42.804		13.0748	17.3454	17.6338	NA	24.3597	NA	10.9617	22.1049	29.0125	12.7	16.018	21.6097	0.159382	0.354432	0.348601	0.624009
Heterogeneous nuclear ribonucleoprotein U-like protein 2 OS=Mus musculus GN=Hnrnpul2 PE=1 SV=2	Q00PI9	84.888		NA	132.681	113.802	123.579	173.34	NA	138.043	132.097	111.342	145.6	123.354	138.706	0.0765427	0.185796	0.349165	0.624129
SAPS domain family, member 2, isoform CRA_a OS=Mus musculus GN=Ppp6r2 PE=1 SV=1	G3X9K4	100.397		NA	55.3402	67.8084	49.0754	55.8491	66.565	68.3713	65.6932	NA	53.7	57.408	64.1196	0.166112	0.0877327	0.349007	0.624129
AP2-associated protein kinase 1 OS=Mus musculus GN=Aak1 PE=1 SV=2	Q3UHJ0	103.282		189.735	169.325	177.338	NA	137.692	197.804	156.622	171.956	174.622	144.7	178.799	167.739	0.0575123	0.133155	0.350159	0.625462
ADP-ribose pyrophosphatase, mitochondrial OS=Mus musculus GN=Nudt9 PE=2 SV=1	Q8BVU5	38.58		NA	92.8094	88.4418	95.8833	90.9033	NA	114.448	87.2654	107.51	106.3	92.3781	100.032	0.0404798	0.13035	0.350787	0.626139
Bifunctional purine biosynthesis protein PURH OS=Mus musculus GN=Atic PE=1 SV=2	Q9CWJ9	64.177		380.145	405.853	535.195	594.897	405.351	NA	406.977	435.972	425.115	418.5	479.023	418.354	0.214635	0.0353095	0.352881	0.629413
Inositol polyphosphate 5-phosphatase OCRL-1 OS=Mus musculus GN=Ocrl PE=1 SV=1	Q6NVF0	104.219		30.4327	48.6574	40.2669	38.5477	34.7571	28.1766	41.7102	33.9119	NA	47.7	39.4761	34.639	0.189321	0.160137	0.353122	0.629413
EH domain-binding protein 1-like protein 1 OS=Mus musculus GN=Ehbp1l1 PE=1 SV=1	E9QP49	184.69		NA	381.149	414.395	301.417	413.669	NA	352.818	427.627	441.756	390.4	365.654	408.968	0.158787	0.0957283	0.35346	0.62957
Cullin-associated NEDD8-dissociated protein 2 OS=Mus musculus GN=Cand2 PE=1 SV=2	Q6ZQ73	135.546		362.863	325.208	384.217	NA	385.448	NA	361.829	384.217	381.432	347.5	357.429	378.231	0.0835893	0.0292493	0.354012	0.630106
Sodium-dependent phosphate transporter 2 OS=Mus musculus GN=Slc20a2 PE=1 SV=2	Q80UP8	70.82		102.72	110.756	NA	68.9971	127.888	NA	61.3113	46.1628	68.9731	63.1	94.1574	76.0839	0.235317	0.470708	0.354454	0.630446
COP9 signalosome complex subunit 7a OS=Mus musculus GN=Cops7a PE=1 SV=2	Q9CZ04	30.206		71.235	60.3712	60.1731	50.5331	NA	53.1385	61.2184	50.3352	57.1491	68.2	60.5781	55.4603	0.139643	0.0856324	0.355211	0.631027
Ubiquitin carboxyl-terminal hydrolase 28 OS=Mus musculus GN=Usp28 PE=2 SV=1	Q5I043	119.243		87.0901	80.6451	101.258	67.2155	76.941	76.9657	NA	73.9493	75.2135	77.7	84.0522	75.7674	0.168304	0.0193161	0.355282	0.631027
Glutathione S-transferase Mu 2 OS=Mus musculus GN=Gstm2 PE=1 SV=2	P15626	25.7		145.551	167.823	NA	167.958	205.126	69.7797	153.557	104.044	166.63	211.4	160.444	139.827	0.0803885	0.381091	0.356123	0.632074
Hydroxyacyl-coenzyme A dehydrogenase, mitochondrial OS=Mus musculus GN=Hadh PE=1 SV=2	Q61425	34.442	Acetyl [K136; K185; K241]	1411.02	1805.43	1742.11	NA	1903.62	NA	1906.22	1440.72	2302.93	1883.2	1652.85	1888.38	0.128148	0.186677	0.356772	0.632218
Stromal interaction molecule 1 OS=Mus musculus GN=Stim1 PE=1 SV=2	P70302	77.518		82.0555	31.6874	41.1759	96.2072	40.6985	NA	40.4097	43.4108	45.1062	47.8	62.7815	42.4063	0.49714	0.0530825	0.356958	0.632218
C-Jun-amino-terminal kinase-interacting protein 4 OS=Mus musculus GN=Spag9 PE=1 SV=2	Q58A65	146.129		345.054	268.967	287.777	201.322	316.23	NA	302.748	326.513	281.804	316.8	275.78	306.824	0.21486	0.0629383	0.356875	0.632218
Peptidyl-prolyl cis-trans isomerase A OS=Mus musculus GN=Ppia PE=1 SV=2	P17742	17.96		NA	59.5452	66.7176	61.3847	63.1273	NA	46.6337	59.7453	62.5137	58.9	62.5492	58.005	0.0595581	0.133131	0.357801	0.632819
Serine protease HTRA2, mitochondrial OS=Mus musculus GN=Htra2 PE=1 SV=2	Q9JIY5	49.318		91.7489	91.0824	104.439	77.4192	99.8153	NA	103.393	83.9808	108.496	95.7	91.1725	98.9212	0.121066	0.106934	0.357572	0.632819
Tumor protein D54 OS=Mus musculus GN=Tpd52l2 PE=1 SV=1	A2AUD5	25.052		89.4195	80.57	81.4428	NA	72.3364	NA	87.7866	68.6228	85.0668	82.6	83.8107	78.4531	0.0581891	0.119777	0.358117	0.632934
DCN1-like protein 1 OS=Mus musculus GN=Dcun1d1 PE=2 SV=1	Q9QZ73	30.078		31.635	32.6635	41.903	42.7587	34.7571	NA	34.5573	29.8283	35.8003	29.4	37.2401	33.7357	0.158531	0.0788892	0.358446	0.63307
E3 ubiquitin-protein ligase MYCBP2 OS=Mus musculus GN=Mycbp2 PE=1 SV=1	E9PUJ6	520.524		73.4893	79.744	63.1727	NA	72.0394	NA	82.5844	70.8421	91.5262	77.5	72.1353	79.248	0.116007	0.122885	0.359032	0.63366
Prolactin regulatory element-binding protein OS=Mus musculus GN=Preb PE=1 SV=1	Q9WUQ2	45.409		NA	24.5539	19.2699	24.1328	23.617	NA	22.5737	27.8752	25.3996	20.2	22.6522	24.8664	0.129643	0.0933207	0.35966	0.6343
Protein Dnajc13 OS=Mus musculus GN=Dnajc13 PE=1 SV=1	D4AFX7	254.904		82.5815	84.024	88.8053	NA	91.943	75.2638	76.9178	80.2523	NA	99.7	85.137	81.0942	0.0382648	0.0927838	0.359899	0.6343
Ubiquitin carboxyl-terminal hydrolase OS=Mus musculus GN=Usp7 PE=1 SV=1	E9PXY8	132.763		NA	43.8517	43.8118	43.5686	39.3617	NA	45.519	39.9486	43.9019	42.1	43.744	42.1828	0.0035035	0.071166	0.360653	0.635184
DNA damage-binding protein 1 OS=Mus musculus GN=Ddb1 PE=1 SV=2	Q3U1J4	126.772		NA	254.775	244.965	221.568	250.727	NA	257.229	248.036	252.135	260.1	240.436	252.032	0.0709567	0.0153131	0.361761	0.636689
NADH dehydrogenase [ubiquinone] 1 alpha subcomplex subunit 10, mitochondrial OS=Mus musculus GN=Ndufa10 PE=1 SV=1	Q99LC3	40.578		NA	644.71	724.441	847.401	663.802	NA	977.45	794.977	894.57	811	738.85	832.7	0.138202	0.162205	0.362575	0.637039
Protein Tfg OS=Mus musculus GN=Tfg PE=1 SV=1	Q9Z1A1	42.994		52.2991	44.4524	NA	44.0545	52.1357	39.5229	52.7648	52.7321	60.8715	57.2	46.9353	51.6054	0.0990605	0.148446	0.36272	0.637039
Protein NEDD1 OS=Mus musculus GN=Nedd1 PE=1 SV=2	P33215	71.248		78.5238	65.7775	75.4436	NA	79.6146	NA	76.5462	78.2104	76.7462	85	73.2483	77.7794	0.0907962	0.0183964	0.36247	0.637039
Enolase-phosphatase E1 OS=Mus musculus GN=Enoph1 PE=2 SV=1	Q8BGB7	28.582		31.635	NA	33.9042	32.8789	45.4516	27.7984	45.3332	32.6691	33.5012	48.2	32.806	36.9507	0.0346391	0.216727	0.363979	0.63836
Coiled-coil domain-containing protein 51 OS=Mus musculus GN=Ccdc51 PE=2 SV=1	Q3URS9	45.104		NA	62.6989	38.2672	47.9416	85.2589	NA	56.1091	44.121	58.5724	90	49.6359	61.0153	0.247878	0.284377	0.363766	0.63836
Prothymosin alpha OS=Mus musculus GN=Ptma PE=1 SV=2	P26350	12.247		82.5064	142.593	43.3574	NA	302.565	392.771	99.3056	54.7739	67.1119	54.4	89.4856	183.306	0.558577	0.841508	0.365146	0.63996
WD repeat domain phosphoinositide-interacting protein 3 OS=Mus musculus GN=Wdr45b PE=2 SV=2	Q9CR39	37.996		37.4961	39.9471	NA	40.1673	45.6002	NA	41.5244	37.019	40.8364	42.8	39.2035	41.245	0.0378223	0.085229	0.36558	0.639983
Bcl-2-associated transcription factor 1 OS=Mus musculus GN=Bclaf1 PE=1 SV=2	Q8K019	105.939		NA	59.4701	55.4465	45.998	60.8992	NA	57.1309	59.5678	55.7259	61.9	53.6382	58.331	0.128932	0.0400249	0.365668	0.639983
Probable glutamate--tRNA ligase, mitochondrial OS=Mus musculus GN=Ears2 PE=1 SV=1	Q9CXJ1	58.29		NA	124.347	126.8	100.904	109.767	NA	103.3	114.342	101.817	98.5	117.35	107.307	0.121818	0.0542672	0.365925	0.639987
Flotillin-1 OS=Mus musculus GN=Flot1 PE=1 SV=1	O08917	47.484		106.702	84.6998	76.2617	NA	81.397	NA	122.344	95.6103	108.715	112	89.2213	102.016	0.176145	0.172055	0.366497	0.640542
Kinesin-like protein OS=Mus musculus GN=Kif13a PE=1 SV=1	F8VQ75	195.579		NA	19.0725	19.6335	41.1391	36.9852	NA	25.5464	44.92	29.6694	54	26.615	34.2802	0.472715	0.248705	0.367409	0.64169
Histone-binding protein RBBP4 OS=Mus musculus GN=Rbbp4 PE=1 SV=5	Q60972	47.626		64.8479	74.9383	79.0795	NA	82.8824	81.126	NA	73.8605	74.4471	85.8	72.9552	78.079	0.100337	0.0588512	0.36768	0.641718
Glycylpeptide N-tetradecanoyltransferase 1 OS=Mus musculus GN=Nmt1 PE=1 SV=1	O70310	56.852		163.134	125.248	NA	147.388	174.974	NA	132.655	172.312	162.47	195.6	145.257	160.603	0.13103	0.120747	0.368022	0.641869
Sarcalumenin OS=Mus musculus GN=Srl PE=1 SV=1	Q7TQ48	99.123	Acetyl [K579; K794]	1728.95	1865.12	1610.59	NA	2072.36	NA	2018.53	1713.26	1658.64	1666.6	1734.89	1865.7	0.0734186	0.112506	0.368933	0.642698
Histidine triad nucleotide-binding protein 2, mitochondrial OS=Mus musculus GN=Hint2 PE=1 SV=1	Q9D0S9	17.309		182.22	220.385	240.329	NA	212.999	NA	205.578	158.729	194	215.6	214.311	192.827	0.137774	0.124664	0.369009	0.642698
Translin-associated protein X OS=Mus musculus GN=Tsnax PE=1 SV=1	Q9QZE7	32.906		NA	52.1865	59.9004	53.1245	55.552	62.4046	61.9615	53.5311	NA	56.4	55.0705	58.3623	0.0764305	0.0769669	0.370086	0.644129
Fructosamine-3-kinase OS=Mus musculus GN=Fn3k PE=2 SV=1	Q9ER35	35.01		130.748	115.486	117.983	105.601	125.66	NA	121.043	114.608	133.238	134.9	117.455	123.638	0.0881192	0.0634344	0.371305	0.645804
Atlastin-2 OS=Mus musculus GN=Atl2 PE=1 SV=1	Q6PA06	66.182		132.176	121.643	94.9863	92.644	123.878	136.156	133.12	105.642	107.839	120.7	110.362	121.327	0.177671	0.116082	0.372128	0.646787
ATP synthase subunit delta, mitochondrial OS=Mus musculus GN=Atp5d PE=1 SV=1	Q9D3D9	17.589		581.151	538.46	NA	353.569	402.381	329.61	379.387	444.317	469.126	466.3	491.06	404.964	0.246342	0.135278	0.372949	0.646988
RNA binding motif protein, X-linked-like-1 OS=Mus musculus GN=Rbmxl1 PE=2 SV=1	Q91VM5	42.136		273.594	256.653	NA	245.701	266.323	NA	216.819	247.77	252.463	200	258.649	245.844	0.0543327	0.0849788	0.373022	0.646988
Heterogeneous nuclear ribonucleoprotein L-like OS=Mus musculus GN=Hnrnpll PE=1 SV=3	Q921F4	64.084		65.2236	59.5452	63.809	60.251	63.7214	61.6482	59.3604	NA	55.5069	59.5	62.2072	60.0592	0.0440998	0.0585908	0.37353	0.646988
Influenza virus NS1A-binding protein homolog OS=Mus musculus GN=Ivns1abp PE=1 SV=2	Q920Q8	71.535		110.309	144.771	133.435	NA	123.878	NA	104.508	121.799	119.553	113.5	129.505	117.434	0.135622	0.0749086	0.373372	0.646988
Rab3 GTPase-activating protein non-catalytic subunit OS=Mus musculus GN=Rab3gap2 PE=1 SV=1	E9QKE4	154.542		33.3632	48.7324	48.2657	26.8862	43.8177	39.5229	52.3004	43.7659	NA	49.3	39.3119	44.8517	0.278152	0.119461	0.373407	0.646988
Arf-GAP with coiled-coil, ANK repeat and PH domain-containing protein 2 OS=Mus musculus GN=Acap2 PE=1 SV=2	Q6ZQK5	87.156		66.5762	42.3499	69.0809	47.6177	NA	66.7541	64.5626	66.4034	54.6311	59.3	56.4062	63.0878	0.23761	0.0906539	0.375329	0.649657
Very-long-chain 3-oxoacyl-CoA reductase OS=Mus musculus GN=Hsd17b12 PE=2 SV=1	O70503	34.719		40.8775	49.6335	NA	37.7378	48.8679	NA	48.6774	41.7241	47.6243	56.5	42.7496	46.7234	0.144208	0.0722866	0.376567	0.651352
Phospholipid transfer protein OS=Mus musculus GN=Pltp PE=1 SV=1	P55065	54.419		NA	35.7421	48.2657	47.9416	36.9852	11.3463	60.0107	40.7475	36.3477	37.2	43.9832	37.0875	0.162307	0.467414	0.377789	0.652467
Caseinolytic peptidase B protein homolog OS=Mus musculus GN=Clpb PE=1 SV=1	E9PY58	79.46		98.9626	125.999	124.709	NA	112.144	82.0716	125.502	93.3909	113.97	114.2	116.557	105.416	0.130843	0.165089	0.37775	0.652467
Interleukin enhancer-binding factor 3 OS=Mus musculus GN=Ilf3 PE=1 SV=2	Q9Z1X4	95.961		131.124	123.22	146.433	110.622	125.512	NA	154.3	125.794	144.734	141.2	127.85	137.585	0.117264	0.10409	0.37799	0.652467
26S protease regulatory subunit 7 OS=Mus musculus GN=Psmc2 PE=1 SV=1	Q8BVQ9	52.833		409.526	318	358.857	361.668	319.498	NA	336.655	370.19	336.326	340	362.013	340.667	0.103415	0.0623774	0.378326	0.6526
Integrin-linked protein kinase OS=Mus musculus GN=Ilk PE=1 SV=2	O55222	51.34		94.454	101.219	122.8	124.227	92.3886	95.498	112.868	105.375	104.664	104.6	110.675	102.159	0.136354	0.080592	0.379588	0.65388
von Willebrand factor OS=Mus musculus GN=Vwf PE=1 SV=1	E9QPU1	309.267		180.041	47.2307	50.0837	168.282	74.4159	NA	64.0052	61.5208	53.2078	67.2	111.409	63.2874	0.651904	0.138075	0.379532	0.65388
SH3 domain-binding glutamic acid-rich-like protein OS=Mus musculus GN=Sh3bgrl PE=3 SV=1	Q9JJU8	12.803		146.903	139.439	175.247	188.689	175.717	NA	147.797	120.733	145.172	157.1	162.57	147.355	0.143091	0.152657	0.380212	0.654506
Leukotriene A-4 hydrolase OS=Mus musculus GN=Lta4h PE=1 SV=4	P24527	69.007		495.714	NA	488.929	500.472	487.937	497.724	465.873	518.266	440.88	457.4	495.038	482.136	0.0117179	0.061777	0.380479	0.654517
Nucleosome assembly protein 1-like 4 OS=Mus musculus GN=Nap1l4 PE=1 SV=1	Q78ZA7	42.653		NA	72.8359	66.5358	73.5321	68.7716	68.8342	NA	81.7614	82.2203	86.8	70.9679	75.3969	0.0543071	0.101018	0.381444	0.654844
cAMP-dependent protein kinase type II-beta regulatory subunit OS=Mus musculus GN=Prkar2b PE=1 SV=3	P31324	46.138		83.9341	19.1476	45.448	NA	26.5877	NA	22.8524	29.2068	25.5091	28.3	49.5099	26.039	0.658125	0.101053	0.38145	0.654844
LIM domain-containing protein 1 OS=Mus musculus GN=Limd1 PE=1 SV=2	Q9QXD8	71.376		87.0149	113.233	110.075	NA	111.698	NA	123.087	109.015	108.167	106.6	103.441	112.992	0.138368	0.0610332	0.381128	0.654844
Heterogeneous nuclear ribonucleoproteins A2/B1 OS=Mus musculus GN=Hnrnpa2b1 PE=1 SV=2	O88569	37.38		231.664	235.102	232.057	NA	223.693	NA	247.475	194.328	223.341	226.3	232.941	222.209	0.00807819	0.0978812	0.382172	0.655554
Leucine-rich repeat flightless-interacting protein 2 OS=Mus musculus GN=Lrrfip2 PE=1 SV=1	E9QN52	47.105		41.178	45.0531	52.0834	34.3366	40.4015	NA	38.4589	35.2435	41.8218	41	43.1628	38.9814	0.171815	0.073054	0.382762	0.655554
Phenylalanine--tRNA ligase beta subunit OS=Mus musculus GN=Farsb PE=2 SV=2	Q9WUA2	65.655		144.499	166.847	NA	134.269	152.694	159.983	NA	155.711	167.287	151.4	148.538	158.919	0.112161	0.0398313	0.382906	0.655554
Tectonin beta-propeller repeat-containing protein 1 OS=Mus musculus GN=Tecpr1 PE=2 SV=1	Q80VP0	130.184		62.6688	71.1088	59.3551	NA	79.169	52.0039	75.9888	65.0718	88.4607	71.1	64.3775	72.1388	0.0941375	0.194319	0.382878	0.655554
Very long-chain specific acyl-CoA dehydrogenase, mitochondrial OS=Mus musculus GN=Acadvl PE=1 SV=3	P50544	70.831	Acetyl [K277; S306]	1724.89	2186.65	2104.97	NA	2345.96	1518.7	2879.49	2512.41	2256.84	1980.6	2005.5	2302.68	0.122874	0.216627	0.383672	0.656419
SLAIN motif-containing protein 2 OS=Mus musculus GN=Slain2 PE=1 SV=2	Q8CI08	62.34		90.4715	70.1327	79.6248	59.7651	70.4055	NA	72.4588	62.4973	65.2507	66.9	74.9985	67.6531	0.174962	0.0677489	0.383937	0.656425
Insulin-like growth factor-binding protein 7 OS=Mus musculus GN=Igfbp7 PE=1 SV=1	F8WH23	29.082		58.0851	62.4736	75.1709	NA	56.2947	34.7953	77.4751	49.8026	71.0532	80.9	65.2432	57.8842	0.136003	0.293965	0.384497	0.656621
5prime-AMP-activated protein kinase subunit beta-2 OS=Mus musculus GN=Prkab2 PE=1 SV=1	Q6PAM0	30.19		129.32	112.633	101.258	NA	129.077	NA	111.568	127.214	126.232	108.7	114.404	123.523	0.123375	0.0652241	0.384574	0.656621
Kinesin light chain 2 OS=Mus musculus GN=Klc2 PE=1 SV=1	Q91YS4	68.378		45.0103	43.5513	45.5389	NA	40.4015	NA	39.1091	38.4394	50.5803	33.4	44.7002	42.1326	0.0230295	0.135059	0.385153	0.657163
Pre-mRNA-processing factor 19 OS=Mus musculus GN=Prpf19 PE=1 SV=1	Q99KP6	55.204		97.2343	136.586	NA	116.291	132.642	101.928	157.83	129.788	133.895	122.1	116.704	131.217	0.168625	0.151338	0.385581	0.657448
UDP-glucose:glycoprotein glucosyltransferase 1 OS=Mus musculus GN=Uggt1 PE=1 SV=4	Q6P5E4	176.323		348.811	352.39	361.22	NA	351.285	359.11	371.583	356.164	NA	374.9	354.141	359.536	0.0180357	0.0240754	0.38674	0.658977
Protein phosphatase 1 regulatory subunit 7 OS=Mus musculus GN=Ppp1r7 PE=1 SV=2	Q3UM45	41.266		NA	159.713	174.611	181.563	167.399	137.858	166.469	NA	176.265	232	171.962	161.998	0.0649151	0.103013	0.387599	0.659388
Sorting nexin-6 OS=Mus musculus GN=Snx6 PE=1 SV=2	Q6P8X1	46.62		158.851	148.75	186.7	119.368	167.102	NA	171.764	157.752	169.477	148.8	153.417	166.524	0.1812	0.0369294	0.387767	0.659388
Interferon-induced very large GTPase 1 OS=Mus musculus GN=Gvin1 PE=1 SV=1	L7N451	280.605		NA	55.1901	65.4451	52.6386	47.8282	NA	46.355	59.8341	57.9155	60.8	57.7579	52.9832	0.117359	0.129745	0.387618	0.659388
Protein Sf3b2 OS=Mus musculus GN=Sf3b2 PE=1 SV=1	Q3UJB0	98.137		57.0331	52.1114	56.3555	NA	NA	55.0295	63.5408	55.8392	55.8354	61.6	55.1667	57.5612	0.0483538	0.0695694	0.388537	0.659805
Scaffold attachment factor B2 OS=Mus musculus GN=Safb2 PE=2 SV=2	Q80YR5	111.77		212.202	188.247	NA	185.936	198.739	NA	222.764	219.007	186.994	218.1	195.462	206.876	0.0744071	0.081895	0.388401	0.659805
Major vault protein OS=Mus musculus GN=Mvp PE=1 SV=1	E9Q3X0	96.798		654.19	607.766	608.003	NA	674.645	NA	679.812	601.714	629.845	578.6	623.32	646.504	0.0428906	0.0577715	0.389053	0.659994
Voltage-dependent calcium channel subunit alpha-2/delta-1 OS=Mus musculus GN=Cacna2d1 PE=1 SV=1	O08532	124.551		316.65	228.344	NA	289.755	257.559	NA	232.24	263.661	238.669	274.2	278.25	248.032	0.162671	0.0603457	0.389174	0.659994
Phenylalanine--tRNA ligase alpha subunit OS=Mus musculus GN=Farsa PE=2 SV=1	Q8C0C7	57.563		NA	203.49	244.056	201.322	242.557	NA	218.027	255.138	213.926	208.2	216.289	232.412	0.11129	0.0849019	0.390499	0.661753
EPM2A-interacting protein 1 OS=Mus musculus GN=Epm2aip1 PE=2 SV=1	Q8VEH5	70.052		39.0741	52.4118	NA	45.998	51.8386	41.7922	58.3386	47.4944	53.2078	45.3	45.828	50.5343	0.145555	0.12335	0.391	0.661753
Chondroitin sulfate proteoglycan 4 OS=Mus musculus GN=Cspg4 PE=1 SV=3	Q8VHY0	252.153		194.619	212.801	200.244	NA	NA	194.211	213.846	205.78	236.151	208.3	202.554	212.497	0.0459562	0.0833377	0.390859	0.661753
Endophilin-A1 OS=Mus musculus GN=Sh3gl2 PE=1 SV=1	A2ALV3	48.265		46.2126	46.4047	NA	40.4912	39.3617	35.9299	43.661	46.873	43.5735	46.2	44.3695	41.8798	0.0757289	0.101807	0.391488	0.662133
Transmembrane emp24 domain-containing protein 9 OS=Mus musculus GN=Tmed9 PE=1 SV=2	Q99KF1	27.11		NA	76.6654	67.4448	92.482	76.1983	92.2832	86.9505	82.5604	96.0149	99.9	78.864	86.8015	0.160562	0.0902311	0.392457	0.663193
Epimerase family protein SDR39U1 OS=Mus musculus GN=Sdr39u1 PE=2 SV=1	Q5M8N4	32.974		98.2863	NA	98.8948	78.0671	97.2903	NA	98.6554	98.6286	102.365	94.9	91.7494	99.2348	0.12919	0.0219868	0.392733	0.663193
Alanine aminotransferase 2 OS=Mus musculus GN=Gpt2 PE=1 SV=1	Q8BGT5	57.906		64.4722	NA	57.8098	49.7232	61.3448	NA	54.7156	70.5758	63.499	67.1	57.3351	62.5338	0.12882	0.104513	0.392905	0.663193
Baculoviral IAP repeat-containing protein 6 OS=Mus musculus GN=Birc6 PE=1 SV=2	O88738	531.833		NA	121.568	139.798	110.784	131.453	NA	132.377	137.334	130.282	130.8	124.05	132.862	0.118221	0.0233511	0.393224	0.663285
Cysteine-rich with EGF-like domain protein 1 OS=Mus musculus GN=Creld1 PE=2 SV=1	Q91XD7	45.687		56.1314	47.6061	45.0844	38.0618	40.8471	46.7089	44.1255	39.1496	42.6976	46.9	46.7209	42.7057	0.159693	0.0684115	0.393762	0.663307
U4/U6 small nuclear ribonucleoprotein Prp4 OS=Mus musculus GN=Prpf4 PE=1 SV=1	Q9DAW6	58.333		39.0741	43.1008	50.629	30.1255	NA	48.7891	49.4206	38.2619	44.3398	43.5	40.7323	45.2028	0.209669	0.113934	0.393764	0.663307
Rho-related GTP-binding protein RhoG OS=Mus musculus GN=Rhog PE=2 SV=1	P84096	21.295		72.5124	48.9577	55.901	70.9406	55.2549	NA	53.7867	64.184	48.8286	54.3	62.0779	55.5136	0.185478	0.115304	0.394613	0.664292
Tubulin alpha-8 chain OS=Mus musculus GN=Tuba8 PE=1 SV=1	Q9JJZ2	50.02		153.892	194.78	216.151	NA	166.359	160.55	NA	163.789	179.111	157.5	188.274	167.452	0.168027	0.0485376	0.395056	0.664592
3-oxoacyl-[acyl-carrier-protein] synthase, mitochondrial OS=Mus musculus GN=Oxsm PE=1 SV=1	Q9D404	48.596		110.234	164.369	162.795	NA	126.403	96.0653	160.803	106.618	136.085	132.7	145.799	125.195	0.211321	0.202921	0.395697	0.665225
FAD synthase OS=Mus musculus GN=Flad1 PE=1 SV=1	Q8R123	54.732		264.877	270.244	262.417	NA	282.662	NA	237.07	296.241	331.509	301.9	265.846	286.87	0.0150553	0.136176	0.396354	0.665282
La-related protein 1 OS=Mus musculus GN=Larp1 PE=1 SV=3	Q6ZQ58	121.05		NA	27.5575	25.9962	23.4849	29.4099	NA	26.3824	25.3008	27.2608	29.3	25.6795	27.0885	0.0800119	0.0643408	0.396524	0.665282
SH3 and multiple ankyrin repeat domains protein 3 OS=Mus musculus GN=Shank3 PE=1 SV=1	A0A0A0MQD5	192.1		104.072	89.8059	90.0779	NA	100.112	90.7704	94.0106	82.6492	78.3885	81.6	94.652	89.1862	0.0862032	0.0978271	0.396092	0.665282
Protein Gcom1 OS=Mus musculus GN=Gcom1 PE=4 SV=1	E9PZ54	63.467		NA	71.1088	80.8974	58.3074	68.7716	76.2093	79.7975	NA	84.5194	79.1	70.1045	77.3245	0.161594	0.085875	0.397007	0.665649
Probable global transcription activator SNF2L2 OS=Mus musculus GN=Smarca2 PE=1 SV=1	H3BLH0	182.622		107.98	110.23	124.8	NA	120.462	115.165	120.672	NA	122.947	109.2	114.337	119.811	0.0798633	0.0275079	0.39741	0.665881
Isoaspartyl peptidase/L-asparaginase OS=Mus musculus GN=Asrgl1 PE=1 SV=1	Q8C0M9	33.928		441.086	392.337	394.943	NA	450.06	NA	391.742	453.194	422.816	460.4	409.455	429.453	0.0669763	0.0666048	0.398174	0.666716
Lipoamide acyltransferase component of branched-chain alpha-keto acid dehydrogenase complex, mitochondrial OS=Mus musculus GN=Dbt PE=1 SV=2	P53395	53.213		NA	286.913	252.145	233.23	256.222	NA	211.71	271.384	212.393	276.2	257.429	237.927	0.105773	0.128252	0.399066	0.667765
E3 ubiquitin-protein ligase UBR1 OS=Mus musculus GN=Ubr1 PE=1 SV=2	O70481	200.11		65.8248	66.979	76.7162	NA	73.5247	NA	80.0762	64.4504	80.797	58.3	69.84	74.7121	0.0856655	0.101499	0.399411	0.667898
Pantothenate kinase 4 OS=Mus musculus GN=Pank4 PE=1 SV=2	Q80YV4	91.464		84.1595	80.0444	69.5354	NA	63.5729	NA	82.8631	64.983	77.2936	70.2	77.9131	72.1782	0.0967926	0.130498	0.400171	0.668724
ATP synthase subunit gamma, mitochondrial OS=Mus musculus GN=Atp5c1 PE=1 SV=1	Q91VR2	32.865	Acetyl [K115; S261; K262; S265]	1036.29	NA	663.359	941.178	928.342	1007.55	967.975	1092.9	1003.18	951.8	880.275	999.99	0.220137	0.0609489	0.400719	0.668896
28S ribosomal protein S7, mitochondrial OS=Mus musculus GN=Mrps7 PE=2 SV=1	Q80X85	28.045		160.654	166.171	171.066	NA	139.177	195.345	170.928	112.655	154.149	157.1	165.964	154.451	0.0313859	0.202793	0.400806	0.668896
Omega-amidase NIT2 OS=Mus musculus GN=Nit2 PE=1 SV=1	Q9JHW2	30.483	Acetyl [K68]	353.996	321.529	382.217	NA	339.402	NA	316.31	341.072	337.53	318	352.581	333.579	0.0861333	0.0347826	0.401486	0.669587
Protein FAM195A OS=Mus musculus GN=Fam195a PE=1 SV=1	Q9CQB2	17.86		NA	40.9983	49.7201	32.555	35.6483	NA	33.0709	36.3976	37.333	35.5	41.0911	35.6125	0.208876	0.0513632	0.402346	0.67022
2-methoxy-6-polyprenyl-1,4-benzoquinol methylase, mitochondrial OS=Mus musculus GN=Coq5 PE=2 SV=2	Q9CXI0	37.312		NA	150.027	143.979	142.043	175.271	NA	138.508	170.003	138.822	150	145.35	155.651	0.0286518	0.12677	0.402399	0.67022
Fumarate hydratase, mitochondrial OS=Mus musculus GN=Fh PE=1 SV=3	P97807	54.322	Acetyl [K112; K119; S362; S363]	3285.98	3570.91	3677.38	NA	3415.11	NA	3401.1	3507.57	3200.9	3116	3511.42	3381.17	0.0576312	0.0381914	0.402832	0.670498
Metaxin-1 OS=Mus musculus GN=Mtx1 PE=1 SV=1	F7C846	51.31		50.8714	67.6547	72.8985	NA	74.713	NA	67.3495	65.6932	76.1988	44.9	63.8082	70.9886	0.180327	0.0737828	0.403505	0.671174
V-type proton ATPase subunit B, brain isoform OS=Mus musculus GN=Atp6v1b2 PE=1 SV=1	P62814	56.515		NA	117.589	142.252	130.382	110.658	NA	112.125	140.086	122.619	109.6	130.074	121.372	0.0948278	0.111767	0.404135	0.671778
Protein phosphatase 1F OS=Mus musculus GN=Ppm1f PE=2 SV=1	Q8CGA0	49.58		31.0338	39.9471	34.1769	NA	56.4432	NA	38.1802	33.468	34.3771	32.1	35.0526	40.6171	0.128969	0.264577	0.404782	0.672408
Translation initiation factor eIF-2B subunit alpha OS=Mus musculus GN=Eif2b1 PE=2 SV=1	Q99LC8	33.795		63.1948	73.0611	NA	69.321	75.4556	NA	67.2566	69.8656	74.6661	61.4	68.5256	71.811	0.0726886	0.0545066	0.405616	0.672462
Citrate lyase subunit beta-like protein, mitochondrial OS=Mus musculus GN=Clybl PE=1 SV=2	Q8R4N0	37.525		792.602	661.154	711.533	NA	685.785	NA	670.151	618.67	741.844	758.9	721.763	679.112	0.0918837	0.0746652	0.405508	0.672462
Protein 4.1 OS=Mus musculus GN=Epb4.1 PE=1 SV=1	A2A841	97.18		190.261	148.3	265.598	NA	170.072	155.633	146.311	NA	186.008	176.7	201.386	164.506	0.295131	0.10547	0.405424	0.672462
Ubiquinol-cytochrome-c reductase complex assembly factor 1 OS=Mus musculus GN=Uqcc1 PE=2 SV=1	Q9CWU6	34.277		26.6756	41.1485	44.9935	22.0272	39.3617	24.0163	47.8414	38.5282	53.6457	40.1	33.7112	40.6787	0.328817	0.275789	0.406122	0.672857
Transthyretin OS=Mus musculus GN=Ttr PE=1 SV=1	P07309	15.766		301.772	284.435	423.666	NA	375.496	240.163	415.988	614.498	413.072	320.2	336.624	411.843	0.225406	0.325499	0.407013	0.673446
MCG19772 OS=Mus musculus GN=Trim55 PE=1 SV=1	G3X8Y1	60.1		106.176	98.2158	NA	102.038	96.8447	NA	108.131	95.6103	94.3727	110.4	102.143	98.7396	0.0389773	0.0642254	0.407009	0.673446
Paraspeckle component 1 OS=Mus musculus GN=Pspc1 PE=1 SV=1	Q8R326	58.721		NA	78.9931	68.5355	71.5885	83.9221	NA	85.2784	73.5054	68.5352	103.4	73.0391	77.8103	0.073626	0.104326	0.407797	0.673977
Myosin-10 OS=Mus musculus GN=Myh10 PE=1 SV=1	Q3UH59	233.305		289.899	322.956	325.589	NA	362.425	NA	298.196	337.432	319.466	303.2	312.815	329.38	0.0635805	0.0827288	0.40787	0.673977
Nucleoside diphosphate-linked moiety X motif 13 OS=Mus musculus GN=Nudt13 PE=2 SV=2	Q8JZU0	39.112		119.552	148.825	133.981	104.143	146.455	97.7673	95.404	NA	116.269	142.7	126.625	113.974	0.151388	0.206874	0.408738	0.674969
WD repeat-containing protein 44 OS=Mus musculus GN=Wdr44 PE=1 SV=1	Q6NVE8	101.493		98.662	64.2758	77.0798	107.545	67.4348	NA	74.6883	80.9624	81.1255	87.1	86.8906	76.0527	0.227555	0.0852033	0.409716	0.676138
Aldose reductase OS=Mus musculus GN=Akr1b1 PE=1 SV=3	P45376	35.709		298.466	397.669	NA	275.178	438.029	276.85	NA	363.177	409.021	375.1	323.771	371.769	0.200907	0.189321	0.410456	0.676915
N-acetylneuraminic acid synthase (Sialic acid synthase) OS=Mus musculus GN=Nans PE=1 SV=1	Q99J77	39.998		109.482	124.722	122.619	NA	123.581	68.0778	104.136	108.749	139.26	138.9	118.941	108.761	0.0694343	0.244404	0.41106	0.677468
Vacuolar protein sorting-associated protein 51 homolog OS=Mus musculus GN=Vps51 PE=2 SV=2	Q3UVL4	86.133		19.1613	27.5575	31.0864	NA	22.5773	6.99688	40.8742	14.2927	26.166	29.1	25.9351	22.1814	0.2362	0.578333	0.411751	0.678162
Isochorismatase domain-containing protein 2A, mitochondrial OS=Mus musculus GN=Isoc2a PE=1 SV=1	P85094	22.403		53.7268	38.9709	NA	46.4839	40.6985	38.3883	47.0982	28.4967	52.8794	54	46.3939	41.5122	0.159037	0.222171	0.41254	0.679017
Serine/threonine-protein phosphatase 5 OS=Mus musculus GN=Ppp5c PE=1 SV=3	Q60676	56.84		250.45	248.393	NA	229.342	276.423	207.07	241.158	306.45	274.688	289.4	242.728	261.158	0.0479469	0.14572	0.412873	0.679121
Glutathione S-transferase omega-1 OS=Mus musculus GN=Gsto1 PE=2 SV=2	O09131	27.48		67.7033	56.016	71.2624	NA	58.6712	65.4303	55.5517	49.7138	69.7394	57.7	64.9939	59.8213	0.122721	0.132563	0.414636	0.681575
SWI/SNF-related matrix-associated actin-dependent regulator of chromatin subfamily A member 5 OS=Mus musculus GN=Smarca5 PE=1 SV=1	Q91ZW3	121.55		145.325	110.53	135.617	115.481	145.861	165.278	140.83	123.752	112.766	165.3	126.738	137.697	0.129949	0.147642	0.414999	0.681726
Microtubule-associated protein OS=Mus musculus GN=Mapt PE=1 SV=1	A2A5Y6	78.038		366.319	235.703	242.147	139.29	284.593	NA	235.677	300.857	309.503	289.6	245.865	282.657	0.378531	0.116675	0.415565	0.682087
Transcription elongation factor SPT5 OS=Mus musculus GN=Supt5h PE=1 SV=1	O55201	120.589		107.754	116.387	152.342	149.332	122.244	NA	129.311	121.621	104.117	113.9	131.454	119.323	0.172613	0.0898475	0.415761	0.682087
Ragulator complex protein LAMTOR1 OS=Mus musculus GN=Lamtor1 PE=1 SV=1	Q9CQ22	17.738		NA	98.366	81.8064	77.7432	95.0622	86.6101	79.9833	105.553	97.4382	90.1	85.9718	92.9294	0.127067	0.106496	0.416354	0.682614
Enoyl-CoA hydratase domain-containing protein 3, mitochondrial OS=Mus musculus GN=Echdc3 PE=1 SV=1	Q9D7J9	32.382		58.3857	59.9206	67.0812	52.8006	50.9474	NA	58.1528	58.68	57.806	53.6	59.547	56.3966	0.0987663	0.064729	0.416934	0.682813
Lamin-B1 OS=Mus musculus GN=Lmnb1 PE=1 SV=3	P14733	66.745		51.0968	48.6574	38.9035	NA	54.8093	45.007	53.0435	NA	48.3906	60.9	46.2192	50.3126	0.139595	0.0885321	0.417018	0.682813
2-aminoethanethiol dioxygenase OS=Mus musculus GN=Ado PE=1 SV=2	Q6PDY2	28.354		36.3689	35.3667	33.177	NA	31.7864	NA	38.2731	20.9508	35.2529	43.6	34.9709	31.5658	0.0466774	0.239394	0.417377	0.682955
Mitochondrial ornithine transporter 1 OS=Mus musculus GN=Slc25a15 PE=1 SV=1	Q9WVD5	32.802		32.7621	43.7766	34.1769	46.4839	39.5102	43.8724	NA	42.6118	43.0261	49	39.2999	42.2551	0.174222	0.0450508	0.418163	0.683726
NADP-dependent malic enzyme, mitochondrial OS=Mus musculus GN=Me3 PE=1 SV=2	Q8BMF3	67.056		64.397	73.1362	67.5357	58.7933	77.3866	NA	67.9069	59.5678	79.0453	90.5	65.9656	70.9766	0.0908662	0.127525	0.418392	0.683726
T-complex protein 1 subunit eta OS=Mus musculus GN=Cct7 PE=1 SV=1	P80313	59.614		297.94	273.773	NA	299.149	299.743	NA	307.392	293.134	294.942	290.8	290.287	298.803	0.0493124	0.0213164	0.418873	0.684069
14-3-3 protein gamma OS=Mus musculus GN=Ywhag PE=1 SV=2	P61982	28.285		NA	531.927	578.916	605.425	734.95	NA	510.741	747.305	553.646	607.5	572.089	636.66	0.0650624	0.191621	0.41944	0.68455
Ribosome-recycling factor, mitochondrial OS=Mus musculus GN=Mrrf PE=1 SV=1	Q9D6S7	29.032		139.464	117.514	102.622	NA	115.56	NA	105.065	93.3909	120.32	131.9	119.866	108.584	0.15462	0.110207	0.420443	0.685741
Sideroflexin-3 OS=Mus musculus GN=Sfxn3 PE=1 SV=1	Q91V61	35.384		29.8315	28.7589	NA	29.8016	26.5877	16.4521	30.1911	26.011	36.0193	32.9	29.464	27.0522	0.0207309	0.263937	0.420806	0.685889
Probable ATP-dependent RNA helicase DDX58 OS=Mus musculus GN=Ddx58 PE=1 SV=2	Q6Q899	105.908		42.0798	56.4666	56.6282	37.8998	55.4035	46.5198	58.9889	53.5311	48.938	49.7	48.2686	52.6763	0.201184	0.0948687	0.4215	0.686131
Complement C3 OS=Mus musculus GN=C3 PE=1 SV=3	P01027	186.366		735.269	688.862	1078.3	1083.71	1005.28	NA	1064.12	1135.6	803.372	852.1	896.534	1002.1	0.238539	0.142499	0.421301	0.686131
E3 ubiquitin-protein ligase ARIH2 OS=Mus musculus GN=Arih2 PE=1 SV=1	Q9Z1K6	57.659		NA	88.0788	84.9877	86.9752	93.2798	82.0716	NA	77.4115	82.1108	92.7	86.6806	83.7184	0.0180718	0.0805705	0.422773	0.687759
Ketosamine-3-kinase OS=Mus musculus GN=Fn3krp PE=2 SV=2	Q8K274	34.446		48.3917	70.1327	75.2618	NA	68.4745	NA	78.7757	69.7768	74.3377	82.3	64.5954	72.8412	0.22084	0.0643511	0.425335	0.690718
Aminoacyl tRNA synthase complex-interacting multifunctional protein 1 OS=Mus musculus GN=Aimp1 PE=1 SV=1	Q3UZG4	35.144		269.235	209.872	259.69	NA	195.769	264.18	216.819	213.503	242.172	190	246.266	226.488	0.129441	0.118317	0.425965	0.690718
NADH dehydrogenase [ubiquinone] flavoprotein 1, mitochondrial OS=Mus musculus GN=Ndufv1 PE=1 SV=1	Q91YT0	50.802		990.753	1013.54	NA	938.263	913.192	1317.87	NA	916.332	1182.94	987.8	980.853	1082.58	0.0393584	0.186098	0.42516	0.690718
Ran-binding protein 3 OS=Mus musculus GN=Ranbp3 PE=1 SV=2	Q9CT10	52.541		108.806	84.5497	102.44	NA	100.707	NA	92.1527	82.2941	88.1323	101.8	98.5985	90.8214	0.12755	0.0851541	0.425635	0.690718
Protein Numa1 OS=Mus musculus GN=Numa1 PE=1 SV=1	E9Q7G0	235.487		400.208	338.349	327.498	267.242	340.739	402.794	363.687	319.589	366.433	364.4	333.324	358.648	0.163401	0.0868531	0.425701	0.690718
Protein phosphatase inhibitor 2 OS=Mus musculus GN=Ppp1r2 PE=1 SV=3	Q9DCL8	23.105		NA	16.2942	19.3608	10.2038	16.1903	17.7759	21.6447	NA	16.4222	22.6	15.2863	18.0083	0.304913	0.14011	0.426754	0.691105
Cleavage and polyadenylation specificity factor subunit 5 OS=Mus musculus GN=Nudt21 PE=1 SV=1	Q9CQF3	26.224		33.5135	44.8278	46.8114	32.0691	41.1441	35.3626	NA	29.917	34.596	54.9	39.3055	35.255	0.19306	0.130623	0.426635	0.691105
Kininogen-1 OS=Mus musculus GN=Kng1 PE=1 SV=1	O08677	73.056		565.146	582.987	792.885	808.853	624.589	402.794	814.882	665.987	555.726	580.5	687.468	612.796	0.191004	0.246359	0.428108	0.692852
NAD-dependent protein deacylase sirtuin-5, mitochondrial OS=Mus musculus GN=Sirt5 PE=1 SV=1	Q8K2C6	34.112		73.4141	69.8323	NA	61.2228	NA	76.9657	75.1527	70.6646	65.6886	68	68.1564	72.1179	0.091937	0.0698645	0.428919	0.693272
Spliceosome RNA helicase Ddx39b OS=Mus musculus GN=Ddx39b PE=1 SV=1	Q9Z1N5	49.004		144.048	179.837	175.975	NA	166.805	NA	141.016	142.483	166.849	174.5	166.62	154.288	0.117891	0.0939201	0.428832	0.693272
Perilipin-4 OS=Mus musculus GN=Plin4 PE=1 SV=2	O88492	139.328		2461.82	2098.35	2083.24	1708.57	2329.02	1668.85	2466.76	2766.13	2299.43	2178.4	2087.99	2306.04	0.147314	0.174011	0.430138	0.694797
Exocyst complex component 4 OS=Mus musculus GN=Exoc4 PE=1 SV=2	O35382	110.475		185.902	160.915	201.062	NA	164.131	173.22	173.901	NA	171.228	154.4	182.626	170.62	0.111009	0.0262121	0.430671	0.69521
UPF0235 protein C15orf40 homolog OS=Mus musculus PE=2 SV=1	Q9CRC3	13.181		NA	85.1504	70.5353	58.6313	79.3176	50.6801	61.9615	33.3793	89.0081	102.2	71.439	62.8693	0.185929	0.353246	0.431409	0.695955
Unconventional myosin-XVIIIa OS=Mus musculus GN=Myo18a PE=1 SV=1	E9QAX2	235.671	Acetyl [S753]	367.221	437.691	456.479	NA	421.245	482.407	NA	428.781	461.025	447.8	420.464	448.364	0.111917	0.0635827	0.432098	0.696619
Cytoplasmic dynein 1 intermediate chain 2 OS=Mus musculus GN=Dync1i2 PE=1 SV=1	A2BFF9	71.38		363.238	292.395	290.958	219.948	319.795	NA	323.649	300.768	317.276	313.9	291.635	315.372	0.200596	0.03197	0.432644	0.696657
Protein diaphanous homolog 2 OS=Mus musculus GN=Diap2 PE=1 SV=1	E9Q4U7	125.332		41.3283	48.5072	52.6288	NA	51.5416	38.1992	66.4205	52.7321	55.1785	42.1	47.4881	52.8144	0.120424	0.190745	0.432675	0.696657
Putative RNA-binding protein Luc7-like 2 OS=Mus musculus GN=Luc7l2 PE=1 SV=1	Q7TNC4	46.555		101.217	77.0408	78.5341	59.4411	63.5729	NA	71.9943	80.7849	64.7033	94.5	79.0582	70.2638	0.216659	0.113076	0.433562	0.697506
Murinoglobulin-1 OS=Mus musculus GN=Mug1 PE=1 SV=3	P28665	165.193		734.968	900.161	1179.01	1307.38	1244.72	445.531	880.653	1014.61	841.691	527.8	1030.38	885.44	0.252487	0.32986	0.433757	0.697506
5prime-AMP-activated protein kinase subunit beta-1 OS=Mus musculus GN=Prkab1 PE=1 SV=2	Q9R078	30.289		98.2111	99.4172	111.711	82.9261	98.1815	83.3953	94.1035	NA	92.2926	78.6	98.0664	91.9932	0.12026	0.0678162	0.434301	0.697934
60S ribosomal protein L14 OS=Mus musculus GN=Rpl14 PE=1 SV=3	Q9CR57	23.549		252.854	267.766	273.051	NA	267.511	254.157	285.748	NA	284.213	241.6	264.557	272.907	0.0395904	0.0548977	0.436834	0.701556
Mitochondrial Rho GTPase 2 OS=Mus musculus GN=Rhot2 PE=2 SV=1	Q8JZN7	69.027		131.574	147.098	NA	126.495	124.918	157.146	136.743	135.204	161.813	137	135.056	143.165	0.0794784	0.109377	0.437192	0.701684
Dihydropyrimidinase-related protein 4 OS=Mus musculus GN=Dpysl4 PE=1 SV=1	O35098	61.922		102.344	104.298	112.256	NA	NA	112.707	112.032	106.086	106.525	110.4	106.299	109.337	0.0493947	0.0321618	0.438185	0.702828
Latent-transforming growth factor beta-binding protein 4 OS=Mus musculus GN=Ltbp4 PE=2 SV=2	Q8K4G1	178.523		49.5188	40.8482	43.9027	NA	NA	42.9268	45.1474	51.4005	50.7992	60.5	44.7566	47.5685	0.0982639	0.0879667	0.438583	0.703019
Retinol dehydrogenase 13 OS=Mus musculus GN=Rdh13 PE=2 SV=1	Q8CEE7	36.441		NA	69.6071	77.8978	70.9406	94.6166	NA	66.885	82.9155	71.3817	74.1	72.8152	78.9497	0.06114	0.157527	0.438962	0.703178
Heterogeneous nuclear ribonucleoprotein U OS=Mus musculus GN=Hnrnpu PE=1 SV=1	Q8VEK3	87.863		230.161	236.003	NA	185.126	241.072	222.766	NA	228.683	237.464	220.8	217.097	232.496	0.128243	0.0357665	0.440961	0.705931
Vesicle-associated membrane protein, associated protein B and C OS=Mus musculus GN=Vapb PE=1 SV=1	Q8BH80	26.901		395.85	311.242	NA	322.958	363.167	371.024	357.835	NA	374.097	423.6	343.35	366.531	0.133515	0.0201946	0.443578	0.709484
Platelet endothelial cell adhesion molecule OS=Mus musculus GN=Pecam1 PE=1 SV=1	B1ARB3	81.865		106.777	94.0859	NA	104.467	105.163	68.0778	83.3276	121.444	96.1244	117.9	101.777	94.8272	0.0664197	0.215133	0.443745	0.709484
Hexokinase-2 OS=Mus musculus GN=Hk2 PE=2 SV=1	O08528	102.469		919.668	1006.94	1077.84	NA	969.486	1025.33	953.947	897.866	935.735	917.4	1001.48	956.472	0.0791117	0.0489869	0.444535	0.710296
MICOS complex subunit Mic19 OS=Mus musculus GN=Chchd3 PE=1 SV=1	Q9CRB9	26.318		NA	308.989	224.513	377.378	303.605	524.01	393.042	212.26	423.473	347.3	303.627	371.278	0.252196	0.319799	0.446077	0.712024
Protein-glutamine gamma-glutamyltransferase 2 OS=Mus musculus GN=Tgm2 PE=1 SV=4	P21981	77.012		496.992	386.105	358.675	216.871	370.297	436.833	347.709	NA	507.007	568.2	364.661	415.461	0.316052	0.17283	0.446183	0.712024
Peptidyl-tRNA hydrolase ICT1, mitochondrial OS=Mus musculus GN=Ict1 PE=1 SV=1	Q8R035	23.462		42.4555	37.5443	34.6314	NA	NA	36.6864	37.9015	31.8701	37.2236	29.5	38.2104	35.9204	0.103489	0.0764354	0.446893	0.712254
Procollagen-lysine,2-oxoglutarate 5-dioxygenase 1 OS=Mus musculus GN=Plod1 PE=1 SV=1	Q9R0E2	83.542		62.6688	51.736	71.0806	NA	54.3637	60.1354	55.3659	NA	55.069	53.2	61.8285	56.2335	0.15688	0.0468581	0.446728	0.712254
STE20-like serine/threonine-protein kinase OS=Mus musculus GN=Slk PE=1 SV=2	O54988	141.37		NA	230.071	254.872	166.338	250.875	NA	215.704	261.53	239.873	258.2	217.094	241.996	0.210377	0.0811234	0.447375	0.71257
Secernin-3 OS=Mus musculus GN=Scrn3 PE=1 SV=1	Q3TMH2	47.631		92.5003	67.5046	68.8991	NA	67.5833	73.7509	68.2784	NA	65.0318	83.8	76.3013	68.6611	0.184086	0.0534377	0.447964	0.712711
Structural maintenance of chromosomes flexible hinge domain-containing protein 1 OS=Mus musculus GN=Smchd1 PE=1 SV=2	Q6P5D8	225.506		NA	67.2793	76.4435	67.8633	69.9599	68.456	NA	64.184	68.2067	81.9	70.5287	67.7017	0.0727459	0.0364781	0.44803	0.712711
Muscle-related coiled-coil protein OS=Mus musculus GN=Murc PE=2 SV=1	A2AMM0	40.983		650.132	596.954	613.093	NA	574.532	613.835	633.735	620.002	577.075	582.3	620.06	603.836	0.0439718	0.044051	0.448341	0.712754
AP-2 complex subunit alpha-2 OS=Mus musculus GN=Ap2a2 PE=1 SV=2	P17427	103.951		103.922	127.876	126.527	NA	124.175	NA	127.082	127.658	127.655	113.6	119.442	126.642	0.112669	0.0131634	0.449602	0.714307
Drebrin-like protein OS=Mus musculus GN=Dbnl PE=1 SV=2	Q62418	48.67		NA	121.118	140.252	104.629	140.811	128.591	131.262	NA	124.48	131.3	122	131.286	0.146131	0.0528282	0.450586	0.715317
Early endosome antigen 1 OS=Mus musculus GN=Eea1 PE=1 SV=2	Q8BL66	160.817		369.626	282.783	358.675	NA	314.3	NA	321.327	291.536	310.488	324.4	337.028	309.413	0.14033	0.0411596	0.450806	0.715317
ADP/ATP translocase 1 OS=Mus musculus GN=Slc25a4 PE=1 SV=4	P48962	32.883	Acetyl [S22; K23; T24; K92; K263; K272]	4715.79	6062.42	3971.24	5385.01	4484.41	4775.85	4563.23	4571.18	NA	4997.5	5033.62	4598.67	0.178119	0.0270606	0.453327	0.718863
Isocitrate dehydrogenase [NAD] subunit gamma 1, mitochondrial OS=Mus musculus GN=Idh3g PE=1 SV=1	P70404	42.758	Acetyl [K226; S355]	780.88	960.382	909.414	NA	903.388	904.489	NA	892.451	1052.11	937.7	883.559	938.11	0.104693	0.0812227	0.455204	0.718869
Mitochondrial 2-oxoglutarate/malate carrier protein OS=Mus musculus GN=Slc25a11 PE=1 SV=3	Q9CR62	34.133	Acetyl [K78]	710.246	968.266	614.002	862.949	795.255	NA	866.347	899.908	836.326	828	788.866	849.459	0.199671	0.0523868	0.454201	0.718869
Annexin A3 OS=Mus musculus GN=Anxa3 PE=1 SV=4	O35639	36.362		170.648	165.345	180.247	NA	177.202	NA	161.917	181.81	194.219	179.7	172.08	178.787	0.0438942	0.0746507	0.455332	0.718869
Mitogen-activated protein kinase 14 OS=Mus musculus GN=Mapk14 PE=1 SV=3	P47811	41.261		50.12	50.6097	NA	44.3784	45.006	NA	59.8249	53.8862	47.9527	36.6	48.3693	51.6675	0.0716347	0.127231	0.45439	0.718869
26S protease regulatory subunit 10B OS=Mus musculus GN=Psmc6 PE=1 SV=1	P62334	44.145		135.632	165.645	169.43	NA	144.376	127.457	168.606	121.532	166.192	149.9	156.902	145.633	0.11802	0.148199	0.455139	0.718869
N-lysine methyltransferase SMYD2 OS=Mus musculus GN=Smyd2 PE=1 SV=1	Q8R5A0	49.535		113.089	121.043	143.252	NA	137.543	136.723	NA	136.269	124.48	132.3	125.795	133.754	0.124272	0.046391	0.454773	0.718869
Acetyl-coenzyme A synthetase, cytoplasmic OS=Mus musculus GN=Acss2 PE=1 SV=1	A2AQN4	80.335		76.2695	80.0444	78.2614	NA	67.5833	88.8793	99.6772	79.5421	80.3591	91.1	78.1918	83.2082	0.0241504	0.143348	0.454516	0.718869
Solute carrier family 2, facilitated glucose transporter member 4 OS=Mus musculus GN=Slc2a4 PE=1 SV=3	P14142	54.72		NA	71.6344	68.99	53.2865	59.5624	55.5969	58.896	NA	61.4189	50.7	64.637	58.8685	0.153447	0.04125	0.455625	0.718881
Tropomyosin alpha-1 chain OS=Mus musculus GN=Tpm1 PE=1 SV=1	P58771	32.661	Acetyl [K140]	2475.87	2382.11	2011.89	NA	2420.52	1297.83	2114.96	NA	2401.25	2369.9	2289.96	2058.64	0.107134	0.255558	0.456161	0.719276
Serpin B6 OS=Mus musculus GN=Serpinb6a PE=1 SV=1	F8WIV2	44.745		343.025	399.396	464.751	NA	368.069	NA	364.523	371.433	370.046	360.3	402.391	368.518	0.151391	0.00813944	0.456502	0.719363
Cytochrome c oxidase subunit 7A1, mitochondrial OS=Mus musculus GN=Cox7a1 PE=3 SV=1	P56392	8.981	Acetyl [K44]	241.433	NA	266.143	343.366	246.419	368.566	393.507	238.626	371.36	367.3	283.647	323.695	0.187462	0.231015	0.460267	0.721874
Nuclear transport factor 2 OS=Mus musculus GN=Nutf2 PE=2 SV=1	P61971	14.469		NA	73.9622	71.626	54.2583	64.6126	NA	69.9506	74.837	81.235	73	66.6155	72.6588	0.161603	0.097439	0.461046	0.721874
NADH dehydrogenase [ubiquinone] 1 alpha subcomplex assembly factor 4 OS=Mus musculus GN=Ndufaf4 PE=2 SV=1	Q9D1H6	20.07		59.7382	50.6097	45.6298	NA	42.6295	46.5198	47.6556	NA	55.1785	55.8	51.9925	47.9958	0.137619	0.109381	0.459826	0.721874
Ras-related protein Rap-1A OS=Mus musculus GN=Rap1a PE=2 SV=1	P62835	20.974		92.35	101.294	NA	97.179	97.7359	93.607	NA	92.947	93.7158	88	96.9411	94.5014	0.0461819	0.023099	0.459002	0.721874
40S ribosomal protein S6 OS=Mus musculus GN=Rps6 PE=1 SV=1	P62754	28.663		99.6388	87.5532	110.62	NA	NA	96.0653	93.639	97.2082	84.6289	72.6	99.2708	92.8854	0.116227	0.061387	0.460462	0.721874
Haloacid dehalogenase-like hydrolase domain-containing protein 2 OS=Mus musculus GN=Hdhd2 PE=1 SV=2	Q3UGR5	28.712		198.977	371.538	347.677	242.138	324.4	NA	396.572	234.276	376.286	338.5	290.082	332.884	0.285322	0.217564	0.461072	0.721874
Glioblastoma amplified sequence OS=Mus musculus GN=Gbas PE=1 SV=1	Q7TMG8	32.878		588.065	713.266	622.455	495.451	600.972	NA	580.971	472.547	582.987	588.4	604.809	559.369	0.14885	0.104717	0.461179	0.721874
Casein kinase II subunit alpha OS=Mus musculus GN=Csnk2a1 PE=1 SV=2	Q60737	45.105		145.25	176.833	194.881	132.163	180.321	NA	172.786	170.358	168.71	166.7	162.282	173.044	0.176873	0.0296579	0.459449	0.721874
UPF0586 protein C9orf41 homolog OS=Mus musculus PE=2 SV=1	Q80UY1	46.309		128.794	156.409	160.34	NA	152.1	NA	165.633	152.071	160.609	160.3	148.515	157.603	0.115754	0.042471	0.460681	0.721874
Interferon-inducible GTPase 1 OS=Mus musculus GN=Iigp1 PE=1 SV=2	Q9QZ85	47.542		139.915	185.844	179.338	138.804	132.196	165.656	NA	141.24	155.463	182.2	160.975	148.639	0.155954	0.0998833	0.459606	0.721874
Phosphoglucomutase-like protein 5 OS=Mus musculus GN=Pgm5 PE=1 SV=2	Q8BZF8	62.181		196.422	183.066	NA	156.134	207.949	179.839	148.54	256.647	193.563	181.7	178.541	197.308	0.114941	0.201647	0.461253	0.721874
Acetyl-CoA acetyltransferase, mitochondrial OS=Mus musculus GN=Acat1 PE=1 SV=1	Q8QZT1	44.787	Acetyl [K84; K171; K227]	2312.06	2107.13	1810.01	NA	1922.63	NA	1819.36	2195.48	1796.48	1601.1	2076.4	1933.49	0.121571	0.0946898	0.463549	0.724729
CCR4-NOT transcription complex subunit 1 OS=Mus musculus GN=Cnot1 PE=1 SV=2	Q6ZQ08	266.637		55.0794	63.0744	66.9903	NA	80.3573	68.456	62.1473	53.2648	68.5352	61.9	61.7147	66.5521	0.0983681	0.149145	0.463654	0.724729
Cadherin-13 OS=Mus musculus GN=Cdh13 PE=1 SV=2	Q9WTR5	78.137		NA	416.516	304.956	355.189	364.207	261.154	NA	330.685	350.887	446.2	358.887	326.733	0.155681	0.140298	0.464263	0.72523
Proteasome subunit alpha type-2 OS=Mus musculus GN=Psma2 PE=1 SV=3	P49722	25.91		171.325	176.984	170.521	NA	168.735	NA	186.07	166.896	192.906	197	172.943	178.652	0.0203666	0.0718815	0.466123	0.726782
Sepiapterin reductase OS=Mus musculus GN=Spr PE=1 SV=1	Q91XH5	27.91		289.373	249.519	289.049	NA	262.461	NA	232.983	274.757	278.848	287.4	275.981	262.262	0.0830379	0.0790233	0.465862	0.726782
Ubiquinone biosynthesis monooxygenase COQ6, mitochondrial OS=Mus musculus GN=Coq6 PE=1 SV=3	Q8R1S0	51.36		336.037	392.788	379.491	NA	369.257	NA	424.813	368.148	385.592	294.7	369.438	386.953	0.0803406	0.0684059	0.465853	0.726782
Electron transfer flavoprotein subunit alpha, mitochondrial OS=Mus musculus GN=Etfa PE=1 SV=2	Q99LC5	34.988	Acetyl [K126]	4112.32	5456.46	4620.15	3199.94	4885.6	4337.12	NA	4523.6	5070.07	4694.2	4347.22	4704.1	0.217269	0.0709448	0.467459	0.727676
Glutaredoxin-related protein 5, mitochondrial OS=Mus musculus GN=Glrx5 PE=1 SV=2	Q80Y14	16.282		28.3287	42.425	40.3578	23.8088	28.9643	25.7183	33.0709	29.0293	NA	34.7	33.7301	29.1957	0.269084	0.103118	0.467524	0.727676
Cytoplasmic dynein 1 light intermediate chain 1 OS=Mus musculus GN=Dync1li1 PE=1 SV=1	Q8R1Q8	56.579		277.05	206.043	210.969	145.445	214.93	NA	208.365	238.804	257.937	218.5	209.877	230.009	0.256287	0.0989246	0.467564	0.727676
ATP-citrate synthase OS=Mus musculus GN=Acly PE=1 SV=1	Q3V117	120.718		53.4263	NA	64.3543	58.6313	62.5331	40.8467	97.169	63.6514	80.6876	79.7	58.804	68.9776	0.0929543	0.30695	0.468174	0.728175
Golgin subfamily A member 2 OS=Mus musculus GN=Golga2 PE=1 SV=1	E9PUQ5	116.208		84.6855	75.3138	60.8094	NA	67.8804	NA	72.3659	64.8942	62.6232	61.2	73.6029	66.9409	0.16344	0.0628747	0.468728	0.728586
Junctophilin-2 OS=Mus musculus GN=Jph2 PE=1 SV=2	Q9ET78	74.647		NA	300.204	295.139	241.328	320.687	NA	311.851	291.713	265.382	297.7	278.89	297.408	0.116994	0.0825573	0.469286	0.729001
GTP-binding protein 10 OS=Mus musculus GN=Gtpbp10 PE=2 SV=1	Q8K013	40.116		43.9583	36.7183	46.8114	NA	38.1734	52.7603	39.3878	27.4314	38.0994	31.7	42.496	39.1705	0.122436	0.230005	0.470268	0.729425
Protoporphyrinogen oxidase OS=Mus musculus GN=Ppox PE=1 SV=1	P51175	50.839		59.5879	77.191	NA	58.6313	73.6732	73.3727	NA	66.8473	66.3455	81.9	65.1367	70.0597	0.160435	0.0571824	0.46999	0.729425
Methionine aminopeptidase 2 OS=Mus musculus GN=Metap2 PE=1 SV=1	Q3UI33	54.083		NA	123.746	147.161	109.326	146.901	111.572	134.42	157.841	137.289	156.3	126.744	137.605	0.150654	0.125023	0.470429	0.729425
Importin subunit alpha-1 OS=Mus musculus GN=Kpna2 PE=1 SV=2	P52293	57.892		30.2824	40.9983	43.1756	NA	34.0145	NA	32.6993	32.7578	37.4425	24.7	38.1521	34.2285	0.180901	0.0650592	0.471853	0.730733
Insulin receptor OS=Mus musculus GN=Insr PE=1 SV=2	P15208	155.51		88.0669	72.9109	NA	102.848	100.707	NA	77.7538	73.3278	65.6886	80	87.9419	79.3692	0.170212	0.189905	0.47167	0.730733
AP-2 complex subunit mu OS=Mus musculus GN=Ap2m1 PE=1 SV=1	P84091	49.623		118.274	129.978	NA	98.6367	113.183	NA	125.038	130.676	125.903	125.6	115.63	123.7	0.136965	0.0601179	0.472715	0.731617
Tubulin beta-6 chain OS=Mus musculus GN=Tubb6 PE=1 SV=1	Q922F4	50.058		136.834	189.974	210.697	127.466	170.815	NA	183.376	180.124	185.023	182.4	166.243	179.835	0.243298	0.0353006	0.474137	0.733019
Annexin A11 OS=Mus musculus GN=Anxa11 PE=2 SV=2	P97384	54.045		413.509	274.674	NA	351.788	397.182	296.138	248.125	NA	288.592	371.4	346.657	307.509	0.200658	0.20614	0.474204	0.733019
GTP-binding protein OS=Mus musculus GN=Ifi47 PE=1 SV=1	Q61635	46.755		72.9633	26.5062	46.8114	NA	35.9454	27.042	41.3386	37.2853	33.7202	38	48.7603	35.0663	0.477638	0.150387	0.475561	0.734666
Molybdenum cofactor biosynthesis protein 1 OS=Mus musculus GN=Mocs1 PE=1 SV=2	Q5RKZ7	69.814		19.7625	19.6732	15.8159	NA	18.4183	17.0194	16.2568	17.0447	NA	24	18.4172	17.1848	0.122343	0.052369	0.476354	0.735283
Nck-associated protein 1 OS=Mus musculus GN=Nckap1 PE=1 SV=1	A2AS98	129.427		33.7389	33.114	33.0861	NA	44.5604	28.1766	33.907	41.7241	32.1874	41.6	33.313	36.1111	0.0110801	0.18889	0.476545	0.735283
Profilin-2 OS=Mus musculus GN=Pfn2 PE=1 SV=3	Q9JJV2	15.022		NA	60.2961	38.5399	101.714	108.133	144.476	49.3277	NA	60.6525	99.2	66.85	90.6474	0.480074	0.485494	0.477108	0.735531
Adenylosuccinate synthetase isozyme 1 OS=Mus musculus GN=Adssl1 PE=1 SV=2	P28650	50.223		253.005	321.604	314.136	232.744	275.68	181.919	323.742	234.543	270.856	293	280.372	257.348	0.157602	0.205031	0.477291	0.735531
Myosin light polypeptide 6 OS=Mus musculus GN=Myl6 PE=1 SV=3	Q60605	16.919	Acetyl [T103]	379.469	363.278	373.582	NA	418.571	404.496	409.949	330.419	NA	342.7	372.11	390.859	0.0220238	0.104149	0.478977	0.735736
Titin OS=Mus musculus GN=Ttn PE=1 SV=1	A2ASS6	3904.05	Acetyl [T13269; K22633]	NA	33977.3	37451.4	22757.5	35036.4	40076.3	36891	35518.3	28969.8	36475.1	31395.4	35298.3	0.244611	0.114669	0.479179	0.735736
WD repeat-containing protein 61 OS=Mus musculus GN=Wdr61 PE=2 SV=1	Q9ERF3	33.752		59.4376	79.8191	83.9879	52.6386	68.326	NA	78.8686	72.6176	77.841	74.7	68.9708	74.4133	0.221604	0.0657792	0.479177	0.735736
Eukaryotic peptide chain release factor subunit 1 OS=Mus musculus GN=Etf1 PE=1 SV=4	Q8BWY3	49		106.477	137.412	142.798	111.27	151.803	NA	110.082	140.353	134.443	146.9	124.489	134.17	0.146761	0.13119	0.477875	0.735736
Radixin OS=Mus musculus GN=Rdx PE=1 SV=3	P26043	68.5		284.639	160.915	252.054	120.664	152.397	166.791	159.409	177.46	166.959	131.9	204.568	164.603	0.374546	0.0569597	0.478406	0.735736
FH1/FH2 domain-containing protein 1 OS=Mus musculus GN=Fhod1 PE=1 SV=3	Q6P9Q4	129.52		72.0616	40.8482	43.0847	63.8142	51.8386	42.3595	47.284	47.5832	49.0475	59.7	54.9521	47.6226	0.280155	0.0724534	0.478867	0.735736
F-box only protein 7 OS=Mus musculus GN=Fbxo7 PE=2 SV=2	Q3U7U3	57.613		29.3807	34.3905	37.0855	NA	39.8073	NA	32.2349	37.9955	33.5012	42	33.6189	35.8847	0.116302	0.100276	0.480676	0.737585
Rho-related GTP-binding protein RhoC OS=Mus musculus GN=Rhoc PE=1 SV=2	Q62159	21.992		NA	32.0628	34.7223	31.2592	32.5291	26.4747	32.4206	28.4967	36.5667	34.2	32.6814	31.2976	0.0554596	0.125434	0.481776	0.73836
Amine oxidase [flavin-containing] B OS=Mus musculus GN=Maob PE=1 SV=4	Q8BW75	58.52		285.241	360.875	NA	421.919	333.758	NA	420.447	386.347	422.487	393.5	356.012	390.76	0.192322	0.1061	0.482062	0.73836
Nascent polypeptide-associated complex subunit alpha, muscle-specific form OS=Mus musculus GN=Naca PE=1 SV=2	P70670	220.364		NA	2298.61	2260.13	2403.4	2909.65	1806.52	2091.36	2844.78	3368.19	3816.6	2320.71	2604.1	0.0319507	0.245447	0.481581	0.73836
Ubiquitin-like modifier-activating enzyme 1 OS=Mus musculus GN=Uba1 PE=1 SV=1	Q02053	117.734		631.572	618.504	NA	546.47	576.909	460.282	689.937	573.484	540.18	550.7	598.849	568.158	0.0765295	0.145553	0.483969	0.740829
Palmdelphin OS=Mus musculus GN=Palmd PE=1 SV=1	Q9JHU2	62.661		NA	141.392	181.701	127.952	154.179	177.38	151.978	NA	168.601	192	150.348	163.034	0.186044	0.0740682	0.485754	0.742657
E3 ubiquitin-protein ligase TRIM32 OS=Mus musculus GN=Trim32 PE=1 SV=2	Q8CH72	72.011		28.2535	36.7183	42.2666	23.323	29.1128	30.0677	NA	27.6089	27.6987	30	32.6403	28.622	0.259573	0.0413873	0.485727	0.742657
NADH dehydrogenase [ubiquinone] 1 alpha subcomplex subunit 3 OS=Mus musculus GN=Ndufa3 PE=1 SV=1	Q9CQ91	9.325		260.744	146.423	151.887	238.898	148.535	323.937	216.169	210.218	251.259	233.4	199.488	230.024	0.294967	0.279176	0.489484	0.747386
10 kDa heat shock protein, mitochondrial OS=Mus musculus GN=Hspe1 PE=1 SV=2	Q64433	10.956		NA	288.34	320.045	223.512	318.756	166.034	232.425	249.457	285.746	300.4	277.299	250.483	0.177442	0.230753	0.489439	0.747386
Disabled homolog 2 OS=Mus musculus GN=Dab2 PE=1 SV=2	P98078	82.261		NA	82.5974	99.2584	75.7996	78.7234	87.5556	90.3876	110.879	94.8106	94.9	85.8851	92.4714	0.140537	0.128165	0.489739	0.747386
Protein Aamp OS=Mus musculus GN=Aamp PE=1 SV=1	J3QN89	46.936		30.2824	31.2368	37.3582	NA	34.4601	27.2311	34.0928	31.8701	27.2608	29.3	32.9591	30.983	0.116492	0.114658	0.490214	0.747658
Collagen alpha-1(VI) chain OS=Mus musculus GN=Col6a1 PE=2 SV=1	Q04857	108.422		229.485	211.074	163.158	154.838	227.852	199.128	206.972	178.348	202.54	250.2	189.639	202.968	0.191571	0.087316	0.490558	0.747729
Ubiquinol-cytochrome-c reductase complex assembly factor 2 OS=Mus musculus GN=Uqcc2 PE=1 SV=1	Q9CQY6	16.31		154.418	132.156	130.981	NA	172.449	150.528	159.409	98.5398	207.138	166.8	139.185	157.613	0.0948744	0.25011	0.49126	0.748242
MCG11298 OS=Mus musculus GN=Timm23 PE=1 SV=1	Q9CXU4	21.895		84.2346	100.994	NA	88.9188	91.7945	89.2576	NA	98.0959	104.335	99	91.3825	95.8709	0.0946251	0.0704757	0.491495	0.748242
Hydroxyacid-oxoacid transhydrogenase, mitochondrial OS=Mus musculus GN=Adhfe1 PE=1 SV=2	Q8R0N6	49.905		NA	169.925	179.156	149.17	192.055	141.261	168.513	208.088	178.892	192.4	166.084	177.762	0.0924702	0.141844	0.492085	0.748242
Pentatricopeptide repeat domain-containing protein 3, mitochondrial OS=Mus musculus GN=Ptcd3 PE=2 SV=2	Q14C51	77.747		207.168	221.286	NA	199.379	225.773	221.064	201.027	NA	214.473	213.3	209.277	215.584	0.0530628	0.0498863	0.492067	0.748242
Proteasome subunit alpha type-1 OS=Mus musculus GN=Psma1 PE=1 SV=1	Q9R1P4	29.528		190.561	128.326	126.164	198.893	NA	134.075	134.699	158.196	144.843	172.6	160.986	142.954	0.242996	0.0790265	0.492553	0.748488
Calcium/calmodulin-dependent protein kinase type II subunit gamma OS=Mus musculus GN=Camk2g PE=1 SV=1	Q923T9	59.569		75.5933	66.3782	77.5342	NA	98.4785	NA	75.6172	79.4533	64.5938	74.6	73.1686	79.5357	0.0814578	0.177431	0.492841	0.748488
40S ribosomal protein S4, X isoform OS=Mus musculus GN=Rps4x PE=2 SV=2	P62702	29.579		276.073	277.602	NA	264.327	302.417	NA	261.502	345.244	253.23	287.2	272.667	290.598	0.0266388	0.145576	0.493316	0.748757
MCG11326, isoform CRA_a OS=Mus musculus GN=Hnrnph3 PE=1 SV=1	D3Z3N4	36.846		56.2065	66.8288	61.0821	NA	70.554	NA	75.3385	54.5964	62.5137	51.6	61.3725	65.7507	0.0866362	0.138809	0.494757	0.750459
Threonine--tRNA ligase, mitochondrial OS=Mus musculus GN=Tars2 PE=2 SV=1	Q3UQ84	81.649		NA	195.005	183.882	184.802	220.723	179.65	147.797	NA	162.141	189.5	187.896	177.578	0.0328543	0.177809	0.495035	0.750459
Probable proline--tRNA ligase, mitochondrial OS=Mus musculus GN=Pars2 PE=1 SV=1	A8Y5T6	57.699		133.678	127.575	125.346	NA	122.838	141.64	132.377	100.315	122.728	125.4	128.866	123.98	0.0334752	0.123992	0.496502	0.75223
ATP synthase F(0) complex subunit B1, mitochondrial OS=Mus musculus GN=Atp5f1 PE=1 SV=1	Q9CQQ7	28.93	Acetyl [K144; K154; K225; S226; K233]	NA	688.712	371.401	662.437	658.752	NA	538.238	811.933	640.683	708.2	574.183	662.401	0.306706	0.170489	0.497399	0.752683
60S ribosomal protein L12 OS=Mus musculus GN=Rpl12 PE=1 SV=2	P35979	17.794		69.131	NA	64.5361	73.3701	83.328	83.7735	62.2402	71.1972	65.1412	102.6	69.0124	73.136	0.0640203	0.137316	0.497139	0.752683
Syntaxin-7 OS=Mus musculus GN=Stx7 PE=1 SV=3	O70439	29.802		NA	65.2519	73.6257	67.2155	53.4725	NA	77.6609	54.0637	72.367	66.1	68.6977	64.391	0.0637468	0.193467	0.49816	0.753381
Leucine zipper transcription factor-like protein 1 OS=Mus musculus GN=Lztfl1 PE=1 SV=1	Q9JHQ5	34.752		126.54	109.179	118.165	NA	108.133	NA	102.464	113.72	127.108	130.2	117.961	112.856	0.0736035	0.0935155	0.49975	0.753973
28S ribosomal protein S9, mitochondrial OS=Mus musculus GN=Mrps9 PE=2 SV=3	Q9D7N3	44.901		220.318	229.771	246.146	NA	229.932	243.567	232.054	NA	248.96	249.6	232.078	238.628	0.0563087	0.0382542	0.499626	0.753973
Protein EFR3 homolog A OS=Mus musculus GN=Efr3a PE=1 SV=1	Q8BG67	92.554		NA	58.4189	43.4483	48.7514	47.0855	52.7603	NA	49.3587	74.5566	68.9	50.2062	55.9403	0.151188	0.225742	0.499051	0.753973
Myosin-9 OS=Mus musculus GN=Myh9 PE=1 SV=4	Q8VDD5	226.232		2331.59	1457.24	1800.65	NA	1716.62	NA	1603.01	1725.07	1506.79	1650.4	1863.16	1637.87	0.236434	0.063256	0.499618	0.753973
Transmembrane emp24 domain-containing protein 2 (Fragment) OS=Mus musculus GN=Tmed2 PE=1 SV=1	Q8BPI2	13.003		258.49	195.906	NA	294.128	243.3	311.267	246.824	NA	295.489	356.9	249.508	274.22	0.199286	0.125117	0.50188	0.754608
Inosine-5prime-monophosphate dehydrogenase 2 OS=Mus musculus GN=Impdh2 PE=1 SV=2	P24547	55.78		145.551	160.464	190.881	NA	163.537	NA	149.655	151.805	152.288	175.5	165.632	154.321	0.139484	0.040496	0.501747	0.754608
Calpastatin OS=Mus musculus GN=Cast PE=1 SV=2	P51125	84.871		NA	153.856	150.796	136.213	173.043	120.838	NA	167.873	175.717	167.7	146.955	159.368	0.0641577	0.162467	0.501972	0.754608
26S proteasome non-ATPase regulatory subunit 1 OS=Mus musculus GN=Psmd1 PE=1 SV=1	Q3TXS7	105.663		295.159	302.306	NA	287.326	318.31	278.741	NA	302.81	309.065	320.9	294.931	302.231	0.0254056	0.0559349	0.501431	0.754608
Cullin-associated NEDD8-dissociated protein 1 OS=Mus musculus GN=Cand1 PE=2 SV=2	Q6ZQ38	136.245		209.497	230.447	239.238	NA	230.229	NA	236.884	233.832	232.866	238.1	226.394	233.453	0.0674891	0.0117719	0.501736	0.754608
Pre-mRNA-processing-splicing factor 8 OS=Mus musculus GN=Prpf8 PE=1 SV=2	Q99PV0	273.443		136.684	193.353	196.699	127.466	193.392	131.428	224.343	173.466	179.658	199.5	163.551	180.458	0.223566	0.186829	0.500558	0.754608
Synaptosomal-associated protein 29 OS=Mus musculus GN=Snap29 PE=2 SV=1	Q9ERB0	29.554		NA	25.9806	26.0871	14.4149	14.7049	18.7214	19.5081	20.3294	NA	29.7	22.1609	18.316	0.302716	0.136234	0.50521	0.754643
Cytosolic acyl coenzyme A thioester hydrolase OS=Mus musculus GN=Acot7 PE=1 SV=1	E9PYH2	42.799		166.215	262.96	290.322	148.36	211.811	NA	289.278	206.579	253.887	184.9	216.964	240.388	0.323499	0.161688	0.505142	0.754643
Cat eye syndrome critical region protein 5 homolog OS=Mus musculus GN=Cecr5 PE=2 SV=1	Q91WM2	46.277		17.5082	33.4144	34.2678	15.8726	NA	15.6957	25.825	15.5356	24.8522	21.6	25.2657	20.4771	0.393045	0.274842	0.505596	0.754643
Cytosolic Fe-S cluster assembly factor NARFL OS=Mus musculus GN=Narfl PE=2 SV=2	Q7TMW6	53.075		51.5477	45.5036	50.9926	NA	53.621	50.6801	62.5189	41.9904	53.2078	54	49.348	52.4037	0.0676998	0.140181	0.504062	0.754643
Fermitin family homolog 3 OS=Mus musculus GN=Fermt3 PE=1 SV=1	Q8K1B8	75.587		245.791	40.5478	86.8965	NA	57.6315	NA	62.7976	64.0065	65.5792	82.8	124.412	62.5037	0.865205	0.0550685	0.502976	0.754643
Deoxynucleoside triphosphate triphosphohydrolase SAMHD1 OS=Mus musculus GN=Samhd1 PE=1 SV=1	F8WJE0	75.845		159.602	138.688	140.252	NA	157.001	131.05	151.978	177.993	150.427	188.1	146.181	153.69	0.0796922	0.109253	0.504937	0.754643
Beta-adducin OS=Mus musculus GN=Add2 PE=1 SV=4	Q9QYB8	80.591		31.1841	28.6838	54.3558	NA	30.3011	22.5035	26.8469	40.3924	37.333	40.3	38.0746	31.4754	0.371777	0.234073	0.504806	0.754643
ATP-binding cassette sub-family B member 6, mitochondrial OS=Mus musculus GN=Abcb6 PE=1 SV=1	Q9DC29	93.711		70.9344	70.3579	81.5337	NA	66.8406	NA	81.6554	82.7379	81.6729	82.1	74.2753	78.2267	0.0847185	0.0972505	0.505378	0.754643
Glycogen phosphorylase, muscle form OS=Mus musculus GN=Pygm PE=1 SV=3	Q9WUB3	97.225		1335.43	1755.27	1780.74	1220.73	1691.51	1219.54	2049.19	1587.73	1800.53	1597.8	1523.04	1669.7	0.188371	0.182389	0.502565	0.754643
Plasma membrane calcium-transporting ATPase 1 OS=Mus musculus GN=Atp2b1 PE=1 SV=1	G5E829	134.662		462.426	382.801	NA	452.206	416.194	429.836	NA	402.682	393.913	402.6	432.478	410.656	0.100176	0.0383085	0.504502	0.754643
Methionine synthase OS=Mus musculus GN=Mtr PE=2 SV=1	A6H5Y3	138.981		45.7617	39.1211	37.1764	31.9071	35.3513	NA	29.448	45.1863	32.1874	39.3	38.4916	35.5432	0.148741	0.193182	0.503397	0.754643
Filamin-A OS=Mus musculus GN=Flna PE=1 SV=5	Q8BTM8	281.046		1532.45	1038.25	1316.26	NA	1316.02	1260.57	1182.01	1087.22	1003.18	1313.6	1295.66	1169.8	0.191213	0.108427	0.504511	0.754643
Mannose-1-phosphate guanyltransferase alpha OS=Mus musculus GN=Gmppa PE=2 SV=1	Q922H4	46.215		NA	54.2139	67.8993	66.0817	65.9494	NA	54.2512	52.377	62.4042	65.9	62.7316	58.7455	0.118478	0.110336	0.506293	0.755235
5-oxoprolinase OS=Mus musculus GN=Oplah PE=2 SV=1	Q8K010	137.525		216.56	221.211	251.6	NA	264.689	227.115	NA	230.104	236.808	213.1	229.79	239.679	0.0828156	0.071591	0.506791	0.75553
Copper transport protein ATOX1 OS=Mus musculus GN=Atox1 PE=1 SV=1	O08997	7.334		NA	111.807	98.4403	118.882	134.572	68.6451	85.5571	89.3073	133.238	156.3	109.71	102.264	0.094623	0.292562	0.507326	0.755865
Vacuolar protein sorting-associated protein 26B OS=Mus musculus GN=Vps26b PE=1 SV=1	Q8C0E2	39.1		42.9063	NA	58.1734	48.7514	57.9285	48.2218	NA	51.7556	55.9448	57.7	49.9437	53.4627	0.154235	0.0811634	0.507696	0.755865
Catenin beta-1 OS=Mus musculus GN=Ctnnb1 PE=1 SV=1	Q02248	85.416		70.9344	94.0108	80.6247	NA	90.1606	89.2576	88.6226	NA	79.9212	88.1	81.8567	86.9905	0.141557	0.0546603	0.507917	0.755865
5prime-nucleotidase domain-containing protein 3 OS=Mus musculus GN=Nt5dc3 PE=2 SV=1	Q3UHB1	63.13		194.168	202.063	214.06	NA	189.827	NA	202.977	181.81	214.036	189.4	203.43	197.163	0.0492365	0.072205	0.510657	0.758748
Protein LYRIC OS=Mus musculus GN=Mtdh PE=1 SV=1	Q80WJ7	63.808		NA	211.75	299.139	232.744	273.898	276.093	NA	265.702	250.055	283.8	247.877	266.437	0.184034	0.0442938	0.510759	0.758748
Puromycin-sensitive aminopeptidase OS=Mus musculus GN=Npepps PE=1 SV=2	Q11011	103.26		528.101	602.961	689.173	NA	578.84	364.027	732.669	549.959	582.001	546.5	606.745	561.499	0.132845	0.23416	0.510498	0.758748
ATP synthase subunit beta, mitochondrial OS=Mus musculus GN=Atp5b PE=1 SV=2	P56480	56.265	Acetyl [K124; K133; S253; K480]	7685.49	NA	5117.9	6068.83	6600.74	6598.63	6957.34	7093	NA	6873.1	6290.74	6812.43	0.206351	0.0369653	0.513352	0.759013
Tubulin-specific chaperone A OS=Mus musculus GN=Tbca PE=2 SV=3	P48428	12.75		NA	55.7908	60.7185	49.3993	70.4055	36.6864	69.0216	22.9926	NA	117.2	55.3029	49.7765	0.102623	0.47607	0.512604	0.759013
Peptidyl-prolyl cis-trans isomerase FKBP3 OS=Mus musculus GN=Fkbp3 PE=1 SV=2	Q62446	25.132		107.529	55.1901	61.2639	96.3691	NA	62.5937	64.4697	75.2809	70.2869	80.6	80.088	68.1578	0.321775	0.0846366	0.513181	0.759013
Protein FAM63A OS=Mus musculus GN=Fam63a PE=1 SV=1	Q76LS9	51.194		NA	42.5752	43.7209	44.5404	43.8177	35.7408	54.8085	49.4475	48.2812	54	43.6122	46.4192	0.0226334	0.153776	0.511967	0.759013
DnaJ homolog subfamily A member 3, mitochondrial OS=Mus musculus GN=Dnaja3 PE=1 SV=1	Q99M87	52.41		224.676	187.646	217.241	NA	196.66	NA	212.267	201.607	190.169	165.1	209.854	200.176	0.0933449	0.0465736	0.512469	0.759013
D-3-phosphoglycerate dehydrogenase OS=Mus musculus GN=Phgdh PE=1 SV=3	Q61753	56.549		83.8589	83.8739	170.703	NA	138.286	114.409	NA	139.11	122.947	112.9	112.812	128.688	0.444412	0.0938506	0.512803	0.759013
DENN domain-containing protein 5B OS=Mus musculus GN=Dennd5b PE=1 SV=2	A2RSQ0	144.537		33.3632	31.6123	29.9048	NA	32.9747	35.3626	30.4698	28.9405	37.2236	36.6	31.6268	32.9943	0.0546777	0.103117	0.511723	0.759013
Tyrosine-protein phosphatase non-receptor type 23 OS=Mus musculus GN=Ptpn23 PE=1 SV=2	Q6PB44	185.1		20.3636	29.1343	18.361	27.3721	21.6861	NA	28.4261	26.8099	25.8375	28.5	23.8077	25.6899	0.220408	0.111905	0.512209	0.759013
Tyrosine-protein phosphatase non-receptor type 11 OS=Mus musculus GN=Ptpn11 PE=1 SV=2	P35235	68.417		NA	250.195	257.963	272.263	263.649	255.103	254.813	NA	308.737	307.2	260.14	270.575	0.0430309	0.0952373	0.515345	0.761511
Glycogen synthase kinase-3 beta OS=Mus musculus GN=Gsk3b PE=1 SV=1	E9QAQ5	47.96		148.406	172.704	181.701	NA	152.694	NA	174.18	143.992	164.441	134.4	167.604	158.827	0.102762	0.0832826	0.51606	0.761709
DCC-interacting protein 13-alpha OS=Mus musculus GN=Appl1 PE=1 SV=1	Q8K3H0	79.278		156.822	111.281	150.16	116.291	119.868	NA	117.513	140.086	117.364	119.5	133.639	123.708	0.173415	0.0887506	0.516084	0.761709
Transcription elongation factor, mitochondrial OS=Mus musculus GN=Tefm PE=2 SV=1	Q5SSK3	41.847		64.5473	60.8968	73.2621	NA	55.7005	69.0233	58.6173	NA	68.0972	72.9	66.2354	62.8596	0.0959179	0.106588	0.516429	0.761771
Hsp90 co-chaperone Cdc37 OS=Mus musculus GN=Cdc37 PE=2 SV=1	Q61081	44.565		221.219	172.403	179.519	122.284	149.872	127.079	186.163	150.828	164.112	190.4	173.856	155.611	0.23334	0.139157	0.516786	0.761851
UPF0568 protein C14orf166 homolog OS=Mus musculus PE=2 SV=1	Q9CQE8	28.135		59.1371	62.4736	NA	59.1172	48.7194	65.4303	49.1419	NA	65.4697	55.2	60.2426	57.1903	0.0320724	0.166794	0.517534	0.762262
Dynamin-1-like protein OS=Mus musculus GN=Dnm1l PE=1 SV=1	E9PUD2	79.483		NA	331.816	387.762	283.601	336.431	368.566	375.949	346.665	353.843	295.6	334.393	356.291	0.15589	0.0450426	0.517925	0.762262
Importin-5 OS=Mus musculus GN=Ipo5 PE=1 SV=3	Q8BKC5	123.511		212.127	262.284	NA	244.567	249.39	NA	286.769	230.281	245.785	235.9	239.659	253.056	0.106135	0.0946644	0.517974	0.762262
ATP-dependent Clp protease proteolytic subunit, mitochondrial OS=Mus musculus GN=Clpp PE=1 SV=1	O88696	29.781		NA	228.645	217.787	213.146	252.212	158.848	207.065	211.816	221.809	291.1	219.859	210.35	0.0361797	0.160321	0.518505	0.762262
RNA-binding protein FUS OS=Mus musculus GN=Fus PE=2 SV=1	P56959	52.642		NA	25.5301	64.0816	22.6751	19.161	NA	32.8851	28.763	24.0858	31.6	37.4289	26.2237	0.617864	0.225895	0.518581	0.762262
Fibrinogen beta chain OS=Mus musculus GN=Fgb PE=2 SV=1	Q8K0E8	54.718	Acetyl [S126]	92.876	110.08	95.8952	NA	81.5456	38.0101	140.18	98.0959	103.679	97.7	99.617	92.302	0.0922122	0.402414	0.521125	0.765555
Integrin beta-1-binding protein 2 OS=Mus musculus GN=Itgb1bp2 PE=1 SV=1	Q9R000	38.743		35.3921	60.5213	71.9896	NA	54.3637	45.9525	NA	40.4812	41.9313	47.9	55.9677	45.6822	0.334459	0.136449	0.522017	0.766417
Striatin-4 OS=Mus musculus GN=Strn4 PE=1 SV=2	P58404	81.595		27.2016	32.8137	28.5413	32.555	27.1819	NA	30.7485	27.5201	30.7642	26.2	30.2779	29.0537	0.0935999	0.0678379	0.522475	0.766643
NADH dehydrogenase [ubiquinone] flavoprotein 2, mitochondrial OS=Mus musculus GN=Ndufv2 PE=1 SV=2	Q9D6J6	27.268		NA	528.548	658.996	669.077	515.713	822.418	818.134	513.295	780.929	703.4	618.874	690.097	0.12666	0.233455	0.523408	0.767116
RuvB-like 1 OS=Mus musculus GN=Ruvbl1 PE=1 SV=1	P60122	50.182		120.904	149.576	NA	140.1	120.313	128.402	137.672	131.742	131.377	132.3	136.86	129.901	0.106737	0.0487061	0.52331	0.767116
E3 ubiquitin/ISG15 ligase TRIM25 OS=Mus musculus GN=Trim25 PE=1 SV=2	Q61510	71.68		101.217	97.6902	83.6243	76.6094	94.4681	NA	97.4477	106.174	81.6729	89.3	89.7852	94.9408	0.129365	0.106852	0.524042	0.767598
Inositol hexakisphosphate and diphosphoinositol-pentakisphosphate kinase 1 OS=Mus musculus GN=Ppip5k1 PE=2 SV=1	A2ARP1	159.822		52.3743	46.0293	43.2665	NA	44.1148	55.0295	32.6064	47.1393	43.9019	48.9	47.2233	44.5584	0.0988882	0.180861	0.524812	0.768279
NADH dehydrogenase [ubiquinone] 1 alpha subcomplex subunit 12 OS=Mus musculus GN=Ndufa12 PE=2 SV=2	Q7TMF3	17.076		NA	449.555	441.118	495.127	413.075	554.267	NA	427.095	624.371	536.6	461.933	504.702	0.0628973	0.202047	0.52536	0.768634
Enoyl-CoA delta isomerase 2, mitochondrial OS=Mus musculus GN=Eci2 PE=1 SV=2	Q9WUR2	43.24		810.261	638.553	714.351	NA	NA	736.942	770.571	767.101	751.04	562.5	721.055	756.414	0.119339	0.0205187	0.526517	0.769658
Aminopeptidase B OS=Mus musculus GN=Rnpep PE=2 SV=2	Q8VCT3	72.37		189.359	236.529	265.143	NA	209.285	165.656	252.398	228.595	203.197	211.3	230.344	211.826	0.166139	0.151874	0.526979	0.769658
Protein flightless-1 homolog OS=Mus musculus GN=Flii PE=1 SV=1	Q9JJ28	144.712		130.598	137.112	NA	126.495	112.441	166.791	148.076	144.259	124.918	123.5	131.401	139.297	0.040745	0.151677	0.526849	0.769658
Ras GTPase-activating protein-binding protein 1 OS=Mus musculus GN=G3bp1 PE=1 SV=1	P97855	51.797		193.943	177.735	NA	157.592	147.495	129.159	200.098	177.904	178.016	176.5	176.423	166.534	0.103222	0.168429	0.527826	0.770449
SWI/SNF-related matrix-associated actin-dependent regulator of chromatin subfamily E member 1 OS=Mus musculus GN=Smarce1 PE=1 SV=1	O54941	46.61		80.6278	67.2042	82.988	70.9406	75.6042	NA	78.3112	68.3565	66.3455	81.5	75.4402	72.1543	0.100357	0.0792015	0.528476	0.770949
Septin-2 OS=Mus musculus GN=Sept2 PE=1 SV=2	P42208	41.499		156.672	184.492	191.518	NA	186.411	NA	193.595	183.941	178.126	178.5	177.561	185.518	0.103785	0.0345382	0.529093	0.771402
Heterogeneous nuclear ribonucleoprotein A0 OS=Mus musculus GN=Hnrnpa0 PE=1 SV=1	Q9CX86	30.512		NA	46.4798	45.6298	48.5895	57.3344	56.9206	38.6447	49.8913	NA	39.5	46.8997	50.6978	0.0324924	0.172219	0.529507	0.771558
NADH dehydrogenase [ubiquinone] 1 beta subcomplex subunit 4 OS=Mus musculus GN=Ndufb4 PE=1 SV=3	Q9CQC7	15.072		281.934	257.103	347.313	190.633	202.601	215.769	NA	175.064	364.9	222.4	269.246	239.584	0.240537	0.35582	0.530846	0.772641
Emerin OS=Mus musculus GN=Emd PE=1 SV=1	O08579	29.417		NA	116.537	104.803	89.7286	107.094	NA	116.213	105.287	108.605	110.8	103.69	109.3	0.129608	0.0439551	0.531393	0.772641
Eukaryotic translation initiation factor 3 subunit H OS=Mus musculus GN=Eif3h PE=1 SV=1	Q91WK2	39.807		210.098	165.195	217.968	172.169	165.765	211.608	163.497	211.727	145.391	164.7	191.358	179.598	0.138659	0.168833	0.531432	0.772641
FAS-associated factor 2 OS=Mus musculus GN=Faf2 PE=2 SV=2	Q3TDN2	52.438		46.964	NA	41.903	42.9207	40.6985	38.0101	51.0927	48.3822	55.1785	46.6	43.9292	46.6724	0.0609385	0.153588	0.531478	0.772641
Nucleolin OS=Mus musculus GN=Ncl PE=1 SV=2	P09405	76.677		NA	420.646	445.754	447.185	525.813	400.713	439.212	532.648	405.408	515.2	437.862	460.759	0.0340894	0.139533	0.532194	0.773233
Alpha-2-antiplasmin OS=Mus musculus GN=Serpinf2 PE=1 SV=1	Q61247	54.937		134.58	110.53	NA	120.34	125.957	79.9914	141.48	107.861	118.459	109.4	121.817	114.75	0.0992696	0.200127	0.533116	0.774126
COP9 signalosome complex subunit 7b OS=Mus musculus GN=Cops7b PE=1 SV=1	Q8BV13	29.67		42.23	NA	49.9928	48.1036	38.7676	30.635	55.5517	44.121	51.4561	50.3	46.7755	44.1063	0.0865454	0.225302	0.534547	0.774433
26S proteasome non-ATPase regulatory subunit 11 OS=Mus musculus GN=Psmd11 PE=1 SV=3	Q8BG32	47.407		243.011	257.403	282.232	212.174	249.241	NA	278.409	248.924	258.813	234.4	248.705	258.847	0.117608	0.0534104	0.534171	0.774433
PC4 and SFRS1-interacting protein OS=Mus musculus GN=Psip1 PE=1 SV=1	Q99JF8	59.66		99.5637	60.4463	49.9928	95.7213	NA	56.3533	55.6446	85.5787	63.2801	75.9	76.431	65.2142	0.325933	0.214777	0.534559	0.774433
Protein Parp4 OS=Mus musculus GN=Parp4 PE=1 SV=1	E9PYK3	215.998		80.4775	96.0382	90.6233	NA	84.2192	83.3953	94.568	NA	78.4979	72.1	89.0463	85.1701	0.0887099	0.0793124	0.53401	0.774433
COP9 signalosome complex subunit 6 OS=Mus musculus GN=Cops6 PE=1 SV=1	O88545	35.857		41.8543	NA	50.7199	45.0263	55.7005	39.5229	49.4206	49.9801	47.7338	51	45.8668	48.4716	0.0979397	0.120321	0.535784	0.774575
Histidine--tRNA ligase, cytoplasmic OS=Mus musculus GN=Hars PE=2 SV=2	Q61035	57.396		NA	82.9728	96.1679	77.0953	87.0414	NA	67.9998	87.9756	79.3738	76.9	85.412	80.5976	0.114357	0.11465	0.535889	0.774575
DEAD (Asp-Glu-Ala-Asp) box polypeptide 17, isoform CRA_a OS=Mus musculus GN=Ddx17 PE=1 SV=1	Q3U741	72.539		157.874	220.46	225.604	157.592	212.553	150.906	256.95	197.08	220.714	245.3	190.382	207.64	0.198332	0.185851	0.535516	0.774575
Lon protease homolog, mitochondrial OS=Mus musculus GN=Lonp1 PE=1 SV=2	Q8CGK3	105.776		800.267	842.493	870.601	NA	850.807	NA	879.909	815.128	873.878	837.9	837.787	854.931	0.0422574	0.0343295	0.535278	0.774575
40S ribosomal protein S12 OS=Mus musculus GN=Rps12 PE=1 SV=2	P63323	14.516		NA	76.9657	85.3513	80.9825	91.6459	62.0264	76.732	76.8788	82.5487	82.2	81.0998	77.9664	0.0517142	0.138277	0.537015	0.774867
Heme-binding protein 1 OS=Mus musculus GN=Hebp1 PE=1 SV=2	Q9R257	21.053		47.9409	59.1697	64.8997	NA	54.8093	NA	47.8414	53.7974	56.4922	64.6	57.3368	53.2351	0.150457	0.0706992	0.536763	0.774867
Elongation factor 1-gamma OS=Mus musculus GN=Eef1g PE=1 SV=3	Q9D8N0	50.029		178.238	144.32	183.882	NA	155.813	NA	168.141	154.202	156.558	155.9	168.813	158.678	0.12676	0.0402377	0.536693	0.774867
Astrocytic phosphoprotein PEA-15 OS=Mus musculus GN=Pea15 PE=1 SV=1	Q62048	15.045		94.1534	85.7511	NA	86.0034	NA	61.4591	97.5406	65.1606	106.525	102	88.636	82.6714	0.0539277	0.274653	0.538898	0.77544
Protein quaking OS=Mus musculus GN=Qki PE=1 SV=1	Q9QYS9	37.647		161.857	114.36	133.799	85.3555	109.47	95.1198	118.071	NA	116.597	134	123.843	109.814	0.26021	0.0955396	0.539183	0.77544
Mitochondrial import inner membrane translocase subunit TIM44 OS=Mus musculus GN=Timm44 PE=1 SV=2	O35857	51.059		157.048	190.875	194.063	NA	189.382	NA	196.475	180.568	190.497	170.5	180.662	189.23	0.113541	0.0346736	0.539407	0.77544
PDZ and LIM domain protein 5 OS=Mus musculus GN=Pdlim5 PE=1 SV=4	Q8CI51	63.259		861.883	765.678	765.526	NA	881.702	NA	747.904	839.453	835.998	877.1	797.696	826.264	0.0696862	0.0680421	0.538763	0.77544
Asparagine--tRNA ligase, cytoplasmic OS=Mus musculus GN=Nars PE=1 SV=2	Q8BP47	64.238		165.388	134.559	143.161	111.27	152.1	145.044	135.814	140.086	155.025	137.6	138.595	145.614	0.16143	0.055107	0.539257	0.77544
Aldehyde dehydrogenase family 16 member A1 OS=Mus musculus GN=Aldh16a1 PE=2 SV=2	Q571I9	84.703		35.0915	30.4859	36.4493	32.231	37.7278	NA	30.9343	36.3088	34.596	34.2	33.5644	34.8917	0.0805147	0.0840481	0.538856	0.77544
Multimerin-1 OS=Mus musculus GN=Mmrn1 PE=2 SV=2	B2RPV6	136.02		61.6919	22.4515	27.9051	NA	21.389	33.6607	26.6611	29.5619	24.9617	31.6	37.3495	27.2469	0.569132	0.17055	0.539571	0.77544
Cytochrome c oxidase subunit 7A2, mitochondrial OS=Mus musculus GN=Cox7a2 PE=1 SV=2	P48771	9.285		117.523	112.107	142.888	NA	95.9534	120.649	173.622	NA	181.301	168.8	124.173	142.881	0.132339	0.289065	0.540868	0.775725
NADH dehydrogenase [ubiquinone] 1 beta subcomplex subunit 7 OS=Mus musculus GN=Ndufb7 PE=1 SV=3	Q9CR61	16.32		288.021	261.608	265.416	NA	263.649	191.374	NA	179.857	374.425	361.7	271.682	252.327	0.0525525	0.354496	0.540339	0.775725
Ubiquitin-conjugating enzyme E2 K OS=Mus musculus GN=Ube2k PE=1 SV=3	P61087	22.393		NA	59.1697	46.8114	54.4202	55.2549	29.3113	47.6556	65.8708	51.2371	69	53.4671	49.8659	0.116596	0.268012	0.54122	0.775725
F-actin-capping protein subunit alpha-2 OS=Mus musculus GN=Capza2 PE=1 SV=3	P47754	32.947		NA	292.545	293.776	254.123	NA	245.08	298.289	270.851	261.003	334.5	280.148	268.806	0.080481	0.0831079	0.540818	0.775725
Clustered mitochondria protein homolog OS=Mus musculus GN=Cluh PE=2 SV=2	Q5SW19	147.975		443.941	403.976	472.841	NA	452.14	NA	492.534	496.605	401.796	469.7	440.253	460.769	0.0785461	0.0958009	0.541619	0.775725
Lipopolysaccharide-responsive and beige-like anchor protein OS=Mus musculus GN=Lrba PE=1 SV=1	E9Q3Y4	316.615		NA	76.8906	69.6263	51.8288	83.9221	NA	60.8468	81.2288	64.1559	70.2	66.1152	72.5384	0.195032	0.161569	0.541341	0.775725
Aldehyde dehydrogenase OS=Mus musculus GN=Aldh3a2 PE=1 SV=1	B1ATI0	59.239		23.3693	26.281	31.45	NA	20.0522	23.0708	25.9179	25.1232	31.7495	24.9	27.0334	25.1827	0.151389	0.171316	0.543518	0.777838
Gelsolin OS=Mus musculus GN=Gsn PE=1 SV=3	P13020	85.888		333.106	294.722	389.762	NA	412.63	409.034	322.256	332.017	332.932	333.2	339.197	361.774	0.140955	0.124378	0.543713	0.777838
PEST proteolytic signal-containing nuclear protein OS=Mus musculus GN=Pcnp PE=1 SV=1	Q6P8I4	18.951		NA	47.3809	46.266	58.4693	52.2842	40.0903	54.3441	56.5494	75.6514	69.2	50.7054	55.7839	0.133059	0.229554	0.545279	0.779634
Creatine kinase B-type OS=Mus musculus GN=Ckb PE=1 SV=1	Q04447	42.686	Acetyl [T180]	NA	645.461	748.801	548.251	652.216	NA	490.211	761.686	481.717	551.4	647.504	596.458	0.154888	0.226726	0.545868	0.780033
Histone-lysine N-methyltransferase setd3 OS=Mus musculus GN=Setd3 PE=1 SV=1	Q91WC0	67.134		76.9458	70.9586	85.4422	NA	80.0602	72.8054	67.9998	73.6829	78.279	73.3	77.7822	74.5655	0.0935677	0.0639552	0.5472	0.781492
Palmitoyltransferase ZDHHC5 OS=Mus musculus GN=Zdhhc5 PE=1 SV=1	Q8VDZ4	77.452		NA	24.9294	26.2689	24.4567	21.6861	16.263	25.5464	23.0814	33.2822	28.2	25.2183	23.9718	0.0372757	0.259348	0.54764	0.781677
Tubulin polymerization-promoting protein family member 3 OS=Mus musculus GN=Tppp3 PE=1 SV=1	Q9CRB6	18.954		NA	51.9613	61.2639	61.0608	69.6628	34.4171	56.1091	58.2361	55.069	52.9	58.0953	54.6988	0.0914569	0.233033	0.548287	0.781713
Protein Rap1gds1 OS=Mus musculus GN=Rap1gds1 PE=1 SV=1	E9Q912	66.034		58.9117	95.2122	100.804	59.4411	78.4263	NA	79.6117	88.0644	91.3072	85.7	78.5922	84.3524	0.28675	0.0748967	0.54812	0.781713
Protein Ahnak OS=Mus musculus GN=Ahnak PE=1 SV=1	E9Q616	603.866	Acetyl [S1578; S3144]	5506.29	4508.24	4722.5	NA	4650.18	NA	4610.51	4696.53	4792.21	5019.4	4912.34	4687.36	0.106957	0.0166918	0.549202	0.782131
Myosin regulatory light chain 2, ventricular/cardiac muscle isoform OS=Mus musculus GN=Myl2 PE=1 SV=3	P51667	18.852	Acetyl [S19]	NA	3979.39	3701.1	3210.79	4306.62	NA	3145.55	3867.11	4161.92	4013.9	3630.43	3870.3	0.107189	0.133484	0.548955	0.782131
Ubiquitin-like-conjugating enzyme ATG3 OS=Mus musculus GN=Atg3 PE=1 SV=1	Q9CPX6	35.773		82.8821	74.638	73.2621	NA	82.5853	76.7766	77.2893	NA	79.5927	75.4	76.9274	79.061	0.0676298	0.033513	0.549536	0.782164
Fructose-2,6-bisphosphatase TIGAR OS=Mus musculus GN=Tigar PE=1 SV=1	Q8BZA9	29.172		124.586	120.592	142.161	NA	145.713	NA	137.114	116.472	141.887	137.3	129.113	135.297	0.0888761	0.0963303	0.550277	0.782775
NADH dehydrogenase [ubiquinone] iron-sulfur protein 5 OS=Mus musculus GN=Ndufs5 PE=1 SV=3	Q99LY9	12.639		NA	139.139	100.894	206.181	169.033	NA	148.262	154.202	193.782	187.4	148.738	166.319	0.358319	0.121965	0.550708	0.782821
39S ribosomal protein L10, mitochondrial OS=Mus musculus GN=Mrpl10 PE=2 SV=2	Q3TBW2	29.377		NA	52.4869	42.4484	47.7797	75.7527	NA	48.4916	49.5362	40.508	49.8	47.5716	53.5721	0.105577	0.2861	0.550932	0.782821
Trafficking protein particle complex subunit 12 OS=Mus musculus GN=Trappc12 PE=1 SV=2	Q8K2L8	87.639		131.65	87.9286	84.715	120.502	114.52	NA	76.6391	100.227	94.4822	127.3	106.199	96.467	0.220676	0.162494	0.551376	0.78301
m7GpppX diphosphatase OS=Mus musculus GN=Dcps PE=1 SV=1	Q9DAR7	38.964		110.685	88.7546	72.1714	NA	177.202	NA	103.207	78.9206	78.3885	153.7	90.5369	109.43	0.213377	0.42622	0.552387	0.783612
Sorting nexin-1 OS=Mus musculus GN=Snx1 PE=1 SV=1	Q9WV80	58.916		133.829	103.847	118.074	NA	110.51	116.867	113.612	NA	106.963	121.8	118.583	111.988	0.126469	0.0378409	0.552423	0.783612
ATPase family AAA domain-containing protein 3 OS=Mus musculus GN=Atad3 PE=1 SV=1	Q925I1	66.701		NA	209.422	187.973	143.501	195.472	NA	202.42	184.562	189.621	211.5	180.299	193.019	0.18649	0.0398458	0.552824	0.783738
PRKC apoptosis WT1 regulator protein OS=Mus musculus GN=Pawr PE=1 SV=2	Q925B0	35.887		NA	24.1785	29.1776	19.4358	32.0835	18.5323	29.8196	NA	28.5746	41.1	24.264	27.2525	0.20077	0.219876	0.553154	0.783764
NADH dehydrogenase [ubiquinone] 1 alpha subcomplex subunit 13 OS=Mus musculus GN=Ndufa13 PE=1 SV=3	Q9ERS2	16.849		NA	239.833	290.685	297.854	232.902	NA	327.922	296.951	329.538	266.9	276.124	296.828	0.11456	0.152204	0.554015	0.784542
Valacyclovir hydrolase OS=Mus musculus GN=Bphl PE=1 SV=1	Q8R164	32.83		163.134	197.182	206.243	NA	197.254	NA	199.633	193.351	200.35	179.3	188.853	197.647	0.120355	0.0159628	0.555849	0.786254
N-acetyl-D-glucosamine kinase OS=Mus musculus GN=Nagk PE=1 SV=1	Q9D997	39.322		56.3568	65.327	NA	49.3993	59.4139	NA	61.6828	59.5678	59.2293	63.9	57.0277	59.9734	0.14002	0.0191413	0.555578	0.786254
40S ribosomal protein S3 OS=Mus musculus GN=Rps3 PE=1 SV=1	P62908	26.657		231.439	310.116	315.318	240.68	287.563	247.917	327.922	274.846	310.379	304.5	274.388	289.725	0.162068	0.107215	0.55734	0.786916
LanC-like protein 1 OS=Mus musculus GN=Lancl1 PE=1 SV=1	O89112	45.312		31.9355	28.1582	32.8134	NA	30.4496	NA	35.672	28.763	34.815	24.8	30.9691	32.4249	0.0798712	0.103162	0.557569	0.786916
Moesin OS=Mus musculus GN=Msn PE=1 SV=3	P26041	67.725		456.565	467.952	473.022	NA	478.579	NA	435.031	462.516	461.791	515	465.846	459.479	0.0180921	0.0392768	0.556986	0.786916
Sodium channel protein type 5 subunit alpha OS=Mus musculus GN=Scn5a PE=1 SV=2	Q9JJV9	227.429		46.2877	30.4108	NA	39.3575	46.0458	NA	32.8851	55.7505	38.2089	43.2	38.6854	43.2226	0.205756	0.230169	0.557085	0.786916
Adenylate kinase 2, mitochondrial OS=Mus musculus GN=Ak2 PE=1 SV=5	Q9WTP6	26.452		NA	130.053	126.982	105.115	141.257	NA	124.852	110.702	132.691	159.4	120.717	127.375	0.112646	0.101891	0.558149	0.787294
Rap1 GTPase-activating protein 2 OS=Mus musculus GN=Rap1gap2 PE=2 SV=1	Q5SVL6	78.205		50.5708	74.0373	73.353	NA	72.6335	62.2155	NA	73.2391	77.1842	53.1	65.987	71.3181	0.202391	0.0896686	0.558851	0.787526
Protein Cald1 OS=Mus musculus GN=Cald1 PE=1 SV=1	E9QA15	89.22		519.084	321.829	280.05	499.824	NA	385.207	369.54	341.871	316.838	359.5	405.197	353.364	0.300698	0.0855535	0.55894	0.787526
Tropomyosin alpha-4 chain OS=Mus musculus GN=Tpm4 PE=2 SV=3	Q6IRU2	28.45		NA	177.059	179.247	263.517	187.599	169.627	188.114	NA	196.738	240.1	206.607	185.52	0.238603	0.0614165	0.559729	0.788196
Heterogeneous nuclear ribonucleoproteins C1/C2 OS=Mus musculus GN=Hnrnpc PE=1 SV=1	Q9Z204	34.364		146.453	160.539	153.978	NA	197.403	149.015	161.36	170.714	131.925	178.5	153.657	162.083	0.0458739	0.151213	0.560654	0.789057
Apolipoprotein A-II OS=Mus musculus GN=Apoa2 PE=1 SV=2	P09813	11.302		144.875	49.1079	71.3533	117.749	112.886	111.572	88.4368	NA	101.927	79.9	95.7711	103.706	0.453852	0.108876	0.564172	0.793169
MCG50313 OS=Mus musculus GN=AK157302 PE=4 SV=1	I3ITR1	14.209		214.757	232.174	225.24	NA	205.126	NA	245.152	187.048	227.83	199.3	224.057	216.289	0.0391347	0.117751	0.564206	0.793169
Acylglycerol kinase, mitochondrial OS=Mus musculus GN=Agk PE=1 SV=1	Q9ESW4	46.946		275.021	328.512	195.881	242.947	258.005	295.193	256.393	NA	294.614	274.1	260.59	276.051	0.213892	0.0788984	0.56501	0.793854
Actin, cytoplasmic 1 OS=Mus musculus GN=Actb PE=1 SV=1	P60710	41.71	Acetyl [K50; T148; T149; K315; T318; S323; T324; K326]	580.325	634.047	607.094	NA	627.856	613.457	NA	626.482	603.35	623.6	607.155	617.786	0.0442413	0.0187882	0.565977	0.794096
39S ribosomal protein L53, mitochondrial OS=Mus musculus GN=Mrpl53 PE=3 SV=1	Q9D1H8	12.73		NA	139.59	167.158	229.504	216.564	211.608	NA	236.318	138.056	174.8	178.751	200.636	0.257704	0.214638	0.566818	0.794096
60S ribosomal protein L9 OS=Mus musculus GN=Rpl9 PE=1 SV=2	P51410	21.868		117.072	133.132	133.617	NA	148.535	121.027	140.644	NA	123.604	138.8	127.94	133.453	0.0735925	0.0996519	0.567924	0.794096
Transcriptional activator protein Pur-beta OS=Mus musculus GN=Purb PE=1 SV=3	O35295	33.881		73.4141	57.5929	55.5374	NA	58.2256	NA	71.4369	71.1972	63.1706	71.7	62.1815	66.0076	0.157312	0.0977982	0.567246	0.794096
DNA-(apurinic or apyrimidinic site) lyase OS=Mus musculus GN=Apex1 PE=1 SV=2	P28352	35.468		158.325	165.345	170.521	NA	165.171	NA	166.841	126.77	173.965	199.3	164.73	158.187	0.037158	0.13458	0.566716	0.794096
[Protein ADP-ribosylarginine] hydrolase OS=Mus musculus GN=Adprh PE=2 SV=1	P54923	40.042		69.657	93.6354	76.2617	49.3993	73.3762	NA	82.3057	67.735	85.9426	102.1	72.2383	77.3399	0.25303	0.107308	0.567813	0.794096
TAR DNA-binding protein 43 OS=Mus musculus GN=Tardbp PE=1 SV=1	Q921F2	44.519		271.715	246.591	NA	257.524	287.266	NA	270.234	280.084	233.961	242.5	258.61	267.886	0.0487115	0.0883581	0.568448	0.794096
Endoplasmic reticulum resident protein 44 OS=Mus musculus GN=Erp44 PE=1 SV=1	Q9D1Q6	46.823		40.5018	43.3261	45.8116	NA	36.0939	31.7696	53.0435	42.523	43.464	53.2	43.2131	41.3788	0.061479	0.195584	0.568655	0.794096
Protein Ddx19b OS=Mus musculus GN=Ddx19b PE=1 SV=1	Q8BZY3	55.64		NA	81.5461	73.353	62.1945	73.9703	NA	77.2893	75.9911	76.3083	80.6	72.3646	75.8898	0.134231	0.018367	0.567536	0.794096
Kelch-like protein 40 OS=Mus musculus GN=Klhl40 PE=1 SV=1	Q9D783	69.545		32.3864	31.0866	NA	26.8862	24.3597	31.7696	26.4753	33.468	27.8082	31.2	30.1197	28.7762	0.0954443	0.130849	0.56817	0.794096
E3 ubiquitin-protein ligase RNF123 OS=Mus musculus GN=Rnf123 PE=2 SV=1	Q5XPI3	148.557		46.2126	27.107	30.3592	42.7587	31.0438	34.9844	25.0819	41.7241	31.9685	31	36.6094	32.9605	0.253997	0.184314	0.567145	0.794096
Enoyl-CoA delta isomerase 1, mitochondrial OS=Mus musculus GN=Eci1 PE=1 SV=2	P42125	32.23	Acetyl [K48; S225; T228; K229]	2169.66	2089.41	1845.73	NA	2075.18	2015.1	2169.12	NA	2143.09	1913.4	2034.94	2100.62	0.0828998	0.0330461	0.569147	0.794248
Selenium-binding protein 1 OS=Mus musculus GN=Selenbp1 PE=1 SV=2	P17563	52.48		890.212	794.587	NA	820.676	893.882	NA	913.723	973.68	726.516	864.3	835.158	876.95	0.0591868	0.120726	0.569395	0.794248
Trafficking protein particle complex subunit 11 OS=Mus musculus GN=Trappc11 PE=2 SV=1	B2RXC1	128.314		46.2877	55.4904	NA	45.0263	51.9872	NA	50.9998	48.6485	52.2225	63.2	48.9348	50.9645	0.116732	0.0320288	0.569942	0.79457
Coatomer subunit zeta-2 OS=Mus musculus GN=Copz2 PE=2 SV=1	Q9JHH9	22.92		73.1887	72.5355	76.9889	NA	70.7025	NA	71.9943	70.3095	78.4979	60.9	74.2377	72.8761	0.0323941	0.0523682	0.571244	0.794726
55 kDa erythrocyte membrane protein OS=Mus musculus GN=Mpp1 PE=1 SV=1	P70290	52.194		116.471	111.882	227.058	NA	130.414	73.94	104.322	181.189	142.763	167.1	151.804	126.526	0.429586	0.319217	0.571318	0.794726
Ankyrin repeat and SAM domain-containing protein 1A OS=Mus musculus GN=Anks1a PE=1 SV=3	P59672	125.165		107.078	78.6928	104.985	68.6731	97.2903	NA	93.8248	95.3439	92.1831	85.3	89.8572	94.6605	0.212984	0.0229986	0.571301	0.794726
3222402P14Rik protein OS=Mus musculus GN=Ppp2r3a PE=1 SV=1	B2RXC8	130.174		69.5067	96.9393	94.4409	67.0535	86.4472	NA	89.6445	81.0512	87.3659	84.1	81.9851	86.1272	0.193811	0.0422763	0.571053	0.794726
Protein MEMO1 OS=Mus musculus GN=Memo1 PE=1 SV=1	Q91VH6	33.67		32.9875	52.4869	46.9023	NA	48.4223	NA	44.4042	41.1026	59.5577	47.5	44.1256	48.3717	0.227575	0.166121	0.572258	0.795155
NSFL1 cofactor p47 OS=Mus musculus GN=Nsfl1c PE=1 SV=1	Q9CZ44	40.685		118.725	79.0682	89.987	NA	NA	85.2863	93.0816	90.2838	80.4686	92.9	95.9267	87.2801	0.213546	0.0638096	0.571996	0.795155
Prelamin-A/C OS=Mus musculus GN=Lmna PE=1 SV=2	P48678	74.193		174.932	189.523	159.613	NA	NA	164.143	224.994	171.956	178.673	272.6	174.689	184.942	0.0856179	0.147904	0.572729	0.795303
RIKEN cDNA 5830416A07, isoform CRA_c OS=Mus musculus GN=Zc3h18 PE=1 SV=1	G3X8T2	108.167		101.067	78.017	84.0787	NA	78.4263	91.5268	90.4805	69.6881	NA	90.3	87.7208	82.5304	0.136212	0.126291	0.572998	0.795303
Exocyst complex component 2 OS=Mus musculus GN=Exoc2 PE=1 SV=1	Q9D4H1	103.894		40.7272	39.2713	47.8113	30.7733	26.7363	57.8661	50.5353	42.7894	44.1209	39.7	39.6458	44.4096	0.176386	0.260091	0.573327	0.795321
Tetratricopeptide repeat protein 38 OS=Mus musculus GN=Ttc38 PE=2 SV=2	A3KMP2	52.19		127.141	143.344	149.524	125.037	146.752	NA	130.89	133.339	152.617	155.5	136.261	140.9	0.0883942	0.0743108	0.573697	0.795396
Glutathione S-transferase A1 OS=Mus musculus GN=Gsta1 PE=1 SV=2	P13745	25.592		42.0798	NA	44.7208	46.6459	43.2236	NA	40.2239	45.8077	63.6085	59.7	44.4822	48.2159	0.0515356	0.218026	0.574192	0.795643
Ras-related GTP-binding protein B OS=Mus musculus GN=Rragb PE=2 SV=1	Q6NTA4	43.164		NA	36.493	29.3594	41.3011	35.7969	NA	27.0327	34.9772	34.4865	29.8	35.7178	33.0733	0.16822	0.122854	0.575299	0.796738
NAD(P)H-hydrate epimerase OS=Mus musculus GN=Apoa1bp PE=1 SV=1	Q8K4Z3	30.953		78.5238	81.1707	93.441	NA	91.4974	NA	82.6773	83.8032	91.8546	74.6	84.3785	87.4581	0.094327	0.0559605	0.575827	0.797031
Protein PRRC2C OS=Mus musculus GN=Prrc2c PE=1 SV=3	Q3TLH4	310.703		NA	94.8368	110.711	90.8623	103.38	98.7128	96.9833	NA	112.437	101.4	98.8035	102.878	0.106294	0.0672793	0.57712	0.798382
BAG family molecular chaperone regulator 1 OS=Mus musculus GN=Bag1 PE=1 SV=1	F6TCF9	39.672		89.4195	NA	77.716	84.7077	102.043	NA	72.1801	90.9052	89.884	86.3	83.9477	88.7532	0.0701462	0.139095	0.578168	0.798513
Dihydropyrimidinase-related protein 2 OS=Mus musculus GN=Dpysl2 PE=1 SV=2	O08553	62.239		700.327	704.48	810.61	NA	767.925	NA	849.625	725.999	720.714	701.6	738.473	766.066	0.0846441	0.0777684	0.577599	0.798513
Lamin-B2 OS=Mus musculus GN=Lmnb2 PE=1 SV=2	P21619	67.277		44.86	42.425	35.0858	NA	50.7989	35.9299	52.7648	35.3323	44.9967	57.9	40.7903	43.9645	0.124736	0.184887	0.577927	0.798513
Oligoribonuclease, mitochondrial OS=Mus musculus GN=Rexo2 PE=1 SV=2	Q9D8S4	26.722		112.112	102.271	99.5311	NA	92.3886	NA	115.191	72.6176	116.159	137	104.638	99.0891	0.0632313	0.209781	0.57947	0.798558
Obg-like ATPase 1 OS=Mus musculus GN=Ola1 PE=1 SV=1	Q9CZ30	44.701		221.069	232.324	283.777	167.472	178.687	NA	227.873	220.516	203.306	184.9	226.16	207.596	0.210944	0.105251	0.579248	0.798558
Thioredoxin reductase 3 OS=Mus musculus GN=Txnrd3 PE=1 SV=3	Q99MD6	71.275		27.5773	33.2642	29.0867	NA	23.32	NA	41.6173	28.8517	41.1649	43.2	29.9761	33.7385	0.0982764	0.270385	0.578967	0.798558
SPARC-like protein 1 OS=Mus musculus GN=Sparcl1 PE=2 SV=3	P70663	72.243		128.644	100.994	119.528	NA	130.859	113.652	NA	117.271	125.465	131.6	116.389	121.812	0.121057	0.0640119	0.578866	0.798558
Myosin regulatory light polypeptide 9 OS=Mus musculus GN=Myl9 PE=1 SV=3	Q9CQ19	19.841		162.157	156.259	149.615	NA	NA	178.515	166.191	155.356	144.734	170.9	156.01	161.199	0.0402217	0.089898	0.580273	0.798789
Monocarboxylate transporter 1 OS=Mus musculus GN=Slc16a1 PE=1 SV=1	P53986	53.232		NA	343.755	233.966	275.502	261.421	NA	236.048	274.846	272.608	293.9	284.408	261.231	0.194909	0.0680848	0.580261	0.798789
Programmed cell death protein 10 OS=Mus musculus GN=Pdcd10 PE=1 SV=1	Q8VE70	24.7		55.6054	42.8005	45.0844	NA	52.4328	NA	54.6228	45.6302	48.6096	63.1	47.8301	50.3238	0.142792	0.0794003	0.582252	0.801075
Electron transfer flavoprotein subunit beta OS=Mus musculus GN=Etfb PE=1 SV=3	Q9DCW4	27.606	Acetyl [T31; K35; S37; K116; K210]	1498.94	NA	1090.02	926.44	1252.74	NA	1350.24	1228.29	1209.77	1242.9	1171.8	1260.26	0.251648	0.0496065	0.582728	0.801291
Nucleophosmin OS=Mus musculus GN=Npm1 PE=1 SV=1	Q61937	32.54		87.9918	92.2838	106.985	69.321	88.3782	NA	77.8467	81.939	85.1763	92	89.1453	83.335	0.174075	0.0540629	0.583639	0.801708
Heat shock 70 kDa protein 4 OS=Mus musculus GN=Hspa4 PE=1 SV=1	Q3U2G2	94.149		1220.01	1004.68	1039.3	1186.88	NA	1317.68	1052.7	1162.24	1098.86	1218.1	1112.72	1157.87	0.0957761	0.0998547	0.583669	0.801708
Protein Igkc OS=Mus musculus GN=Igkc PE=1 SV=1	A0A075B5P2	11.881		155.094	167.598	239.965	NA	181.658	69.7797	195.453	257.979	156.777	216.6	187.552	172.329	0.244303	0.396932	0.584738	0.801863
Crk-like protein OS=Mus musculus GN=Crkl PE=1 SV=2	P47941	33.809		NA	89.1301	104.167	85.1936	89.8635	NA	91.7811	88.242	85.7237	78.1	92.8301	88.9026	0.107865	0.0288615	0.584278	0.801863
Intersectin-1 OS=Mus musculus GN=Itsn1 PE=1 SV=1	E9Q0N0	194.776		100.315	105.65	104.712	NA	107.836	NA	89.5516	95.5215	110.028	105.6	103.559	100.734	0.0275018	0.0974417	0.584537	0.801863
Eukaryotic translation initiation factor 3 subunit G OS=Mus musculus GN=Eif3g PE=1 SV=2	Q9Z1D1	35.616		241.057	163.393	192.972	116.939	174.083	NA	202.513	194.86	188.417	188.6	178.59	189.968	0.291686	0.0634644	0.585575	0.802573
Retinal rod rhodopsin-sensitive cGMP 3prime,5prime-cyclic phosphodiesterase subunit delta OS=Mus musculus GN=Pde6d PE=1 SV=1	O55057	17.337		42.9063	48.2068	60.0822	31.2592	54.6608	NA	50.2566	35.2435	60.6525	67.2	45.6136	50.2034	0.262299	0.216025	0.587511	0.803474
Cytochrome c-type heme lyase OS=Mus musculus GN=Hccs PE=1 SV=2	P53702	30.958		173.654	172.328	163.249	NA	164.725	123.486	200.841	147.81	181.082	170.7	169.744	163.589	0.0333649	0.182167	0.587457	0.803474
Exocyst complex component 7 OS=Mus musculus GN=Exoc7 PE=1 SV=2	O35250	79.911		149.383	141.317	154.614	NA	138.88	NA	160.71	134.849	144.406	145.9	148.438	144.711	0.0451294	0.0785188	0.587132	0.803474
Ribosomal protein S6 kinase alpha-4 OS=Mus musculus GN=Rps6ka4 PE=1 SV=2	Q9Z2B9	85.598		46.3629	49.3332	44.9935	NA	48.4223	54.084	53.4151	43.9434	43.0261	48.2	46.8965	48.5782	0.0473063	0.10599	0.587129	0.803474
Transcription factor BTF3 OS=Mus musculus GN=Btf3 PE=1 SV=3	Q64152	22.017		25.2479	32.3631	32.4499	23.9708	23.0229	NA	27.4972	29.1181	27.6987	37	28.5079	26.8342	0.158971	0.0984296	0.590026	0.8056
DnaJ homolog subfamily B member 2 OS=Mus musculus GN=Dnajb2 PE=1 SV=1	Q3TB24	35.572		41.7792	NA	44.9935	38.3857	42.0353	34.4171	41.3386	36.1313	47.0769	42.6	41.7195	40.1998	0.079203	0.125587	0.589943	0.8056
Echinoderm microtubule-associated protein-like 2 OS=Mus musculus GN=Eml2 PE=1 SV=1	E9QK48	90.735		123.384	154.983	149.887	127.628	144.524	NA	150.77	132.363	147.033	151.8	138.971	143.673	0.113559	0.0554349	0.589738	0.8056
Alcohol dehydrogenase class-3 OS=Mus musculus GN=Adh5 PE=1 SV=3	P28474	39.522		186.428	206.118	NA	124.713	209.88	210.285	NA	149.94	184.695	145	172.42	188.7	0.246329	0.150912	0.590799	0.80578
DEAD (Asp-Glu-Ala-Asp) box polypeptide 5 OS=Mus musculus GN=Ddx5 PE=1 SV=1	Q8BTS0	69.223		77.1713	75.6141	NA	79.5248	80.6544	66.1867	82.3057	66.9361	81.4539	75.7	77.4367	75.5074	0.0254246	0.108488	0.5906	0.80578
Protein kinase, cAMP dependent regulatory, type II alpha OS=Mus musculus GN=Prkar2a PE=1 SV=1	Q8K1M3	45.561		105.35	106.025	NA	122.284	115.709	129.915	102.278	132.54	101.927	107.4	111.219	116.474	0.086206	0.125341	0.59113	0.805795
ADP-ribosylation factor 6 OS=Mus musculus GN=Arf6 PE=1 SV=2	P62331	20.069		NA	161.59	151.069	170.225	180.173	NA	153.557	183.231	151.631	136.3	160.962	167.148	0.0596013	0.100928	0.592395	0.807081
Atypical kinase ADCK3, mitochondrial OS=Mus musculus GN=Adck3 PE=1 SV=2	Q60936	71.697		1022.24	990.342	NA	975.677	1014.79	NA	947.538	1046.12	1038.98	999.3	996.086	1011.86	0.0238992	0.0443993	0.593472	0.807674
Protein Niban OS=Mus musculus GN=Fam129a PE=1 SV=2	Q3UW53	102.585		40.5769	36.6432	37.7218	NA	32.9747	NA	42.0818	32.8466	39.9606	40.7	38.314	36.9659	0.0530514	0.12883	0.593195	0.807674
3-ketoacyl-CoA thiolase A, peroxisomal OS=Mus musculus GN=Acaa1a PE=1 SV=1	Q921H8	43.926		NA	565.492	624.273	443.622	628.896	552.187	523.933	586.001	590.103	537.8	544.462	576.224	0.169237	0.0692805	0.594664	0.808674
Protein disulfide-isomerase A4 OS=Mus musculus GN=Pdia4 PE=1 SV=3	P08003	71.938		NA	144.996	172.248	161.317	170.666	NA	148.355	175.33	166.74	179	159.52	165.273	0.0859735	0.0714733	0.59485	0.808674
E2/E3 hybrid ubiquitin-protein ligase UBE2O OS=Mus musculus GN=Ube2o PE=1 SV=3	Q6ZPJ3	140.746		374.435	322.956	551.829	NA	392.577	291.033	353.283	433.486	373.987	453.1	416.407	368.873	0.28835	0.142584	0.595888	0.809647
Peptidyl-prolyl cis-trans isomerase FKBP8 OS=Mus musculus GN=Fkbp8 PE=1 SV=2	O35465	43.501		NA	52.8623	41.2668	46.16	50.0562	NA	46.9124	51.4893	46.5295	54.3	46.763	48.7468	0.124484	0.049571	0.596354	0.809843
Copine-3 OS=Mus musculus GN=Cpne3 PE=2 SV=2	Q8BT60	59.547		42.0798	36.6432	NA	29.9635	38.0249	29.1222	NA	34.5333	33.2822	43.4	36.2288	33.7407	0.167511	0.108928	0.596934	0.810194
Phosphatidylinositol 3-kinase regulatory subunit alpha OS=Mus musculus GN=Pik3r1 PE=1 SV=2	P26450	83.465		67.4779	NA	56.0828	76.7714	64.7611	77.1548	44.3113	66.6697	60.2146	57.7	66.7774	62.6223	0.155173	0.191165	0.599854	0.813718
Biglycan OS=Mus musculus GN=Bgn PE=2 SV=1	P28653	41.613		82.0555	119.616	139.343	59.7651	NA	94.7416	126.06	97.5633	111.233	122.3	100.195	107.399	0.358624	0.133841	0.600476	0.814122
26S proteasome non-ATPase regulatory subunit 14 OS=Mus musculus GN=Psmd14 PE=1 SV=2	O35593	34.555		NA	65.4772	68.8082	61.7086	59.8595	NA	69.6719	56.8158	67.3309	52.2	65.3314	63.4195	0.0543696	0.0957722	0.600956	0.814334
Probable C->U-editing enzyme APOBEC-2 OS=Mus musculus GN=Apobec2 PE=1 SV=1	Q9WV35	25.644		NA	215.955	221.423	225.617	285.781	165.089	220.999	325.98	216.663	299.8	220.998	242.902	0.0219245	0.260079	0.602929	0.816568
Succinate dehydrogenase cytochrome b560 subunit, mitochondrial OS=Mus musculus GN=Sdhc PE=2 SV=1	Q9CZB0	18.37		121.13	126.9	103.167	148.684	135.909	75.4529	110.36	161.037	107.072	104.3	124.97	117.966	0.150143	0.273406	0.604534	0.817769
Protein Dok-7 OS=Mus musculus GN=Dok7 PE=1 SV=1	Q18PE0	53.143		50.4957	38.5204	39.7215	24.6187	39.3617	41.9813	39.202	41.5465	NA	39.1	38.3391	40.5229	0.276848	0.0356694	0.60445	0.817769
Protein FAM63B OS=Mus musculus GN=Fam63b PE=2 SV=1	Q6PDI6	65.596		NA	28.3835	32.4499	33.5267	34.9057	NA	37.7157	26.5436	33.9391	30.8	31.4534	33.276	0.0862415	0.143213	0.604791	0.817769
Tubulin beta-4B chain OS=Mus musculus GN=Tubb4b PE=1 SV=1	P68372	49.799	Acetyl [T72; S322; K324]	1394.72	1555.91	1576.04	NA	1469.45	1558.23	1514.76	1645.53	1539.41	1428.5	1508.89	1545.48	0.0658679	0.0420982	0.606193	0.818345
39S ribosomal protein L44, mitochondrial OS=Mus musculus GN=Mrpl44 PE=2 SV=3	Q9CY73	37.504		38.5481	40.3225	NA	34.9844	39.5102	NA	45.0545	30.9823	46.9674	42.6	37.9517	40.6286	0.0716323	0.176387	0.606158	0.818345
Methylmalonic aciduria type A homolog, mitochondrial OS=Mus musculus GN=Mmaa PE=2 SV=1	Q8C7H1	45.903		116.245	109.404	139.343	83.25	105.311	103.819	103.207	97.6521	108.386	78.3	112.061	103.675	0.206019	0.0377866	0.606149	0.818345
PDZ and LIM domain protein 5 OS=Mus musculus GN=Pdlim5 PE=1 SV=2	E9Q8P5	26.34		NA	38.145	68.0811	34.0126	50.2047	68.2669	39.6665	NA	50.1423	51.2	46.7462	52.0701	0.397715	0.228148	0.608804	0.81872
Cyclin-dependent-like kinase 5 OS=Mus musculus GN=Cdk5 PE=1 SV=1	P49615	33.267		173.203	195.606	206.425	NA	193.392	204.422	219.977	176.928	197.942	159.3	191.745	198.532	0.0883672	0.0791664	0.609172	0.81872
MCG6895 OS=Mus musculus GN=2210016F16Rik PE=1 SV=1	G3X8U3	38.591		58.0851	65.9277	NA	53.4484	60.4536	NA	64.3768	53.176	70.0679	67.2	59.1537	62.0186	0.106636	0.114392	0.609727	0.81872
BAG family molecular chaperone regulator 5 OS=Mus musculus GN=Bag5 PE=1 SV=1	Q8CI32	50.911		143.221	123.295	153.16	NA	139.92	110.248	152.814	126.504	139.479	130	139.892	133.793	0.108712	0.120469	0.60773	0.81872
Bleomycin hydrolase OS=Mus musculus GN=Blmh PE=1 SV=1	Q8R016	52.477		88.668	95.2122	123.618	NA	134.87	54.084	90.2948	109.459	91.1977	98.5	102.5	95.981	0.181268	0.30839	0.609532	0.81872
DnaJ homolog subfamily C member 7 OS=Mus musculus GN=Dnajc7 PE=1 SV=2	Q9QYI3	56.44		89.7952	86.7272	84.5332	NA	NA	78.6677	87.8795	87.2654	88.3512	83.8	87.0185	85.541	0.0303734	0.0538187	0.608299	0.81872
STE20/SPS1-related proline-alanine-rich protein kinase OS=Mus musculus GN=Stk39 PE=1 SV=1	Q9Z1W9	60.282		130.072	NA	176.338	131.516	171.706	155.823	NA	143.815	145.172	153.1	145.975	154.129	0.180203	0.0836296	0.609501	0.81872
Disks large homolog 1 OS=Mus musculus GN=Dlg1 PE=1 SV=1	Q811D0	100.058		311.916	264.687	278.869	226.913	288.306	NA	256.485	292.335	283.884	316.7	270.596	280.253	0.130115	0.0578632	0.607144	0.81872
C-1-tetrahydrofolate synthase, cytoplasmic OS=Mus musculus GN=Mthfd1 PE=1 SV=4	Q922D8	101.136		564.094	539.511	662.631	NA	569.631	NA	550.779	589.02	549.595	515.7	588.745	564.756	0.110671	0.0329315	0.608797	0.81872
Ataxin-2-like protein OS=Mus musculus GN=Atxn2l PE=1 SV=1	Q3TGG2	105.381		NA	59.0947	66.8085	60.089	49.9077	39.5229	52.7648	79.6308	75.323	55.7	61.9974	59.4299	0.0676821	0.290478	0.608987	0.81872
60S ribosomal protein L10a OS=Mus musculus GN=Rpl10a PE=1 SV=3	P53026	24.901		110.309	128.251	127.345	NA	121.056	NA	127.174	125.616	127.655	140.5	121.968	125.375	0.0828699	0.0239943	0.610673	0.819553
YLP motif-containing protein 1 OS=Mus musculus GN=Ylpm1 PE=1 SV=2	D3YWX2	240.901		70.9344	80.4198	90.6233	NA	81.8426	NA	86.486	77.9441	89.5555	86	80.6592	83.9571	0.122077	0.0608755	0.613761	0.823258
RuvB-like 2 OS=Mus musculus GN=Ruvbl2 PE=2 SV=3	Q9WTM5	51.081		250.224	276.776	285.05	249.102	271.819	NA	271.442	235.608	255.31	274.4	265.288	258.544	0.0692124	0.0662096	0.614498	0.823808
BolA-like protein 1 OS=Mus musculus GN=Bola1 PE=1 SV=1	Q9D8S9	14.37		NA	155.283	174.884	126.981	177.202	NA	172.508	121.266	188.088	193.1	152.382	164.766	0.158043	0.180409	0.616258	0.824776
ADP-ribosylation factor 4 OS=Mus musculus GN=Arf4 PE=1 SV=2	P61750	20.384		56.5822	58.1185	76.2617	42.2729	52.2842	47.6545	NA	51.6668	61.8568	59.7	58.3088	53.3656	0.23897	0.112834	0.616533	0.824776
OX-2 membrane glycoprotein OS=Mus musculus GN=Cd200 PE=1 SV=1	O54901	31.236		65.6745	76.365	45.448	NA	58.6712	72.6163	66.885	NA	70.7248	57.2	62.4958	67.2243	0.251244	0.0919391	0.615955	0.824776
Ubiquinone biosynthesis O-methyltransferase, mitochondrial OS=Mus musculus GN=Coq3 PE=1 SV=1	Q8BMS4	40.931		543.43	456.313	452.389	NA	467.587	NA	461.042	500.6	431.793	396.5	484.044	465.256	0.106327	0.0606933	0.615843	0.824776
Hippocalcin-like protein 1 OS=Mus musculus GN=Hpcal1 PE=2 SV=2	P62748	22.324		32.7621	33.0389	36.1766	NA	38.4705	31.7696	NA	32.7578	37.552	31.6	33.9925	35.1375	0.0557916	0.0957305	0.617452	0.825567
Protein scribble homolog OS=Mus musculus GN=Scrib PE=1 SV=2	Q80U72	173.952		27.5021	30.561	29.6321	NA	24.6568	NA	31.4917	26.3661	30.7642	33.2	29.2317	28.3197	0.053649	0.117593	0.617949	0.825793
COP9 signalosome complex subunit 2 OS=Mus musculus GN=Cops2 PE=1 SV=1	P61202	51.564		107.228	127.951	NA	109.812	124.027	108.735	NA	127.924	115.612	118.8	114.997	119.075	0.0981974	0.0721987	0.61854	0.826143
Inosine triphosphate pyrophosphatase OS=Mus musculus GN=Itpa PE=1 SV=2	Q9D892	21.883		NA	49.6335	48.6293	48.5895	49.4621	NA	46.1692	51.7556	51.5656	56.4	48.9508	49.7381	0.0120856	0.0522003	0.619332	0.826594
Ras-related protein Rab-8B OS=Mus musculus GN=Rab8b PE=1 SV=1	P61028	23.588		51.698	27.4824	23.1785	NA	27.776	23.2599	28.9835	31.7813	27.8082	30.7	34.1196	27.9218	0.450611	0.110082	0.619864	0.826594
Agrin OS=Mus musculus GN=Agrn PE=1 SV=1	M0QWP1	216.508		67.4027	65.8526	57.0827	NA	71.1481	58.6225	73.7593	61.2545	NA	66.5	63.446	66.1961	0.0877134	0.111524	0.61983	0.826594
E3 ubiquitin-protein ligase HECTD1 OS=Mus musculus GN=Hectd1 PE=1 SV=2	Q69ZR2	289.905		234.595	208.22	225.422	NA	230.972	232.032	220.163	225.665	NA	215.8	222.746	227.208	0.0601099	0.0240321	0.620797	0.827401
60S ribosomal protein L30 OS=Mus musculus GN=Rpl30 PE=3 SV=2	P62889	12.776		25.5484	34.9912	36.0857	NA	39.6588	NA	41.06	23.7028	37.9899	39.5	32.2085	35.6029	0.17988	0.2256	0.622314	0.828983
Tetratricopeptide repeat protein 33 OS=Mus musculus GN=Ttc33 PE=2 SV=1	Q9D6K7	29.353		35.3921	NA	36.0857	37.8998	39.8073	33.6607	NA	32.6691	36.3477	39.4	36.4592	35.6212	0.0355167	0.0896733	0.623138	0.829641
Cytoskeleton-associated protein 5 OS=Mus musculus GN=Ckap5 PE=2 SV=1	A2AGT5	225.492		408.7	392.788	420.848	NA	403.123	390.124	NA	401.172	414.605	420.6	407.445	402.256	0.0345374	0.0249267	0.623543	0.829741
Vacuolar protein sorting-associated protein VTA1 homolog OS=Mus musculus GN=Vta1 PE=1 SV=1	Q9CR26	33.892		51.2471	60.221	62.7182	53.4484	56.2947	69.4015	69.0216	54.0637	49.7044	46.7	56.9087	59.6972	0.0955743	0.150828	0.624934	0.831152
Hypoxia-inducible factor 1-alpha inhibitor OS=Mus musculus GN=Hif1an PE=1 SV=2	Q8BLR9	40.216		31.2592	36.5681	43.8118	39.0336	37.5793	NA	31.9562	46.3403	44.0114	45.4	37.6682	39.9718	0.138704	0.16268	0.625964	0.831329
Adenosylhomocysteinase OS=Mus musculus GN=Ahcy PE=1 SV=3	P50247	47.657		NA	237.28	245.51	256.067	237.359	NA	264.939	236.851	268.119	326.1	246.285	251.817	0.0382378	0.0676643	0.626625	0.831329
Paraplegin OS=Mus musculus GN=Spg7 PE=1 SV=1	D3Z1Z1	85.954		294.183	336.997	263.053	NA	308.655	309.565	313.802	288.34	326.473	285.2	298.078	309.367	0.124551	0.0444075	0.625955	0.831329
Ras-interacting protein 1 OS=Mus musculus GN=Rasip1 PE=1 SV=3	Q3U0S6	103.494		123.985	123.145	103.349	NA	112.441	NA	125.688	107.417	103.788	102.9	116.826	112.334	0.0999731	0.0853159	0.626719	0.831329
Integrin alpha-V OS=Mus musculus GN=Itgav PE=1 SV=2	P43406	115.287		78.5238	NA	69.6263	66.0817	NA	65.0521	88.251	76.2574	69.8489	86	71.4106	74.8524	0.089764	0.134169	0.626247	0.831329
Translational activator of cytochrome c oxidase 1 OS=Mus musculus GN=Taco1 PE=1 SV=1	Q8K0Z7	32.293		117.898	NA	126.436	117.749	130.414	NA	111.939	133.961	119.444	126.5	120.694	123.939	0.0412045	0.0815609	0.628685	0.833457
Ribose-5-phosphate isomerase OS=Mus musculus GN=Rpia PE=2 SV=2	P47968	32.431		83.1075	69.0814	65.536	NA	79.0205	NA	73.9451	69.5105	79.2643	63.1	72.575	75.4351	0.128035	0.0616286	0.628987	0.833457
Acylphosphatase OS=Mus musculus GN=Acyp1 PE=1 SV=1	E9QJT5	17.333		204.688	203.715	164.158	157.754	193.986	NA	189.972	165.476	210.861	216.1	182.579	190.074	0.137516	0.098542	0.629848	0.833845
Cysteine and glycine-rich protein 2 OS=Mus musculus GN=Csrp2 PE=1 SV=3	P97314	20.912		10.8205	22.0009	NA	22.0272	30.4496	6.61867	NA	11.2744	17.6265	35.7	18.2829	16.4923	0.35348	0.62702	0.631102	0.833845
GTP-binding protein RAD OS=Mus musculus GN=Rrad PE=1 SV=1	O88667	33.259		249.548	257.028	279.778	NA	231.714	NA	294.666	245.551	246.551	263.2	262.118	254.62	0.0600666	0.108169	0.63024	0.833845
WD repeat-containing protein 1 OS=Mus musculus GN=Wdr1 PE=1 SV=3	O88342	66.365		567.475	579.008	693.354	463.868	573.79	NA	619.244	620.268	573.681	516.6	575.926	596.746	0.162967	0.0445305	0.630714	0.833845
Armadillo repeat containing 8, isoform CRA_b OS=Mus musculus GN=Armc8 PE=1 SV=1	G3X920	75.353		NA	27.3322	28.5413	25.4285	32.9747	17.3977	28.8906	26.4548	24.8522	26.7	27.1007	26.114	0.0579055	0.220365	0.631031	0.833845
Protein Dip2c OS=Mus musculus GN=Dip2c PE=1 SV=1	E9PWR4	170.959		84.6104	100.769	96.8042	NA	89.8635	68.8342	112.776	90.994	90.1029	106.9	94.0611	90.514	0.0895293	0.171726	0.631269	0.833845
[truncated: 616 more rows]
