# Supplementary material for: Obesity-mediated regulation of cardiac protein acetylation: parallel analysis of total and acetylated proteins via TMT-tagged mass spectrometry
Source: Biosci Rep. 2018 Sep 7;38(5):BSR20180721. doi: 10.1042/BSR20180721 (PMC6127670; doi:10.1042/BSR20180721)
Supplement: Supplementary file 2 [file bsr20180721_Supp2.xls]

## Sheet: Sheet1
Supplemental Table 2. Total Protein Top Diseases, Disorders, and Toxicity
Top Diseases and Biological Functions	P-Value Range	# of Molecules
Diseases and Disorders
Metabolic Disease	8.54E-03 - 1.77E-05	20
Hereditary Disorder	1.16E-02 - 9.13E-05	32
Organismal Injury and Abnormalities	1.42E-02 - 9.13E-05	61
Skeletal and Muscular Disorders	1.14E-02 - 9.13E-05	22
Cancer	1.39E-02 - 9.15E-05	59
Molecular and Cellular Functions
Energy Production	1.42E-02 - 4.94E-08	12
Lipid Metabolism	1.40E-02 - 4.94E-08	21
Small Molecule Biochemistry	1.42E-02 - 4.94E-08	35
Nucleic Acid Metabolism	1.19E-02 - 4.13E-06	13
Cellular Function and Maintenance	1.28E-02 - 1.75E-05	17
Top Toxicological Functions	P-Value Range	# of Molecules
Cardiotoxicity
Cardiac Enlargement	3.54E-01 - 8.54E-03	4
Heart Failure	3.59E-01 - 1.14E-02	1
Cardiac Arteriopathy	1.42E-02 - 1.42E-02	1
Cardiac Fibrosis	1.42E-02 - 1.42E-02	1
Cardiac Arrythmia	1.23E-01 - 3.65E-02	1
