# Supplementary material for: Obesity-mediated regulation of cardiac protein acetylation: parallel analysis of total and acetylated proteins via TMT-tagged mass spectrometry
Source: Biosci Rep. 2018 Sep 7;38(5):BSR20180721. doi: 10.1042/BSR20180721 (PMC6127670; doi:10.1042/BSR20180721)
Supplement: Supplementary file 3 [file bsr20180721_Supp3.xls]

## Sheet: Sheet1
Supplemental Table 3. The cardiac acetylome.
Protein Description	Accession Number	Molecular Weight [kDa]	Modifications	Number of Peptides	Number of Unique Peptides	Abundances													cvCD	cvHFD	P-value	Adjusted P-value
						Control Diet (CD) Samples				High Fat Diet (HFD) Samples					POOLED	Mean CD	Mean HFD	Mean HFD / Mean CD
						1	2	3	4	1	2	3	4	5
Protein Col6a3 OS=Mus musculus GN=Col6a3 PE=1 SV=1	A0A087WS16	288.515	Acetyl [T130; S132]	17	17	NA	446.852	433.846	403.293	740.743	726.352	652.779	656.932	NA	779.5	427.997	694.202	1.62198	0.0522454	0.0660362	0.000132168	0.0191644
Voltage-dependent anion-selective channel protein 3 OS=Mus musculus GN=Vdac3 PE=1 SV=1	J3QMG3	30.832	Acetyl [K64]	10	9	639.913	664.684	684.901	NA	NA	899.951	966.024	833.15	880.994	744.1	663.166	895.03	1.34963	0.0339771	0.0615029	0.000543437	0.0309741
Protein Gm20547 OS=Mus musculus GN=Gm20547 PE=3 SV=1	B8JJN0	142.235	Acetyl [K232]	4	4	66.3507	65.8526	74.262	NA	99.8153	NA	110.546	122.42	102.255	75.9	68.8218	108.759	1.5803	0.0685529	0.0937834	0.000640843	0.0309741
Laminin subunit gamma-1 OS=Mus musculus GN=Lamc1 PE=1 SV=1	F8VQJ3	177.074	Acetyl [T1223]	12	12	NA	401.423	385.581	377.054	491.947	473.33	440.14	521.373	542.369	528.5	388.019	493.832	1.2727	0.0318698	0.0811324	0.00145429	0.052718
Short/branched chain specific acyl-CoA dehydrogenase, mitochondrial OS=Mus musculus GN=Acadsb PE=1 SV=1	Q9DBL1	47.843	Acetyl [K88]	10	10	662.982	616.777	706.898	NA	552.401	482.029	467.173	481.07	409.24	504	662.219	478.382	0.722393	0.0680518	0.106617	0.00196167	0.0568884
3-ketoacyl-CoA thiolase, mitochondrial OS=Mus musculus GN=Acaa2 PE=1 SV=3	Q8BWT1	41.803	Acetyl [K25; K171; K191; K209; T244]	28	28	3514.41	3401.36	3372.51	NA	NA	3747.12	3958.48	3911.05	3664.22	2895.5	3429.43	3820.22	1.11395	0.0218689	0.0360963	0.00482114	0.116511
2,4-dienoyl-CoA reductase, mitochondrial OS=Mus musculus GN=Decr1 PE=1 SV=1	Q9CQ62	36.191	Acetyl [S105; K106; K222]	13	13	840.092	1058.52	NA	799.459	1510.9	NA	2169.68	1355.94	2245.89	1402.4	899.358	1820.6	2.02434	0.154922	0.248601	0.00698909	0.118106
Long-chain specific acyl-CoA dehydrogenase, mitochondrial OS=Mus musculus GN=Acadl PE=1 SV=2	P51174	47.877	Acetyl [K95; T162; K165; K254; K419]	18	18	1908.47	2098.5	2002.62	NA	2236.64	NA	2466.94	2457.99	2339.39	2148	2003.2	2375.24	1.18573	0.0474328	0.045961	0.00715195	0.118106
Acyl-CoA dehydrogenase family member 11 OS=Mus musculus GN=Acad11 PE=1 SV=2	Q80XL6	87.311	Acetyl [T3]	8	8	216.711	217.982	207.334	NA	255.925	236.381	NA	230.903	241.515	186.5	214.009	241.181	1.12697	0.0271749	0.0445402	0.00733072	0.118106
Enoyl-CoA hydratase, mitochondrial OS=Mus musculus GN=Echs1 PE=1 SV=1	Q8BH95	31.454	Acetyl [K101]	12	12	1081.52	1122.42	1186.1	NA	981.221	NA	894.587	1011.94	962.01	997.4	1130.02	962.44	0.851704	0.0466366	0.0516295	0.00872232	0.126474
Myosin-4 OS=Mus musculus GN=Myh4 PE=2 SV=1	Q5SX39	222.72	Acetyl [S615; K618; T619; K851; T1010; K1028; T1029; K1030; T1161; S1162; K1169; K1774]	38	4	100.315	NA	105.348	86.6512	124.621	NA	141.109	148.431	125.465	158.5	97.4383	134.906	1.38453	0.0992923	0.0873212	0.0111771	0.147334
Ig heavy chain V region AC38 205.12 OS=Mus musculus PE=1 SV=1	P06330	12.926	Acetyl [S40; S44]	4	4	NA	143.795	121.619	166.824	55.2549	NA	101.349	78.0329	92.1831	160.8	144.079	81.7051	0.567085	0.156885	0.245677	0.0160449	0.16618
Pyruvate dehydrogenase E1 component subunit beta, mitochondrial OS=Mus musculus GN=Pdhb PE=1 SV=1	Q9D051	38.912	Acetyl [S282]	11	11	1827.24	1972.88	1842.1	NA	1596.75	1682.47	1680.58	1613.57	1605.43	1525.3	1880.74	1635.76	0.869743	0.0426107	0.0258006	0.0149659	0.16618
Trifunctional enzyme subunit beta, mitochondrial OS=Mus musculus GN=Hadhb PE=1 SV=1	Q99JY0	51.353	Acetyl [T220; T223]	17	17	2597	2477.62	2401.74	NA	2789.93	NA	3002.11	2666.08	2809.5	2149.7	2492.12	2816.91	1.13033	0.0394969	0.0492898	0.0150541	0.16618
Succinyl-CoA:3-ketoacid coenzyme A transferase 1, mitochondrial OS=Mus musculus GN=Oxct1 PE=1 SV=1	Q9D0K2	55.953	Acetyl [K418; K421; K434; K455]	17	17	1274.04	1621.76	1505.15	NA	NA	1027.97	942.15	1005.02	1016.53	1407.7	1466.98	997.918	0.680252	0.120639	0.0384223	0.0263652	0.254863
Hemoglobin subunit beta-1 OS=Mus musculus GN=Hbb-b1 PE=1 SV=2	P02088	15.83	Acetyl [K18; S50; S51; S53; K60; K62; T140]	11	3	83.6335	53.7634	68.172	NA	81.8426	118.569	976.893	1608.42	1124.15	404.9	68.5229	781.975	11.4119	0.218002	0.850286	0.0374658	0.284466
Hemoglobin subunit beta-2 OS=Mus musculus GN=Hbb-b2 PE=1 SV=2	P02089	15.868	Acetyl [S53; K60; T140]	9	5	181.469	232.399	238.511	295.748	267.214	318.075	1770.13	3494.26	2445.26	920.6	237.032	1658.99	6.99901	0.197258	0.838157	0.0470841	0.284466
Glutathione S-transferase kappa 1 OS=Mus musculus GN=Gstk1 PE=1 SV=3	Q9DCM2	25.687	Acetyl [K158]	7	7	694.842	596.353	745.892	545.012	574.829	548.215	443.856	515.425	500.547	534.5	645.525	516.575	0.80024	0.14149	0.096505	0.0459909	0.284466
Triosephosphate isomerase OS=Mus musculus GN=Tpi1 PE=1 SV=4	P17751	32.171	Acetyl [S130]	9	9	2238.64	2159.32	2540.36	NA	1809	NA	2130.19	2029.03	1684.91	1700.9	2312.77	1913.29	0.827269	0.0869284	0.106035	0.0469473	0.284466
Actin, alpha skeletal muscle OS=Mus musculus GN=Acta1 PE=1 SV=1	P68134	42.024	Acetyl [K52; T150; T151; S273; T279; T280; S283; K317; T320; S325; T326; K328]	19	1	81.8301	119.165	111.529	NA	137.246	NA	136.836	266.59	248.413	107.1	104.175	197.271	1.89365	0.189338	0.354552	0.0408758	0.284466
Elongation factor 1-alpha 2 OS=Mus musculus GN=Eef1a2 PE=1 SV=1	P62631	50.422	Acetyl [K154]	10	6	960.545	826.049	941.046	NA	775.797	667.351	755.336	865.73	770.747	803	909.213	766.992	0.843578	0.0799368	0.0919728	0.0429825	0.284466
Citrate synthase, mitochondrial OS=Mus musculus GN=Cs PE=1 SV=1	Q9CZU6	51.703	Acetyl [K76; K393; K459]	12	12	809.885	NA	995.129	774.516	1166.29	NA	1133.61	1039.73	1247.76	1237.4	859.843	1146.85	1.33379	0.137802	0.0750263	0.0434132	0.284466
Protein Myh13 OS=Mus musculus GN=Myh13 PE=1 SV=1	B1AR69	223.422	Acetyl [K880; S1158; K1774]	28	5	NA	106.626	102.712	86.9752	139.771	180.973	100.978	137.423	119.006	121.9	98.7711	135.63	1.37318	0.105307	0.219757	0.0395703	0.284466
Ral GTPase-activating protein subunit alpha-1 OS=Mus musculus GN=Ralgapa1 PE=1 SV=1	Q6GYP7	229.244	Acetyl [S1769; S1775]	2	2	NA	60.221	55.9919	51.019	67.4348	NA	67.9998	71.286	69.192	72.8	55.7439	68.9781	1.23741	0.0826282	0.0247041	0.0391701	0.284466
ADP/ATP translocase 2 OS=Mus musculus GN=Slc25a5 PE=1 SV=3	P51881	32.91	Acetyl [K23; T24; K92]	11	5	633.15	680.077	NA	602.996	663.059	756.798	794.352	655.334	786.731	721	638.741	731.255	1.14484	0.0608126	0.0920559	0.0513998	0.293576
Heat shock 70 kDa protein 12B OS=Mus musculus GN=Hspa12b PE=1 SV=1	Q9CZJ2	76.071	Acetyl [S230]	10	10	216.636	NA	249.418	220.272	276.572	258.128	279.895	257.713	270.199	226	228.775	268.501	1.17365	0.0785469	0.0382464	0.0526412	0.293576
Myosin light chain 3 OS=Mus musculus GN=Myl3 PE=1 SV=4	P09542	22.407	Acetyl [T156]	15	12	5429.49	5214.9	5469.66	NA	4769.9	NA	4463.92	4203.83	5328.33	4727.3	5371.35	4691.5	0.87343	0.0255007	0.103059	0.0669465	0.346687
DENN domain-containing protein 4C OS=Mus musculus GN=Dennd4c PE=1 SV=1	A6H8H2	211.324	Acetyl [S1057; S1058; S1063; S1064]	3	3	NA	130.429	121.801	143.339	163.834	172.464	143.06	NA	141.231	172.8	131.856	155.147	1.17664	0.0822102	0.0995131	0.0664241	0.346687
Serine protease inhibitor A3K OS=Mus musculus GN=Serpina3k PE=1 SV=2	P07759	46.85	Acetyl [K93; T94]	11	6	1156.67	1286.04	1210.46	1223	1164.96	NA	760.91	879.845	1034.6	777	1219.04	960.077	0.787567	0.0435844	0.184014	0.0706511	0.353256
Stress-70 protein, mitochondrial OS=Mus musculus GN=Hspa9 PE=1 SV=3	P38647	73.416	Acetyl [K300]	25	25	2108.65	1981.89	1779.65	NA	1765.34	1447.03	1571.52	1922.68	1691.7	1717.8	1956.73	1679.65	0.858399	0.0848017	0.108298	0.0732994	0.35428
Isovaleryl-CoA dehydrogenase, mitochondrial OS=Mus musculus GN=Ivd PE=1 SV=1	Q9JHI5	46.296	Acetyl [K326]	9	9	335.661	NA	480.112	360.534	350.096	224.657	NA	253.096	297.57	396.6	392.103	281.355	0.717554	0.196955	0.19469	0.0766705	0.35862
Aconitate hydratase, mitochondrial OS=Mus musculus GN=Aco2 PE=1 SV=1	Q99KI0	85.41	Acetyl [K144; K517; K523; K573]	29	29	5496.07	6566.79	6369.72	NA	5310.56	4003.73	6144.32	5291.32	4943.07	5091.4	6144.19	5138.6	0.836335	0.0927504	0.150443	0.0825206	0.36259
AFG3-like protein 2 OS=Mus musculus GN=Afg3l2 PE=1 SV=1	Q8JZQ2	89.463	Acetyl [T653; K737]	14	13	NA	562.563	427.847	406.046	557.599	666.784	625.746	NA	644.296	582.1	465.485	623.607	1.33969	0.182123	0.0755208	0.0814837	0.36259
Peroxiredoxin-5, mitochondrial OS=Mus musculus GN=Prdx5 PE=1 SV=2	P99029	21.884	Acetyl [K70; K79]	7	7	904.715	836.486	1017.85	NA	782.332	NA	775.123	597.719	857.456	770.7	919.684	753.158	0.81893	0.0996052	0.146198	0.086877	0.369316
Tubulin alpha-4A chain (Fragment) OS=Mus musculus GN=Tuba4a PE=1 SV=1	A0A0A0MQA5	52.87	Acetyl [K333]	15	6	1302.29	1499.89	NA	1302.52	1488.76	1508.87	NA	1561.63	1657.11	1426.7	1368.24	1554.09	1.13584	0.0833323	0.0484119	0.0916922	0.369316
Coatomer subunit delta OS=Mus musculus GN=Arcn1 PE=1 SV=2	Q5XJY5	57.193	Acetyl [S352; S357]	5	5	NA	145.371	143.161	127.466	158.487	NA	149.284	166.807	146.595	166.1	138.666	155.293	1.11991	0.0704002	0.0593159	0.091582	0.369316
Malate dehydrogenase, mitochondrial OS=Mus musculus GN=Mdh2 PE=1 SV=3	P08249	35.589	Acetyl [K301; K307; K314; K324]	18	18	2134.12	NA	2112.97	1822.92	2357.84	NA	2370.24	2329.89	2321.55	2150.4	2023.33	2344.88	1.15892	0.0859421	0.00978737	0.0973018	0.381318
ADP-ribosylation factor-like protein 1 OS=Mus musculus GN=Arl1 PE=2 SV=1	P61211	20.398	Acetyl [S10; S11]	3	3	54.854	74.4127	51.8107	79.6868	90.6062	NA	73.8522	90.1062	75.2135	92	65.191	82.4445	1.26466	0.213481	0.111042	0.103055	0.393235
Glyceraldehyde-3-phosphate dehydrogenase OS=Mus musculus GN=Gm3839 PE=1 SV=1	S4R1W1	35.789	Acetyl [T101; T102; K105; S123; K137; T151; T152; S156; K213]	17	1	45.912	42.5001	NA	36.928	45.1546	50.8692	NA	56.0168	44.8872	37.4	41.78	49.232	1.17836	0.108547	0.107619	0.113641	0.411947
Myosin-7 OS=Mus musculus GN=Myh7 PE=1 SV=1	Q91Z83	222.741	Acetyl [T167; S680; K825; K876; K920; T923; K1165; K1166; K1770]	108	13	397.729	NA	370.492	341.908	691.132	NA	309.436	868.393	942.194	618.6	370.043	702.789	1.89921	0.0754321	0.402124	0.113367	0.411947
Serum albumin OS=Mus musculus GN=Alb PE=1 SV=3	P07724	68.648	Acetyl [K286]	33	33	3462.86	4859.88	6731.03	5354.24	4032.42	1783.07	4885.95	3374.23	3746.88	3104.9	5102	3564.51	0.69865	0.264487	0.320119	0.125628	0.444295
Cytochrome c oxidase subunit 6B1 OS=Mus musculus GN=Cox6b1 PE=1 SV=2	P56391	10.065	Acetyl [K47]	5	5	NA	111.131	131.526	121.15	101.449	109.492	107.759	73.2391	130.064	128.4	121.269	104.401	0.8609	0.084096	0.19604	0.174938	0.453164
NADH dehydrogenase [ubiquinone] 1 beta subcomplex subunit 3 OS=Mus musculus GN=Ndufb3 PE=1 SV=1	Q9CQZ6	11.685	Acetyl [K40]	2	2	90.6969	55.115	54.9012	NA	97.2903	92.0941	75.8959	119.757	88.7892	104.4	66.9043	94.7653	1.41643	0.307981	0.169321	0.144409	0.453164
Acyl-coenzyme A thioesterase 13 OS=Mus musculus GN=Acot13 PE=1 SV=1	Q9CQR4	15.173	Acetyl [K27; K127]	6	6	1393.22	1812.79	1740.66	NA	1438.71	NA	1287.54	1337.3	1413.51	1452.2	1648.89	1369.26	0.830417	0.136053	0.0507405	0.14886	0.453164
Calmodulin OS=Mus musculus GN=Calm1 PE=1 SV=1	Q3UKW2	21.546	Acetyl [T83]	3	3	NA	54.5893	60.9912	63.1663	54.3637	35.1735	54.5299	47.1393	63.1706	76.1	59.5823	50.8754	0.853868	0.0748324	0.205496	0.164477	0.453164
Troponin I, cardiac muscle OS=Mus musculus GN=Tnni3 PE=1 SV=2	P48787	24.244	Acetyl [K59]	7	7	990.903	829.803	909.05	NA	878.434	NA	715.298	490.746	852.091	790.7	909.919	734.142	0.806822	0.0885282	0.241536	0.176556	0.453164
Dehydrogenase/reductase SDR family member 4 OS=Mus musculus GN=Dhrs4 PE=1 SV=3	Q99LB2	29.866	Acetyl [S254; S258]	6	6	209.347	247.942	232.966	NA	289.643	NA	253.606	229.571	258.485	208.7	230.085	257.826	1.12057	0.0845704	0.0957648	0.164491	0.453164
Creatine kinase M-type OS=Mus musculus GN=Ckm PE=2 SV=1	P07310	43.018	Acetyl [K242; K365]	14	13	5294.08	4722.54	3847.35	NA	3684.55	NA	3609.56	3567.41	3729.36	3755.4	4621.33	3647.72	0.789323	0.157673	0.0199758	0.13296	0.453164
Polymerase I and transcript release factor OS=Mus musculus GN=Ptrf PE=1 SV=1	O54724	43.927	Acetyl [T5]	10	10	1047.03	998.602	904.415	NA	857.045	897.87	931.374	911.715	885.811	983.4	983.35	896.763	0.911947	0.0737507	0.0311442	0.160452	0.453164
Succinyl-CoA ligase [ADP-forming] subunit beta, mitochondrial OS=Mus musculus GN=Sucla2 PE=1 SV=2	Q9Z2I9	50.082	Acetyl [K139; K438]	17	17	2637.95	NA	2685.7	2280.79	2787.55	2940.39	2760.59	2916.51	NA	2547	2534.81	2851.26	1.12484	0.0872975	0.0316838	0.136561	0.453164
Pyruvate dehydrogenase protein X component, mitochondrial OS=Mus musculus GN=Pdhx PE=1 SV=1	Q8BKZ9	53.965	Acetyl [S392; K394]	10	10	1411.32	1170.25	1200.55	NA	1137.92	1105.32	1066.26	NA	1125.36	1064.5	1260.71	1108.71	0.879436	0.104157	0.0282556	0.159842	0.453164
Succinate dehydrogenase [ubiquinone] flavoprotein subunit, mitochondrial OS=Mus musculus GN=Sdha PE=1 SV=1	Q8K2B3	72.539	Acetyl [T415; K418; S492; K608]	18	18	NA	2049.24	1747.66	1572.03	2086.32	1875.92	2014.54	2137.34	2260.24	2404.3	1789.64	2074.87	1.15938	0.134864	0.0688435	0.176152	0.453164
Cysteine--tRNA ligase, cytoplasmic OS=Mus musculus GN=Cars PE=2 SV=2	Q9ER72	94.8	Acetyl [K616]	4	4	65.8999	74.9383	78.3523	NA	83.7736	NA	71.8085	80.9624	98.4235	84.6	73.0635	83.742	1.14615	0.0880662	0.13184	0.171592	0.453164
DNA-directed RNA polymerase II subunit RPB1 OS=Mus musculus GN=Polr2a PE=1 SV=3	P08775	217.039	Acetyl [S755]	2	2	NA	54.4392	49.9928	60.4129	NA	42.1704	56.4807	48.2046	43.245	52.4	54.9483	47.5252	0.864907	0.0951568	0.137257	0.144354	0.453164
Myosin-6 OS=Mus musculus GN=Myh6 PE=1 SV=2	Q02566	223.426	Acetyl [T167; K364; T379; K384; S385; K827; K849; K855; K878; K922; T925; K978; T981; S1025; K1026; K1028; K1167; K1168; K1772]	146	51	63347	68158.1	60315.3	NA	59419.1	NA	53597.4	63060.8	59313.5	55050.8	63940.1	58847.7	0.920356	0.0618531	0.0664392	0.153171	0.453164
Vacuolar protein sorting-associated protein 13C OS=Mus musculus GN=Vps13c PE=1 SV=2	Q8BX70	419.824	Acetyl [K1980]	22	22	429.289	502.567	502.382	NA	522.545	NA	543.162	529.097	525.619	507.3	478.079	530.106	1.10882	0.088383	0.0171784	0.17814	0.453164
Dystonin OS=Mus musculus GN=Dst PE=1 SV=1	S4R1P5	869.994	Acetyl [K4661]	53	33	1109.55	1214.48	1263.64	NA	1333.1	NA	1294.69	1360.56	1224.11	1327.9	1195.89	1303.11	1.08966	0.0658135	0.0454256	0.138251	0.453164
NADH dehydrogenase [ubiquinone] 1 alpha subcomplex subunit 7 OS=Mus musculus GN=Ndufa7 PE=1 SV=3	Q9Z1P6	12.568	Acetyl [K80; S84; S85]	3	3	NA	568.12	479.567	968.712	690.835	1289.32	933.232	680.28	1271.84	1172.1	672.133	973.101	1.44778	0.387771	0.306681	0.214857	0.453743
Cytochrome c oxidase subunit 5A, mitochondrial OS=Mus musculus GN=Cox5a PE=1 SV=2	P12787	16.091	Acetyl [T72]	4	4	693.038	636.6	639.907	681.225	590.723	739.968	994.543	NA	962.339	822.4	662.693	821.893	1.24023	0.0432485	0.232647	0.210372	0.453743
Cytochrome c oxidase subunit 4 isoform 1, mitochondrial OS=Mus musculus GN=Cox4i1 PE=1 SV=2	P19783	19.518	Acetyl [T53; S56; K149]	6	6	NA	565.792	486.657	556.997	566.809	665.65	822.871	518.621	NA	734.5	536.482	643.488	1.19946	0.0808477	0.208767	0.204418	0.453743
Myosin light chain 1/3, skeletal muscle isoform OS=Mus musculus GN=Myl1 PE=3 SV=2	P05977	20.581	Acetyl [T140]	5	3	68.5299	51.736	62.6273	NA	NA	96.6326	57.4096	65.5157	90.9788	54.3	60.9644	77.6342	1.27343	0.139746	0.24608	0.198441	0.453743
ATP synthase subunit O, mitochondrial OS=Mus musculus GN=Atp5o PE=1 SV=1	Q9DB20	23.349	Acetyl [K162; K172]	10	10	1508.71	1439.45	NA	1113.83	1105.4	1228.24	1069.14	1089.09	NA	1178.3	1354	1122.96	0.82937	0.155725	0.0638762	0.188323	0.453743
Ras-related protein Rab-3A OS=Mus musculus GN=Rab3a PE=1 SV=1	P63011	24.954	Acetyl [S190]	5	2	72.9633	NA	88.8962	86.3273	90.4577	86.7992	98.7483	92.5919	94.0442	105.8	82.7289	92.5283	1.11845	0.103401	0.0477554	0.194696	0.453743
Purine nucleoside phosphorylase OS=Mus musculus GN=Pnp PE=1 SV=2	P23492	32.256	Acetyl [T6]	5	3	108.881	102.871	155.159	NA	143.336	124.431	140.83	183.408	161.923	149.5	122.304	150.786	1.23288	0.23394	0.149676	0.226679	0.453743
Succinyl-CoA ligase [ADP/GDP-forming] subunit alpha, mitochondrial OS=Mus musculus GN=Suclg1 PE=1 SV=4	Q9WUM5	36.132	Acetyl [K182]	7	7	744.511	909.923	798.157	NA	725.889	748.288	NA	696.703	780.053	714.1	817.53	737.733	0.902393	0.103226	0.0477713	0.22413	0.453743
Mitochondrial import receptor subunit TOM40 homolog OS=Mus musculus GN=Tomm40 PE=1 SV=3	Q9QYA2	37.871	Acetyl [K102]	6	6	147.204	146.573	113.075	178.809	131.008	210.852	178.546	164.943	182.177	158.4	146.415	173.505	1.18502	0.183334	0.167409	0.209097	0.453743
Branched-chain-amino-acid aminotransferase, mitochondrial OS=Mus musculus GN=Bcat2 PE=2 SV=2	O35855	44.099	Acetyl [T42; K43]	7	7	354.597	437.09	431.756	NA	375.347	338.876	390.07	NA	322.312	380.4	407.814	356.651	0.874543	0.1132	0.0880942	0.184141	0.453743
Creatine kinase S-type, mitochondrial OS=Mus musculus GN=Ckmt2 PE=1 SV=1	Q6P8J7	47.443	Acetyl [K79; T81; S83; T86; K276]	17	16	3523.5	2755.15	2715.97	1985.37	2294.71	2086.4	2317.47	NA	2331.18	2321.1	2745	2257.44	0.822384	0.228867	0.0509505	0.231565	0.453743
MICOS complex subunit Mic60 OS=Mus musculus GN=Immt PE=1 SV=1	E9Q800	75.554	Acetyl [K119; K502]	25	2	NA	118.865	82.988	112.08	84.8133	120.838	153.928	132.008	182.505	115.2	104.644	134.819	1.28835	0.182134	0.271091	0.220828	0.453743
Trifunctional enzyme subunit alpha, mitochondrial OS=Mus musculus GN=Hadha PE=1 SV=1	Q8BMS1	82.617	Acetyl [K60; K213; K214; S336; K337; K460; K516; K519; K540; K664; K728]	35	35	4609.24	5549.27	4723.41	NA	5386.46	5451.71	NA	5484.85	5589.99	4529.9	4960.64	5478.25	1.10434	0.103405	0.0155104	0.218428	0.453743
OTU domain-containing protein 4 OS=Mus musculus GN=Otud4 PE=1 SV=1	B2RRE7	122.979	Acetyl [S948; S949; T959]	7	7	NA	107.001	120.074	131.516	142.89	NA	128.568	129.256	131.596	136.7	119.53	133.078	1.11334	0.102621	0.0501142	0.197553	0.453743
Myosin-binding protein C, cardiac-type OS=Mus musculus GN=Mybpc3 PE=1 SV=1	Q3UIK0	141.307	Acetyl [T1113]	48	48	4993.51	5244.93	4251.66	NA	4329.49	4350.74	NA	4298.2	4294.83	4393.6	4830.03	4318.32	0.894055	0.106919	0.00617354	0.230242	0.453743
Myosin-3 OS=Mus musculus GN=Myh3 PE=2 SV=2	P13541	223.652	Acetyl [K107; S896; T1007; K1771]	29	4	64.0213	NA	61.9001	82.9261	81.8426	83.0171	83.9778	NA	78.279	87.7	69.6158	81.7791	1.17472	0.166279	0.0304656	0.205406	0.453743
Ankyrin-2 OS=Mus musculus GN=Ank2 PE=1 SV=1	S4R291	431.989	Acetyl [S1332]	17	14	372.706	521.94	513.744	410.419	585.524	490.16	NA	510.454	486.643	550.8	454.702	518.195	1.13964	0.164042	0.0889552	0.207295	0.453743
Myoglobin OS=Mus musculus GN=Mb PE=1 SV=3	P04247	17.059	Acetyl [K57; S133; K134]	9	9	5564.37	NA	4832.85	5827.34	6563.75	3357.37	4091.23	4019.18	NA	9509.2	5408.18	4507.88	0.83353	0.0952841	0.312744	0.243579	0.464723
Nuclear receptor corepressor 2 OS=Mus musculus GN=Ncor2 PE=1 SV=1	F8VQL9	273.242	Acetyl [S887]	3	3	51.698	41.2987	43.3574	34.4985	47.0855	NA	50.2566	46.9618	46.6389	48.4	42.7131	47.7357	1.11759	0.165891	0.0354269	0.242461	0.464723
NADH dehydrogenase [ubiquinone] iron-sulfur protein 8, mitochondrial OS=Mus musculus GN=Ndufs8 PE=1 SV=1	Q8K3J1	24.023	Acetyl [K51]	6	6	NA	204.541	188.973	225.455	202.75	NA	290.114	196.192	276.221	246.2	206.323	241.319	1.16962	0.088727	0.201921	0.270979	0.485086
Ras-related protein Rab-5C OS=Mus musculus GN=Rab5c PE=1 SV=1	Q8C266	25.336	Acetyl [T104; T106; T108]	4	3	109.708	125.022	116.529	NA	124.175	103.251	133.77	152.071	131.487	114.7	117.086	128.951	1.10133	0.0655281	0.136949	0.266656	0.485086
Glyceraldehyde-3-phosphate dehydrogenase OS=Mus musculus GN=Gapdh PE=1 SV=1	A0A0A0MQF6	38.629	Acetyl [T127; T128; K131; S149; K163; K239]	17	1	4158.46	NA	4844.84	3510.91	4462.28	4957.01	4542.51	5069.12	4778.63	4536.6	4171.41	4761.91	1.14156	0.159912	0.0546235	0.268485	0.485086
2-oxoglutarate dehydrogenase, mitochondrial OS=Mus musculus GN=Ogdh PE=1 SV=3	Q60597	116.375	Acetyl [S102; S103; T106; K387; T388; K528]	35	33	3320.02	4079.11	4655.78	NA	3648.9	2524.36	4358.3	3285.37	3310.05	2908.2	4018.3	3425.4	0.852449	0.166726	0.193926	0.267155	0.485086
MCG140437, isoform CRA_d OS=Mus musculus GN=Myh2 PE=1 SV=1	G3UW82	223.081	Acetyl [K614; S615; S616; K618; T1013; T1164; S1165; K1172; K1777; S1896; T1898; S1901; K1902]	35	3	NA	125.698	146.07	145.768	163.834	NA	133.398	143.282	178.892	186.5	139.179	154.852	1.11261	0.0838888	0.131962	0.269245	0.485086
28S ribosomal protein S36, mitochondrial OS=Mus musculus GN=Mrps36 PE=1 SV=1	Q9CQX8	11.094	Acetyl [S58; T59; S60]	2	2	NA	209.272	187.337	151.113	268.254	146.367	233.633	182.254	298.883	296.7	182.574	225.878	1.23719	0.160868	0.274793	0.285389	0.489709
Actin, alpha cardiac muscle 1 OS=Mus musculus GN=Actc1 PE=1 SV=1	P68033	41.992	Acetyl [K52; T150; T151; S273; T279; T280; S283; K293; S302; T305; T306; K317; T320; S325; T326; K328]	20	2	9853.8	11016.7	9732.77	11082.8	12753.5	NA	10260.6	12700.6	10059.1	10468.2	10421.5	11443.5	1.09806	0.0698161	0.129734	0.287071	0.489709
Aspartate aminotransferase, mitochondrial OS=Mus musculus GN=Got2 PE=1 SV=1	P05202	47.381	Acetyl [K90; K122; K159; K396; K404]	18	18	1062.44	1420.98	1487.88	980.05	1421.77	NA	1496.09	1267.17	1427.96	1369.7	1237.83	1403.25	1.13363	0.205054	0.0689582	0.277771	0.489709
Insulin-degrading enzyme (Fragment) OS=Mus musculus GN=Ide PE=1 SV=1	F6RPJ9	114.188	Acetyl [T659; T664; K665; K669]	8	8	NA	229.395	217.968	200.189	186.114	315.049	309.343	255.049	200.131	209	215.851	253.137	1.17274	0.0681863	0.236181	0.286793	0.489709
Hydroxymethylglutaryl-CoA lyase, mitochondrial OS=Mus musculus GN=Hmgcl PE=1 SV=2	P38060	34.217	Acetyl [K48]	7	7	326.719	336.997	374.946	NA	322.172	NA	326.715	216.876	356.47	381.9	346.221	305.558	0.882553	0.073369	0.199788	0.30466	0.496357
Tubulin beta-5 chain OS=Mus musculus GN=Tubb5 PE=1 SV=1	P99024	49.639	Acetyl [S322; K324]	16	4	51.3974	67.5046	77.0798	90.8623	63.7214	50.6801	56.2949	62.4973	69.192	56	71.711	60.4772	0.843345	0.23138	0.118093	0.302533	0.496357
Apoptosis-inducing factor 1, mitochondrial OS=Mus musculus GN=Aifm1 PE=1 SV=1	Q9Z0X1	66.724	Acetyl [K341]	15	15	NA	1033.37	775.615	752.489	998.302	NA	944.007	978.74	974.929	972.6	853.824	973.995	1.14074	0.182613	0.0230606	0.294563	0.496357
Nischarin OS=Mus musculus GN=Nisch PE=1 SV=2	Q80TM9	174.903	Acetyl [K1009]	4	4	45.0103	48.9577	60.7185	34.3366	57.3344	54.084	72.7374	41.9904	51.4561	47.5	47.2558	55.5205	1.17489	0.230549	0.201647	0.304392	0.496357
Desmoplakin OS=Mus musculus GN=Dsp PE=1 SV=1	E9Q557	332.706	Acetyl [S2682; T2698]	28	28	NA	749.083	705.353	591.496	628.748	NA	617.943	680.191	535.691	739.7	681.977	615.643	0.902733	0.119289	0.097169	0.31056	0.500347
ATP-dependent 6-phosphofructokinase, muscle type OS=Mus musculus GN=Pfkm PE=1 SV=3	P47857	85.215	Acetyl [K615]	23	21	1676.28	2058.03	1957.9	1585.31	2033.44	NA	2000.79	1814.73	1971.21	1961.5	1819.38	1955.04	1.07457	0.123477	0.0495809	0.316204	0.503842
Pyruvate kinase PKM OS=Mus musculus GN=Pkm PE=1 SV=4	P52480	57.808	Acetyl [S202; S205; K206; K207]	17	16	1965.88	1928.27	1897.09	NA	1780.63	NA	1875.01	1407.7	2036.02	1936.1	1930.41	1774.84	0.91941	0.0178424	0.150157	0.325927	0.513426
Synaptojanin-1 OS=Mus musculus GN=Synj1 PE=1 SV=1	D3Z656	176.222	Acetyl [S551]	5	5	NA	131.029	150.524	149.98	125.066	106.655	140.644	139.199	154.368	136.6	143.844	133.187	0.925908	0.0771755	0.135891	0.329301	0.513426
Nucleolar RNA helicase 2 OS=Mus musculus GN=Ddx21 PE=1 SV=3	Q9JIK5	93.493	Acetyl [K463; S464; T465]	4	4	94.0032	78.7678	81.9881	NA	82.2882	NA	77.6609	83.0043	74.1187	79.9	84.9197	79.268	0.933447	0.094555	0.0526129	0.344053	0.53072
Hydroxyacyl-coenzyme A dehydrogenase, mitochondrial OS=Mus musculus GN=Hadh PE=1 SV=2	Q61425	34.442	Acetyl [K136; K185; K241]	9	9	1411.02	1805.43	1742.11	NA	1903.62	NA	1906.22	1440.72	2302.93	1883.2	1652.85	1888.38	1.14249	0.128148	0.186677	0.356772	0.544546
Sarcalumenin OS=Mus musculus GN=Srl PE=1 SV=1	Q7TQ48	99.123	Acetyl [K579; K794]	21	21	1728.95	1865.12	1610.59	NA	2072.36	NA	2018.53	1713.26	1658.64	1666.6	1734.89	1865.7	1.0754	0.0734186	0.112506	0.368933	0.557243
Very long-chain specific acyl-CoA dehydrogenase, mitochondrial OS=Mus musculus GN=Acadvl PE=1 SV=3	P50544	70.831	Acetyl [K277; S306]	25	25	1724.89	2186.65	2104.97	NA	2345.96	1518.7	2879.49	2512.41	2256.84	1980.6	2005.5	2302.68	1.14818	0.122874	0.216627	0.383672	0.573531
Omega-amidase NIT2 OS=Mus musculus GN=Nit2 PE=1 SV=1	Q9JHW2	30.483	Acetyl [K68]	8	8	353.996	321.529	382.217	NA	339.402	NA	316.31	341.072	337.53	318	352.581	333.579	0.946105	0.0861333	0.0347826	0.401486	0.584106
ATP synthase subunit gamma, mitochondrial OS=Mus musculus GN=Atp5c1 PE=1 SV=1	Q91VR2	32.865	Acetyl [K115; S261; K262; S265]	10	10	1036.29	NA	663.359	941.178	928.342	1007.55	967.975	1092.9	1003.18	951.8	880.275	999.99	1.136	0.220137	0.0609489	0.400719	0.584106
Fumarate hydratase, mitochondrial OS=Mus musculus GN=Fh PE=1 SV=3	P97807	54.322	Acetyl [K112; K119; S362; S363]	19	19	3285.98	3570.91	3677.38	NA	3415.11	NA	3401.1	3507.57	3200.9	3116	3511.42	3381.17	0.962907	0.0576312	0.0381914	0.402832	0.584106
Unconventional myosin-XVIIIa OS=Mus musculus GN=Myo18a PE=1 SV=1	E9QAX2	235.671	Acetyl [S753]	18	18	367.221	437.691	456.479	NA	421.245	482.407	NA	428.781	461.025	447.8	420.464	448.364	1.06636	0.111917	0.0635827	0.432098	0.620338
Cytochrome c oxidase subunit 7A1, mitochondrial OS=Mus musculus GN=Cox7a1 PE=3 SV=1	P56392	8.981	Acetyl [K44]	2	2	241.433	NA	266.143	343.366	246.419	368.566	393.507	238.626	371.36	367.3	283.647	323.695	1.14119	0.187462	0.231015	0.460267	0.627607
Tropomyosin alpha-1 chain OS=Mus musculus GN=Tpm1 PE=1 SV=1	P58771	32.661	Acetyl [K140]	16	4	2475.87	2382.11	2011.89	NA	2420.52	1297.83	2114.96	NA	2401.25	2369.9	2289.96	2058.64	0.898987	0.107134	0.255558	0.456161	0.627607
ADP/ATP translocase 1 OS=Mus musculus GN=Slc25a4 PE=1 SV=4	P48962	32.883	Acetyl [S22; K23; T24; K92; K263; K272]	16	10	4715.79	6062.42	3971.24	5385.01	4484.41	4775.85	4563.23	4571.18	NA	4997.5	5033.62	4598.67	0.913591	0.178119	0.0270606	0.453327	0.627607
Mitochondrial 2-oxoglutarate/malate carrier protein OS=Mus musculus GN=Slc25a11 PE=1 SV=3	Q9CR62	34.133	Acetyl [K78]	9	9	710.246	968.266	614.002	862.949	795.255	NA	866.347	899.908	836.326	828	788.866	849.459	1.07681	0.199671	0.0523868	0.454201	0.627607
Electron transfer flavoprotein subunit alpha, mitochondrial OS=Mus musculus GN=Etfa PE=1 SV=2	Q99LC5	34.988	Acetyl [K126]	17	17	4112.32	5456.46	4620.15	3199.94	4885.6	4337.12	NA	4523.6	5070.07	4694.2	4347.22	4704.1	1.08209	0.217269	0.0709448	0.467459	0.627607
Isocitrate dehydrogenase [NAD] subunit gamma 1, mitochondrial OS=Mus musculus GN=Idh3g PE=1 SV=1	P70404	42.758	Acetyl [K226; S355]	10	10	780.88	960.382	909.414	NA	903.388	904.489	NA	892.451	1052.11	937.7	883.559	938.11	1.06174	0.104693	0.0812227	0.455204	0.627607
Acetyl-CoA acetyltransferase, mitochondrial OS=Mus musculus GN=Acat1 PE=1 SV=1	Q8QZT1	44.787	Acetyl [K84; K171; K227]	12	12	2312.06	2107.13	1810.01	NA	1922.63	NA	1819.36	2195.48	1796.48	1601.1	2076.4	1933.49	0.931174	0.121571	0.0946898	0.463549	0.627607
Myosin light polypeptide 6 OS=Mus musculus GN=Myl6 PE=1 SV=3	Q60605	16.919	Acetyl [T103]	5	3	379.469	363.278	373.582	NA	418.571	404.496	409.949	330.419	NA	342.7	372.11	390.859	1.05039	0.0220238	0.104149	0.478977	0.631645
Titin OS=Mus musculus GN=Ttn PE=1 SV=1	A2ASS6	3904.05	Acetyl [T13269; K22633]	629	28	NA	33977.3	37451.4	22757.5	35036.4	40076.3	36891	35518.3	28969.8	36475.1	31395.4	35298.3	1.12431	0.244611	0.114669	0.479179	0.631645
ATP synthase F(0) complex subunit B1, mitochondrial OS=Mus musculus GN=Atp5f1 PE=1 SV=1	Q9CQQ7	28.93	Acetyl [K144; K154; K225; S226; K233]	13	13	NA	688.712	371.401	662.437	658.752	NA	538.238	811.933	640.683	708.2	574.183	662.401	1.15364	0.306706	0.170489	0.497399	0.649756
ATP synthase subunit beta, mitochondrial OS=Mus musculus GN=Atp5b PE=1 SV=2	P56480	56.265	Acetyl [K124; K133; S253; K480]	23	23	7685.49	NA	5117.9	6068.83	6600.74	6598.63	6957.34	7093	NA	6873.1	6290.74	6812.43	1.08293	0.206351	0.0369653	0.513352	0.664608
Fibrinogen beta chain OS=Mus musculus GN=Fgb PE=2 SV=1	Q8K0E8	54.718	Acetyl [S126]	6	6	92.876	110.08	95.8952	NA	81.5456	38.0101	140.18	98.0959	103.679	97.7	99.617	92.302	0.926569	0.0922122	0.402414	0.521125	0.668701
Myosin regulatory light chain 2, ventricular/cardiac muscle isoform OS=Mus musculus GN=Myl2 PE=1 SV=3	P51667	18.852	Acetyl [S19]	13	6	NA	3979.39	3701.1	3210.79	4306.62	NA	3145.55	3867.11	4161.92	4013.9	3630.43	3870.3	1.06607	0.107189	0.133484	0.548955	0.686502
Creatine kinase B-type OS=Mus musculus GN=Ckb PE=1 SV=1	Q04447	42.686	Acetyl [T180]	8	8	NA	645.461	748.801	548.251	652.216	NA	490.211	761.686	481.717	551.4	647.504	596.458	0.921164	0.154888	0.226726	0.545868	0.686502
Protein Ahnak OS=Mus musculus GN=Ahnak PE=1 SV=1	E9Q616	603.866	Acetyl [S1578; S3144]	96	96	5506.29	4508.24	4722.5	NA	4650.18	NA	4610.51	4696.53	4792.21	5019.4	4912.34	4687.36	0.9542	0.106957	0.0166918	0.549202	0.686502
Enoyl-CoA delta isomerase 1, mitochondrial OS=Mus musculus GN=Eci1 PE=1 SV=2	P42125	32.23	Acetyl [K48; S225; T228; K229]	8	8	2169.66	2089.41	1845.73	NA	2075.18	2015.1	2169.12	NA	2143.09	1913.4	2034.94	2100.62	1.03228	0.0828998	0.0330461	0.569147	0.699376
Actin, cytoplasmic 1 OS=Mus musculus GN=Actb PE=1 SV=1	P60710	41.71	Acetyl [K50; T148; T149; K315; T318; S323; T324; K326]	17	6	580.325	634.047	607.094	NA	627.856	613.457	NA	626.482	603.35	623.6	607.155	617.786	1.01751	0.0442413	0.0187882	0.565977	0.699376
Electron transfer flavoprotein subunit beta OS=Mus musculus GN=Etfb PE=1 SV=3	Q9DCW4	27.606	Acetyl [T31; K35; S37; K116; K210]	13	13	1498.94	NA	1090.02	926.44	1252.74	NA	1350.24	1228.29	1209.77	1242.9	1171.8	1260.26	1.07549	0.251648	0.0496065	0.582728	0.710047
Tubulin beta-4B chain OS=Mus musculus GN=Tubb4b PE=1 SV=1	P68372	49.799	Acetyl [T72; S322; K324]	17	3	1394.72	1555.91	1576.04	NA	1469.45	1558.23	1514.76	1645.53	1539.41	1428.5	1508.89	1545.48	1.02425	0.0658679	0.0420982	0.606193	0.732484
Serine dehydratase-like OS=Mus musculus GN=Sdsl PE=2 SV=1	Q8R238	34.71	Acetyl [S46]	2	2	66.0502	70.1327	NA	82.1162	70.9996	67.8887	83.5134	68.0901	59.1198	64.8	72.7664	69.9223	0.960915	0.114758	0.125916	0.646247	0.774428
Isocitrate dehydrogenase [NADP], mitochondrial OS=Mus musculus GN=Idh2 PE=1 SV=3	P54071	50.874	Acetyl [K48; K106; K180; K199; K272]	20	20	5976.68	4665.32	4107.95	2934.16	4040.89	NA	3702.27	4192.56	3988.94	4062.3	4421.03	3981.17	0.900507	0.28577	0.0514969	0.65548	0.779054
ATP synthase subunit g, mitochondrial OS=Mus musculus GN=Atp5l PE=1 SV=1	Q9CPQ8	11.417	Acetyl [K61]	3	3	185.301	216.931	NA	153.381	174.825	132.373	186.07	165.565	217.648	189.4	185.204	175.296	0.946503	0.171568	0.176914	0.673942	0.794484
Fatty acid-binding protein, heart OS=Mus musculus GN=Fabp3 PE=1 SV=5	P11404	14.81	Acetyl [K22; K38; T40]	7	7	1012.02	958.43	967.587	NA	906.21	NA	882.418	981.581	1085.94	709.5	979.345	964.038	0.98437	0.0292682	0.0950223	0.725435	0.846934
ES1 protein homolog, mitochondrial OS=Mus musculus GN=D10Jhu81e PE=1 SV=1	Q9D172	28.073	Acetyl [T91]	6	6	NA	922.237	712.715	655.796	784.115	NA	643.582	827.557	650.646	761.9	763.583	726.475	0.951403	0.183759	0.128543	0.730115	0.846934
MICOS complex subunit Mic60 OS=Mus musculus GN=Immt PE=1 SV=1	Q8CAQ8	83.848	Acetyl [K119; K580]	28	4	1937.92	1247.52	1020.94	1758.29	1173.72	NA	1545.23	1761.47	1714.36	1408.9	1491.17	1548.7	1.03858	0.28751	0.172189	0.753834	0.867507
Histone H4 OS=Mus musculus GN=Hist1h4a PE=1 SV=2	P62806	11.36	Acetyl [T81; T83]	3	3	NA	309.665	281.687	401.835	516.307	167.736	368.611	254.517	343.771	423.6	331.062	330.188	0.99736	0.189896	0.396089	0.794774	0.893351
Tropomyosin beta chain OS=Mus musculus GN=Tpm2 PE=1 SV=1	A2AIM4	32.974	Acetyl [K161]	8	3	151.938	155.058	132.344	NA	176.311	107.033	171.393	NA	120.429	158.4	146.447	143.792	0.981869	0.0840724	0.244771	0.786733	0.893351
BRISC and BRCA1-A complex member 1 OS=Mus musculus GN=Babam1 PE=2 SV=1	Q3UI43	36.77	Acetyl [S106]	3	3	27.2767	44.152	41.4486	28.6678	43.5207	34.0389	35.1146	28.2303	41.3838	35.3	35.3863	36.4577	1.03028	0.244459	0.167686	0.789107	0.893351
Actin-related protein 3 OS=Mus musculus GN=Actr3 PE=1 SV=3	Q99JY9	47.327	Acetyl [T396]	7	7	186.503	199.51	NA	161.317	195.026	125.755	274.972	165.742	214.145	216	182.444	195.128	1.06952	0.10643	0.285487	0.804103	0.8944
Tubulin beta-2A chain OS=Mus musculus GN=Tubb2a PE=1 SV=1	Q7TMM9	49.875	Acetyl [S322; K324]	16	4	240.23	252.598	261.689	NA	256.817	250.186	257.507	236.14	267.681	248.7	251.506	253.666	1.00859	0.0428267	0.0458195	0.808044	0.8944
Phosphoglycerate mutase 2 OS=Mus musculus GN=Pgam2 PE=2 SV=3	O70250	28.809	Acetyl [K129]	9	7	NA	450.756	520.107	442.65	526.407	344.549	462.435	425.763	567.112	526.4	471.171	465.253	0.987441	0.0903553	0.18692	0.814719	0.894957
Phosphoglycerate kinase 1 OS=Mus musculus GN=Pgk1 PE=1 SV=4	P09411	44.522	Acetyl [K30]	16	16	1871.65	1685.06	2109.42	1424.64	1845.1	NA	1826.7	1876.96	1629.95	1777.7	1772.69	1794.68	1.0124	0.163494	0.0622742	0.825197	0.896428
Dihydrolipoyl dehydrogenase, mitochondrial OS=Mus musculus GN=Dld PE=1 SV=2	O08749	54.238	Acetyl [K159; T165; K166; K410]	17	17	NA	1653.6	1984.62	1249.72	1696.86	1380.84	1566.32	2050.34	1665.86	1525.1	1629.31	1672.04	1.02623	0.225894	0.146416	0.828423	0.896428
Beta-globin OS=Mus musculus GN=Hbbt1 PE=1 SV=1	A8DUK4	15.738	Acetyl [S50; S51; S53; K60; K62]	13	6	6633.95	11202.5	21772	NA	11998.5	NA	7754.67	12863.9	11799.9	12787.8	13202.8	11104.2	0.84105	0.588114	0.205356	0.853841	0.917089
Carbonyl reductase family member 4 OS=Mus musculus GN=Cbr4 PE=1 SV=2	Q91VT4	25.398	Acetyl [T150; K151]	8	8	369.851	389.334	443.481	322.958	387.379	371.97	342.879	396.556	NA	329.4	381.406	374.696	0.982406	0.130795	0.0627507	0.86831	0.925772
Thioredoxin-dependent peroxide reductase, mitochondrial OS=Mus musculus GN=Prdx3 PE=1 SV=1	P20108	28.109	Acetyl [K92]	8	8	720.39	1012.87	822.517	547.442	741.188	NA	823.336	694.928	845.303	776.2	775.805	776.189	1.0005	0.25083	0.0905762	0.88158	0.933059
Alpha-centractin OS=Mus musculus GN=Actr1a PE=2 SV=1	P61164	42.587	Acetyl [S3]	9	5	341.297	386.856	398.942	NA	380.992	365.729	NA	354.211	414.276	396.3	375.698	378.802	1.00826	0.0809142	0.068821	0.888842	0.933928
Peroxiredoxin 6 OS=Mus musculus GN=Prdx6 PE=1 SV=1	Q6GT24	24.811	Acetyl [S186]	6	6	439.658	436.264	430.665	NA	477.242	301.433	509.627	386.702	590.65	586.2	435.529	453.131	1.04041	0.0104275	0.247006	0.915173	0.939669
Medium-chain specific acyl-CoA dehydrogenase, mitochondrial OS=Mus musculus GN=Acadm PE=1 SV=1	P45952	46.452	Acetyl [K189; S216; K217]	18	18	1664.86	1763.08	1528.42	NA	1715.28	1628.76	NA	1653.25	1637.51	1484.6	1652.12	1658.7	1.00398	0.0713321	0.0235467	0.908945	0.939669
ATP synthase subunit alpha, mitochondrial OS=Mus musculus GN=Atp5a1 PE=1 SV=1	Q03265	59.716	Acetyl [S106; T191; K427; T432; K434; K531]	28	28	NA	9899.07	6510.33	8563.9	7809.07	NA	6837.23	10008.5	7943.29	7234.7	8324.43	8149.53	0.978989	0.205061	0.163657	0.918142	0.939669
LIM domain-binding protein 3 OS=Mus musculus GN=Ldb3 PE=1 SV=1	Q9JKS4	76.383	Acetyl [T61; K68]	19	5	2081.6	1914.61	1765.65	NA	1938.08	1861.17	2020.67	1891.96	NA	1997	1920.62	1927.97	1.00383	0.0822946	0.0360026	0.920227	0.939669
Sarcoplasmic/endoplasmic reticulum calcium ATPase 2 OS=Mus musculus GN=Atp2a2 PE=1 SV=2	O55143	114.784	Acetyl [T6; T8; K476]	38	34	9112.29	7629.44	5149.98	6845.61	6226.87	NA	7500.22	7183.64	7057.26	7256.9	7184.33	6992	0.973229	0.22968	0.0776667	0.94892	0.962192
ATP synthase-coupling factor 6, mitochondrial OS=Mus musculus GN=Atp5j PE=1 SV=1	P97450	12.489	Acetyl [K99]	6	6	438.005	237.355	319.681	109.974	203.196	333.392	298.753	173.022	NA	220.8	276.254	252.091	0.912533	0.499888	0.302364	0.975805	0.982581
ATP synthase subunit d, mitochondrial OS=Mus musculus GN=Atp5h PE=1 SV=3	Q9DCX2	18.738	Acetyl [K48; K63; K95; K99]	8	8	NA	2211.66	1261.82	1494.45	1621.7	NA	1586.2	1495.67	1765.82	1631.8	1655.98	1617.35	0.976674	0.298973	0.0694383	0.987455	0.987455
Legend:
Kilodaltons (kDa)
Control Diet (CD)
High Fat Diet (HFD)
Coefficient of Variation (CV)
