# Supplementary material for: Obesity-mediated regulation of cardiac protein acetylation: parallel analysis of total and acetylated proteins via TMT-tagged mass spectrometry
Source: Biosci Rep. 2018 Sep 7;38(5):BSR20180721. doi: 10.1042/BSR20180721 (PMC6127670; doi:10.1042/BSR20180721)
Supplement: Supplementary file 4 [file bsr20180721_Supp4.xls]

## Sheet: Sheet1
Supplemental Table 4. Unique Acetylated Peptides
Protein Description	Accession	Number of Peptides	Number of Modifications	Associated Proteins
Myosin-6 OS=Mus musculus GN=Myh6 PE=1 SV=2	Q02566	146	2692	1
Myosin-7 OS=Mus musculus GN=Myh7 PE=1 SV=1	Q91Z83	108	1793	1
Titin OS=Mus musculus GN=Ttn PE=1 SV=1	A2ASS6	629	1316	1
Titin OS=Mus musculus GN=Ttn PE=1 SV=1	E9Q8K5	602	1261	1
Beta-globin OS=Mus musculus GN=Hbbt1 PE=1 SV=1	A8DUK4	13	448	1
Actin: alpha cardiac muscle 1 OS=Mus musculus GN=Actc1 PE=1 SV=1	P68033	20	446	1
ATP synthase subunit alpha: mitochondrial OS=Mus musculus GN=Atp5a1 PE=1 SV=1	Q03265	28	392	1
ATP synthase subunit beta: mitochondrial OS=Mus musculus GN=Atp5b PE=1 SV=2	P56480	23	374	1
Sarcoplasmic/endoplasmic reticulum calcium ATPase 2 OS=Mus musculus GN=Atp2a2 PE=1 SV=2	O55143	38	346	1
Myosin-4 OS=Mus musculus GN=Myh4 PE=2 SV=1	Q5SX39	38	433	1
Actin: alpha skeletal muscle OS=Mus musculus GN=Acta1 PE=1 SV=1	P68134	19	373	1
MCG140437: isoform CRA_d OS=Mus musculus GN=Myh2 PE=1 SV=1	G3UW82	35	395	1
Hemoglobin subunit beta-1 OS=Mus musculus GN=Hbb-b1 PE=1 SV=2	P02088	11	360	1
Myosin-binding protein C: cardiac-type OS=Mus musculus GN=Mybpc3 PE=1 SV=1	Q3UIK0	48	264	1
Myosin-3 OS=Mus musculus GN=Myh3 PE=2 SV=2	P13541	29	305	1
Trifunctional enzyme subunit alpha: mitochondrial OS=Mus musculus GN=Hadha PE=1 SV=1	Q8BMS1	35	254	1
Glyceraldehyde-3-phosphate dehydrogenase OS=Mus musculus GN=Gapdh PE=1 SV=1	A0A0A0MQF6	17	233	1
3-ketoacyl-CoA thiolase: mitochondrial OS=Mus musculus GN=Acaa2 PE=1 SV=3	Q8BWT1	28	253	1
Aconitate hydratase: mitochondrial OS=Mus musculus GN=Aco2 PE=1 SV=1	Q99KI0	29	237	1
Myosin regulatory light chain 2: ventricular/cardiac muscle isoform OS=Mus musculus GN=Myl2 PE=1 SV=3	P51667	13	213	1
Glyceraldehyde-3-phosphate dehydrogenase OS=Mus musculus GN=Gm3839 PE=1 SV=1	S4R1W1	17	217	1
Protein Myh13 OS=Mus musculus GN=Myh13 PE=1 SV=1	B1AR69	28	239	1
ADP/ATP translocase 1 OS=Mus musculus GN=Slc25a4 PE=1 SV=4	P48962	16	219	1
Fumarate hydratase: mitochondrial OS=Mus musculus GN=Fh PE=1 SV=3	P97807	19	182	1
Actin: cytoplasmic 1 OS=Mus musculus GN=Actb PE=1 SV=1	P60710	17	208	1
Myosin light chain 3 OS=Mus musculus GN=Myl3 PE=1 SV=4	P09542	15	199	1
Creatine kinase M-type OS=Mus musculus GN=Ckm PE=2 SV=1	P07310	14	180	1
Electron transfer flavoprotein subunit alpha: mitochondrial OS=Mus musculus GN=Etfa PE=1 SV=2	Q99LC5	17	160	1
Myoglobin OS=Mus musculus GN=Mb PE=1 SV=3	P04247	9	175	1
Serum albumin OS=Mus musculus GN=Alb PE=1 SV=3	P07724	33	175	1
Trifunctional enzyme subunit beta: mitochondrial OS=Mus musculus GN=Hadhb PE=1 SV=1	Q99JY0	17	144	1
2-oxoglutarate dehydrogenase: mitochondrial OS=Mus musculus GN=Ogdh PE=1 SV=3	Q60597	35	181	1
Protein Ahnak OS=Mus musculus GN=Ahnak PE=1 SV=1	E9Q616	96	158	1
Succinate dehydrogenase [ubiquinone] flavoprotein subunit: mitochondrial OS=Mus musculus GN=Sdha PE=1 SV=1	Q8K2B3	18	126	1
Creatine kinase S-type: mitochondrial OS=Mus musculus GN=Ckmt2 PE=1 SV=1	Q6P8J7	17	130	1
Isocitrate dehydrogenase [NADP]: mitochondrial OS=Mus musculus GN=Idh2 PE=1 SV=3	P54071	20	122	1
Succinyl-CoA ligase [ADP-forming] subunit beta: mitochondrial OS=Mus musculus GN=Sucla2 PE=1 SV=2	Q9Z2I9	17	111	1
Malate dehydrogenase: mitochondrial OS=Mus musculus GN=Mdh2 PE=1 SV=3	P08249	18	109	1
Very long-chain specific acyl-CoA dehydrogenase: mitochondrial OS=Mus musculus GN=Acadvl PE=1 SV=3	P50544	25	108	1
Myosin-7B OS=Mus musculus GN=Myh7b PE=3 SV=1	A2AQP0	7	122	1
LIM domain-binding protein 3 OS=Mus musculus GN=Ldb3 PE=1 SV=1	Q9JKS4	19	97	1
Hydroxyacyl-coenzyme A dehydrogenase: mitochondrial OS=Mus musculus GN=Hadh PE=1 SV=2	Q61425	9	92	1
Sarcalumenin OS=Mus musculus GN=Srl PE=1 SV=1	Q7TQ48	21	95	1
ADP/ATP translocase 2 OS=Mus musculus GN=Slc25a5 PE=1 SV=3	P51881	11	96	1
Citrate synthase: mitochondrial OS=Mus musculus GN=Cs PE=1 SV=1	Q9CZU6	12	93	1
Stress-70 protein: mitochondrial OS=Mus musculus GN=Hspa9 PE=1 SV=3	P38647	25	87	1
Acetyl-CoA acetyltransferase: mitochondrial OS=Mus musculus GN=Acat1 PE=1 SV=1	Q8QZT1	12	86	1
LIM domain-binding protein 3 OS=Mus musculus GN=Ldb3 PE=1 SV=1	E9PYJ9	15	76	1
Tubulin beta-4B chain OS=Mus musculus GN=Tubb4b PE=1 SV=1	P68372	17	79	1
Pyruvate dehydrogenase E1 component subunit beta: mitochondrial OS=Mus musculus GN=Pdhb PE=1 SV=1	Q9D051	11	81	1
ATP-dependent 6-phosphofructokinase: muscle type OS=Mus musculus GN=Pfkm PE=1 SV=3	P47857	23	76	1
Long-chain specific acyl-CoA dehydrogenase: mitochondrial OS=Mus musculus GN=Acadl PE=1 SV=2	P51174	18	82	1
MICOS complex subunit Mic60 OS=Mus musculus GN=Immt PE=1 SV=1	Q8CAQ8	28	77	1
MICOS complex subunit Mic60 OS=Mus musculus GN=Immt PE=1 SV=1	E9Q800	25	77	1
Tubulin alpha-4A chain (Fragment) OS=Mus musculus GN=Tuba4a PE=1 SV=1	A0A0A0MQA5	15	72	1
Hemoglobin subunit beta-2 OS=Mus musculus GN=Hbb-b2 PE=1 SV=2	P02089	9	82	1
Medium-chain specific acyl-CoA dehydrogenase: mitochondrial OS=Mus musculus GN=Acadm PE=1 SV=1	P45952	18	79	1
Dihydrolipoyl dehydrogenase: mitochondrial OS=Mus musculus GN=Dld PE=1 SV=2	O08749	17	65	1
Pyruvate kinase PKM OS=Mus musculus GN=Pkm PE=1 SV=4	P52480	17	71	1
Enoyl-CoA delta isomerase 1: mitochondrial OS=Mus musculus GN=Eci1 PE=1 SV=2	P42125	8	70	1
Tubulin beta-2A chain OS=Mus musculus GN=Tubb2a PE=1 SV=1	Q7TMM9	16	63	1
Tubulin beta-5 chain OS=Mus musculus GN=Tubb5 PE=1 SV=1	P99024	16	59	1
Fatty acid-binding protein: heart OS=Mus musculus GN=Fabp3 PE=1 SV=5	P11404	7	53	1
Tropomyosin alpha-1 chain OS=Mus musculus GN=Tpm1 PE=1 SV=1	P58771	16	65	1
Isocitrate dehydrogenase [NAD] subunit gamma 1: mitochondrial OS=Mus musculus GN=Idh3g PE=1 SV=1	P70404	10	55	1
Aspartate aminotransferase: mitochondrial OS=Mus musculus GN=Got2 PE=1 SV=1	P05202	18	60	1
Serine protease inhibitor A3K OS=Mus musculus GN=Serpina3k PE=1 SV=2	P07759	11	53	1
Succinyl-CoA:3-ketoacid coenzyme A transferase 1: mitochondrial OS=Mus musculus GN=Oxct1 PE=1 SV=1	Q9D0K2	17	53	1
Triosephosphate isomerase OS=Mus musculus GN=Tpi1 PE=1 SV=4	P17751	9	59	1
Dystonin OS=Mus musculus GN=Dst PE=1 SV=1	S4R1P5	53	55	1
Phosphoglycerate kinase 1 OS=Mus musculus GN=Pgk1 PE=1 SV=4	P09411	16	52	1
2:4-dienoyl-CoA reductase: mitochondrial OS=Mus musculus GN=Decr1 PE=1 SV=1	Q9CQ62	13	52	1
Polymerase I and transcript release factor OS=Mus musculus GN=Ptrf PE=1 SV=1	O54724	10	51	1
Electron transfer flavoprotein subunit beta OS=Mus musculus GN=Etfb PE=1 SV=3	Q9DCW4	13	55	1
ATP synthase subunit d: mitochondrial OS=Mus musculus GN=Atp5h PE=1 SV=3	Q9DCX2	8	50	1
Enoyl-CoA hydratase: mitochondrial OS=Mus musculus GN=Echs1 PE=1 SV=1	Q8BH95	12	42	1
ATP synthase subunit O: mitochondrial OS=Mus musculus GN=Atp5o PE=1 SV=1	Q9DB20	10	46	1
Voltage-dependent anion-selective channel protein 3 OS=Mus musculus GN=Vdac3 PE=1 SV=1	J3QMG3	10	45	1
Mitochondrial 2-oxoglutarate/malate carrier protein OS=Mus musculus GN=Slc25a11 PE=1 SV=3	Q9CR62	9	40	1
Pyruvate dehydrogenase protein X component: mitochondrial OS=Mus musculus GN=Pdhx PE=1 SV=1	Q8BKZ9	10	38	1
Troponin I: cardiac muscle OS=Mus musculus GN=Tnni3 PE=1 SV=2	P48787	7	45	1
Cytochrome c oxidase subunit 4 isoform 1: mitochondrial OS=Mus musculus GN=Cox4i1 PE=1 SV=2	P19783	6	39	1
Succinyl-CoA ligase [ADP/GDP-forming] subunit alpha: mitochondrial OS=Mus musculus GN=Suclg1 PE=1 SV=4	Q9WUM5	7	35	1
Elongation factor 1-alpha 2 OS=Mus musculus GN=Eef1a2 PE=1 SV=1	P62631	10	34	1
Apoptosis-inducing factor 1: mitochondrial OS=Mus musculus GN=Aifm1 PE=1 SV=1	Q9Z0X1	15	32	1
Short/branched chain specific acyl-CoA dehydrogenase: mitochondrial OS=Mus musculus GN=Acadsb PE=1 SV=1	Q9DBL1	10	29	1
Acyl-coenzyme A thioesterase 13 OS=Mus musculus GN=Acot13 PE=1 SV=1	Q9CQR4	6	33	1
ATP synthase F(0) complex subunit B1: mitochondrial OS=Mus musculus GN=Atp5f1 PE=1 SV=1	Q9CQQ7	13	34	1
Desmoplakin OS=Mus musculus GN=Dsp PE=1 SV=1	E9Q557	28	31	1
ATP synthase subunit gamma: mitochondrial OS=Mus musculus GN=Atp5c1 PE=1 SV=1	Q91VR2	10	36	1
ES1 protein homolog: mitochondrial OS=Mus musculus GN=D10Jhu81e PE=1 SV=1	Q9D172	6	28	1
AFG3-like protein 2 OS=Mus musculus GN=Afg3l2 PE=1 SV=1	Q8JZQ2	14	30	1
Ankyrin-2 OS=Mus musculus GN=Ank2 PE=1 SV=1	S4R291	17	24	1
Creatine kinase B-type OS=Mus musculus GN=Ckb PE=1 SV=1	Q04447	8	24	1
Thioredoxin-dependent peroxide reductase: mitochondrial OS=Mus musculus GN=Prdx3 PE=1 SV=1	P20108	8	27	1
Vacuolar protein sorting-associated protein 13C OS=Mus musculus GN=Vps13c PE=1 SV=2	Q8BX70	22	24	1
Glutathione S-transferase kappa 1 OS=Mus musculus GN=Gstk1 PE=1 SV=3	Q9DCM2	7	22	1
Tropomyosin alpha-1 chain OS=Mus musculus GN=Tpm1 PE=1 SV=1	F8WID5	13	23	1
Carbonyl reductase family member 4 OS=Mus musculus GN=Cbr4 PE=1 SV=2	Q91VT4	8	25	1
Unconventional myosin-XVIIIa OS=Mus musculus GN=Myo18a PE=1 SV=1	E9QAX2	18	20	1
Peroxiredoxin-5: mitochondrial OS=Mus musculus GN=Prdx5 PE=1 SV=2	P99029	7	20	1
Protein Col6a3 OS=Mus musculus GN=Col6a3 PE=1 SV=1	A0A087WS16	17	19	1
Phosphoglycerate mutase 2 OS=Mus musculus GN=Pgam2 PE=2 SV=3	O70250	9	19	1
Isovaleryl-CoA dehydrogenase: mitochondrial OS=Mus musculus GN=Ivd PE=1 SV=1	Q9JHI5	9	17	1
NADH dehydrogenase [ubiquinone] 1 alpha subcomplex subunit 7 OS=Mus musculus GN=Ndufa7 PE=1 SV=3	Q9Z1P6	3	19	1
Laminin subunit gamma-1 OS=Mus musculus GN=Lamc1 PE=1 SV=1	F8VQJ3	12	15	1
Cytochrome c oxidase subunit 5A: mitochondrial OS=Mus musculus GN=Cox5a PE=1 SV=2	P12787	4	20	1
Tropomyosin beta chain OS=Mus musculus GN=Tpm2 PE=1 SV=1	A2AIM4	8	16	1
Alpha-centractin OS=Mus musculus GN=Actr1a PE=2 SV=1	P61164	9	17	1
Branched-chain-amino-acid aminotransferase: mitochondrial OS=Mus musculus GN=Bcat2 PE=2 SV=2	O35855	7	15	1
ATP synthase-coupling factor 6: mitochondrial OS=Mus musculus GN=Atp5j PE=1 SV=1	P97450	6	14	1
Myosin light polypeptide 6 OS=Mus musculus GN=Myl6 PE=1 SV=3	Q60605	5	15	1
Uncharacterized protein OS=Mus musculus GN=Tpm3-rs7 PE=3 SV=1	D3Z2H9	6	14	1
Dehydrogenase/reductase SDR family member 4 OS=Mus musculus GN=Dhrs4 PE=1 SV=3	Q99LB2	6	18	1
MICOS complex subunit Mic60 (Fragment) OS=Mus musculus GN=Immt PE=1 SV=1	E9PVS5	8	15	1
Cytochrome c oxidase subunit 7A1: mitochondrial OS=Mus musculus GN=Cox7a1 PE=3 SV=1	P56392	2	13	1
Mitochondrial import receptor subunit TOM40 homolog OS=Mus musculus GN=Tomm40 PE=1 SV=3	Q9QYA2	6	11	1
Heat shock 70 kDa protein 12B OS=Mus musculus GN=Hspa12b PE=1 SV=1	Q9CZJ2	10	12	1
Peroxiredoxin 6 OS=Mus musculus GN=Prdx6 PE=1 SV=1	Q6GT24	6	12	1
Omega-amidase NIT2 OS=Mus musculus GN=Nit2 PE=1 SV=1	Q9JHW2	8	11	1
Cytochrome c oxidase subunit 6B1 OS=Mus musculus GN=Cox6b1 PE=1 SV=2	P56391	5	11	1
NADH dehydrogenase [ubiquinone] iron-sulfur protein 8: mitochondrial OS=Mus musculus GN=Ndufs8 PE=1 SV=1	Q8K3J1	6	10	1
Myosin light chain 1/3: skeletal muscle isoform OS=Mus musculus GN=Myl1 PE=3 SV=2	P05977	5	12	1
28S ribosomal protein S36: mitochondrial OS=Mus musculus GN=Mrps36 PE=1 SV=1	Q9CQX8	2	10	1
Actin-related protein 3 OS=Mus musculus GN=Actr3 PE=1 SV=3	Q99JY9	7	10	1
Hydroxymethylglutaryl-CoA lyase: mitochondrial OS=Mus musculus GN=Hmgcl PE=1 SV=2	P38060	7	10	1
Acyl-CoA dehydrogenase family member 11 OS=Mus musculus GN=Acad11 PE=1 SV=2	Q80XL6	8	9	1
Histone H4 OS=Mus musculus GN=Hist1h4a PE=1 SV=2	P62806	3	13	1
Insulin-degrading enzyme (Fragment) OS=Mus musculus GN=Ide PE=1 SV=1	F6RPJ9	8	10	1
Beta-centractin OS=Mus musculus GN=Actr1b PE=1 SV=1	Q8R5C5	6	9	1
Purine nucleoside phosphorylase OS=Mus musculus GN=Pnp PE=1 SV=2	P23492	5	7	1
OTU domain-containing protein 4 OS=Mus musculus GN=Otud4 PE=1 SV=1	B2RRE7	7	7	1
NADH dehydrogenase [ubiquinone] 1 beta subcomplex subunit 3 OS=Mus musculus GN=Ndufb3 PE=1 SV=1	Q9CQZ6	2	6	1
Fibrinogen beta chain OS=Mus musculus GN=Fgb PE=2 SV=1	Q8K0E8	6	6	1
Ras-related protein Rab-3A OS=Mus musculus GN=Rab3a PE=1 SV=1	P63011	5	6	1
Coatomer subunit delta OS=Mus musculus GN=Arcn1 PE=1 SV=2	Q5XJY5	5	6	1
ATP synthase subunit g: mitochondrial OS=Mus musculus GN=Atp5l PE=1 SV=1	Q9CPQ8	3	6	1
Ras-related protein Rab-5C OS=Mus musculus GN=Rab5c PE=1 SV=1	Q8C266	4	7	1
Synaptojanin-1 OS=Mus musculus GN=Synj1 PE=1 SV=1	D3Z656	5	5	1
Protein Gm20547 OS=Mus musculus GN=Gm20547 PE=3 SV=1	B8JJN0	4	5	1
Calmodulin OS=Mus musculus GN=Calm1 PE=1 SV=1	Q3UKW2	3	5	1
Ig heavy chain V region AC38 205.12 OS=Mus musculus PE=1 SV=1	P06330	4	4	1
Cysteine--tRNA ligase: cytoplasmic OS=Mus musculus GN=Cars PE=2 SV=2	Q9ER72	4	4	1
Nischarin OS=Mus musculus GN=Nisch PE=1 SV=2	Q80TM9	4	4	1
Nucleolar RNA helicase 2 OS=Mus musculus GN=Ddx21 PE=1 SV=3	Q9JIK5	4	6	1
Breast cancer type 1 susceptibility protein homolog OS=Mus musculus GN=Brca1 PE=1 SV=3	P48754	1	4	1
DENN domain-containing protein 4C OS=Mus musculus GN=Dennd4c PE=1 SV=1	A6H8H2	3	10	1
Serine dehydratase-like OS=Mus musculus GN=Sdsl PE=2 SV=1	Q8R238	2	3	1
Dual specificity mitogen-activated protein kinase kinase 1 OS=Mus musculus GN=Map2k1 PE=1 SV=2	P31938	3	3	1
ADP-ribosylation factor-like protein 1 OS=Mus musculus GN=Arl1 PE=2 SV=1	P61211	3	4	1
Large neutral amino acids transporter small subunit 3 OS=Mus musculus GN=Slc43a1 PE=1 SV=1	G3X8X3	3	3	1
BRISC and BRCA1-A complex member 1 OS=Mus musculus GN=Babam1 PE=2 SV=1	Q3UI43	3	3	1
Nuclear receptor corepressor 2 OS=Mus musculus GN=Ncor2 PE=1 SV=1	F8VQL9	3	3	1
Complement factor D OS=Mus musculus GN=Cfd PE=1 SV=1	P03953	2	2	1
Protein Serpinb9 OS=Mus musculus GN=Serpinb9 PE=1 SV=1	O08797	2	2	1
DnaJ homolog subfamily B member 6 OS=Mus musculus GN=Dnajb6 PE=1 SV=1	G3X8S5	2	2	1
Ral GTPase-activating protein subunit alpha-1 OS=Mus musculus GN=Ralgapa1 PE=1 SV=1	Q6GYP7	2	2	1
Homeobox protein MSX-2 OS=Mus musculus GN=Msx2 PE=1 SV=2	Q03358	1	2	1
Keratin: type II cuticular Hb2 OS=Mus musculus GN=Krt82 PE=2 SV=2	Q99M74	1	2	1
DNA-directed RNA polymerase II subunit RPB1 OS=Mus musculus GN=Polr2a PE=1 SV=3	P08775	2	2	1
Peroxisome assembly protein 26 OS=Mus musculus GN=Pex26 PE=2 SV=2	Q8BGI5	1	2	1
Alpha-2-macroglobulin-P OS=Mus musculus GN=A2mp PE=2 SV=2	Q6GQT1	1	2	1
Voltage-dependent L-type calcium channel subunit beta-1 OS=Mus musculus GN=Cacnb1 PE=1 SV=1	A2A543	2	3	1
Zinc finger protein 827 OS=Mus musculus GN=Znf827 PE=2 SV=2	Q505G8	1	1	1
Activating signal cointegrator 1 complex subunit 3 OS=Mus musculus GN=Ascc3 PE=1 SV=1	E9PZJ8	1	1	1
U3 small nucleolar RNA-associated protein 18 homolog OS=Mus musculus GN=Utp18 PE=1 SV=1	Q5SSI6	1	1	1
Protein Zfp563 (Fragment) OS=Mus musculus GN=Zfp563 PE=4 SV=1	F6R6Y7	1	1	1
Dynein regulatory complex protein 1 OS=Mus musculus GN=Drc1 PE=2 SV=1	Q3USS3	1	1	1
Adhesion G-protein coupled receptor G4 OS=Mus musculus GN=Adgrg4 PE=3 SV=1	B7ZCC9	1	1	1
Xin actin-binding repeat-containing protein 2 OS=Mus musculus GN=Xirp2 PE=1 SV=1	Q4U4S6	1	1	1
Protein Pkhd1 OS=Mus musculus GN=Pkhd1 PE=1 SV=1	E9PZ36	1	1	1
Uncharacterized protein KIAA1109 OS=Mus musculus GN=Kiaa1109 PE=1 SV=4	A2AAE1	1	2	1
Protein Ighv1-12 (Fragment) OS=Mus musculus GN=Ighv1-12 PE=4 SV=2	A0A075B665	1	1	1
Synaptonemal complex protein 1 OS=Mus musculus GN=Sycp1 PE=1 SV=2	Q62209	1	1	1
MCG16528 OS=Mus musculus GN=Klhl33 PE=4 SV=1	G3UW92	1	1	1
Ubinuclein-2 OS=Mus musculus GN=Ubn2 PE=1 SV=2	Q80WC1	1	1	1
Laminin subunit alpha-1 OS=Mus musculus GN=Lama1 PE=1 SV=1	P19137	1	1	1
Inhibitor of nuclear factor kappa-B kinase subunit epsilon OS=Mus musculus GN=Ikbke PE=1 SV=2	Q9R0T8	1	1	1
Ribonuclease 2B OS=Mus musculus GN=Rnase2b PE=1 SV=2	O35292	1	2	1
Protein Col4a6 OS=Mus musculus GN=Col4a6 PE=4 SV=1	B1AVK5	1	1	1
Protein regulator of cytokinesis 1 (Fragment) OS=Mus musculus GN=Prc1 PE=1 SV=1	G3UYX6	1	1	1
Lysine-specific demethylase PHF2 OS=Mus musculus GN=Phf2 PE=1 SV=2	Q9WTU0	1	2	1
Mitochondrial fission regulator 1 OS=Mus musculus GN=Mtfr1 PE=4 SV=1	D6RFQ6	1	1	1
Acid trehalase-like protein 1 (Fragment) OS=Mus musculus GN=Athl1 PE=1 SV=1	F6QM56	1	1	1
FH2 domain-containing protein 1 OS=Mus musculus GN=Fhdc1 PE=4 SV=1	A0A0A6YXK5	1	1	1
Serine/arginine repetitive matrix protein 3 OS=Mus musculus GN=Srrm3 PE=2 SV=1	Q80WV7	1	1	1
EKC/KEOPS complex subunit Lage3 OS=Mus musculus GN=Lage3 PE=2 SV=1	Q9CR70	1	1	1
Probable JmjC domain-containing histone demethylation protein 2C OS=Mus musculus GN=Jmjd1c PE=1 SV=1	G3UZM1	1	1	1
Cone cGMP-specific 3':5'-cyclic phosphodiesterase subunit alpha' OS=Mus musculus GN=Pde6c PE=2 SV=1	Q91ZQ1	1	1	1
Netrin receptor UNC5D OS=Mus musculus GN=Unc5d PE=2 SV=1	Q8K1S2	1	1	1
Centromere protein C OS=Mus musculus GN=Cenpc PE=1 SV=2	P49452	1	1	1
CAS1 domain-containing protein 1 OS=Mus musculus GN=Casd1 PE=2 SV=1	Q7TN73	1	2	1
Putative pre-mRNA-splicing factor ATP-dependent RNA helicase DHX32 OS=Mus musculus GN=Dhx32 PE=2 SV=2	Q8BZS9	1	1	1
Adhesion G-protein coupled receptor F1 OS=Mus musculus GN=Adgrf1 PE=2 SV=2	Q8VEC3	1	1	1
Homeodomain-interacting protein kinase 4 OS=Mus musculus GN=Hipk4 PE=1 SV=2	Q3V016	1	1	1
Uncharacterized protein C17orf64 homolog OS=Mus musculus PE=2 SV=3	Q9D979	1	1	1
Helicase-like transcription factor OS=Mus musculus GN=Hltf PE=1 SV=1	Q6PCN7	1	1	1
Serine/arginine repetitive matrix protein 1 OS=Mus musculus GN=Srrm1 PE=1 SV=2	Q52KI8	1	4	1
Epoxide hydrolase 3 OS=Mus musculus GN=Ephx3 PE=2 SV=2	Q3V1F8	1	1	1
Putative uncharacterized protein ENSP00000382790 homolog OS=Mus musculus GN=Gm3414 PE=5 SV=1	Q3TNU4	1	1	1
Cytospin-B OS=Mus musculus GN=Specc1 PE=1 SV=2	Q5SXY1	1	1	1
C-Jun-amino-terminal kinase-interacting protein 1 OS=Mus musculus GN=Mapk8ip1 PE=1 SV=2	Q9WVI9	1	1	1
Multidrug resistance-associated protein 6 OS=Mus musculus GN=Abcc6 PE=1 SV=3	Q9R1S7	1	1	1
Vacuolar protein sorting-associated protein 13B OS=Mus musculus GN=Vps13b PE=2 SV=2	Q80TY5	1	1	1
E3 ubiquitin-protein ligase CCNB1IP1 OS=Mus musculus GN=Ccnb1ip1 PE=1 SV=1	D3Z3K2	1	1	1
Coiled-coil domain-containing protein 39 OS=Mus musculus GN=Ccdc39 PE=2 SV=1	Q9D5Y1	1	1	1
RNA polymerase-associated protein RTF1 homolog OS=Mus musculus GN=Rtf1 PE=1 SV=1	A2AQ19	1	1	1
AT-rich interactive domain-containing protein 5B OS=Mus musculus GN=Arid5b PE=1 SV=3	Q8BM75	1	1	1
Erythroid differentiation-related factor 1 OS=Mus musculus GN=Edrf1 PE=1 SV=2	E9Q9F9	1	1	1
Prominin 1: isoform CRA_a OS=Mus musculus GN=Prom1 PE=1 SV=1	G5E8G5	1	1	1
Chorion-specific transcription factor GCMa OS=Mus musculus GN=Gcm1 PE=1 SV=1	P70348	1	1	1
Protein Dnah11 OS=Mus musculus GN=Dnah11 PE=4 SV=2	E9Q7N9	1	1	1
Coiled-coil domain-containing protein 178 OS=Mus musculus GN=Ccdc178 PE=2 SV=2	Q8CDV0	1	3	1
Gap junction gamma-1 protein OS=Mus musculus GN=Gjc1 PE=1 SV=1	P28229	1	1	1
2'-5' oligoadenylate synthetase 1F OS=Mus musculus GN=Oas1f PE=2 SV=1	Q14AZ4	1	2	1
Protein Zbtb21 OS=Mus musculus GN=Zbtb21 PE=1 SV=1	E9Q444	1	1	1
Protein Mki67 OS=Mus musculus GN=Mki67 PE=1 SV=1	E9PVX6	1	4	1
Down syndrome cell adhesion molecule-like protein 1 homolog OS=Mus musculus GN=Dscaml1 PE=4 SV=1	E9QPR7	1	1	1
Gamma-aminobutyric acid receptor subunit rho-1 OS=Mus musculus GN=Gabrr1 PE=2 SV=2	P56475	1	1	1
A/G-specific adenine DNA glycosylase OS=Mus musculus GN=Mutyh PE=2 SV=2	Q99P21	1	1	1
Unconventional myosin-Id OS=Mus musculus GN=Myo1d PE=1 SV=1	Q5SYD0	1	1	1
Leucine-rich repeat serine/threonine-protein kinase 2 OS=Mus musculus GN=Lrrk2 PE=1 SV=2	Q5S006	1	1	1
Rootletin OS=Mus musculus GN=Crocc PE=1 SV=2	Q8CJ40	1	1	1
Protein Zfp644 OS=Mus musculus GN=Zfp644 PE=1 SV=1	E9QA22	1	1	1
Protein Trdv4 (Fragment) OS=Mus musculus GN=Trdv4 PE=4 SV=1	Q5R1A3	1	2	1
Protein 4930444P10Rik OS=Mus musculus GN=4930444P10Rik PE=4 SV=1	D3YUR1	1	2	1
Ankyrin repeat domain-containing protein SOWAHD OS=Mus musculus GN=Sowahd PE=2 SV=1	Q8BY98	1	1	1
6-phosphofructo-2-kinase/fructose-2: 6-biphosphatase 3 splice variant 1 OS=Mus musculus GN=Pfkfb3 PE=1 SV=1	A7UAK4	1	1	1
Chloride channel protein OS=Mus musculus GN=Clcn6 PE=1 SV=1	A2A7F6	1	1	1
Centrosomal protein of 70 kDa OS=Mus musculus GN=Cep70 PE=2 SV=1	Q6IQY5	1	1	1
Neurochondrin OS=Mus musculus GN=Ncdn PE=1 SV=1	Q9Z0E0	1	2	1
Tyrosine 3-monooxygenase OS=Mus musculus GN=Th PE=1 SV=3	P24529	1	1	1
G-protein coupled receptor 124 OS=Mus musculus GN=Gpr124 PE=2 SV=2	Q91ZV8	1	1	1
Constitutive coactivator of peroxisome proliferator-activated receptor gamma OS=Mus musculus GN=Fam120b PE=1 SV=1	Q6RI63	1	3	1
Apolipoprotein L 7c OS=Mus musculus GN=Apol7c PE=2 SV=1	Q8C6E1	1	1	1
Activin receptor type-2B OS=Mus musculus GN=Acvr2b PE=1 SV=1	P27040	1	1	1
Transcription initiation factor TFIID subunit 7-like OS=Mus musculus GN=Taf7l PE=1 SV=2	Q9D3R9	1	1	1
Tripartite motif-containing protein 30A OS=Mus musculus GN=Trim30a PE=1 SV=2	P15533	1	1	1
Adenomatous polyposis coli protein OS=Mus musculus GN=Apc PE=1 SV=1	Q61315	1	1	1
Cyclin-C OS=Mus musculus GN=Ccnc PE=2 SV=4	Q62447	1	1	1
Kinesin-like protein KIF18A OS=Mus musculus GN=Kif18a PE=2 SV=1	Q91WD7	1	1	1
DNA repair protein REV1 OS=Mus musculus GN=Rev1 PE=1 SV=1	Q920Q2	1	1	1
Myocardin OS=Mus musculus GN=Myocd PE=1 SV=2	Q8VIM5	1	1	1
Interphotoreceptor matrix proteoglycan 1 OS=Mus musculus GN=Impg1 PE=1 SV=1	Q8R1W8	1	1	1
Nuclear pore complex protein Nup88 OS=Mus musculus GN=Nup88 PE=1 SV=1	Q8CEC0	1	1	1
Protein Vmn1r69 OS=Mus musculus GN=Vmn1r69 PE=2 SV=1	Q8VIC1	1	1	1
FRAS1-related extracellular matrix protein 2 OS=Mus musculus GN=Frem2 PE=2 SV=2	Q6NVD0	1	1	1
Germinal-center associated nuclear protein OS=Mus musculus GN=Mcm3ap PE=1 SV=2	Q9WUU9	1	2	1
Phospholipid-transporting ATPase OS=Mus musculus GN=Atp10b PE=3 SV=1	B1AWN4	1	1	1
Calcium-binding mitochondrial carrier protein SCaMC-2 OS=Mus musculus GN=Slc25a25 PE=2 SV=1	A2ASZ8	1	1	1
Tyrosine-protein kinase BTK OS=Mus musculus GN=Btk PE=1 SV=4	P35991	1	1	1
Retinitis pigmentosa 1-like 1 protein OS=Mus musculus GN=Rp1l1 PE=1 SV=1	Q8CGM2	1	1	1
HAUS augmin-like complex subunit 7 OS=Mus musculus GN=Haus7 PE=1 SV=2	Q8BKT8	1	1	1
Multiple epidermal growth factor-like domains protein 8 OS=Mus musculus GN=Megf8 PE=2 SV=2	P60882	1	1	1
