# Supplementary material for: Obesity-mediated regulation of cardiac protein acetylation: parallel analysis of total and acetylated proteins via TMT-tagged mass spectrometry
Source: Biosci Rep. 2018 Sep 7;38(5):BSR20180721. doi: 10.1042/BSR20180721 (PMC6127670; doi:10.1042/BSR20180721)
Supplement: Supplementary file 5 [file bsr20180721_Supp5.xls]

## Sheet: Sheet1
Supplemental Table 5. Cardiac Acetylated Proteins
Protein Description	Accession Number	Normalized Abundance													Acetyl P-value
		Control Diet (CD) Samples				High Fat Diet (HFD) Samples					POOLED	Mean Acetyl CD	Mean Acetyl HFD	Mean Acetyl HFD / CD
		1	2	3	4	1	2	3	4	5
Hemoglobin subunit beta-1 OS=Mus musculus GN=Hbb-b1 PE=1 SV=2	P02088	2.51482	6.89944	7.72878	9.96491	2.68044	0.3384	0.31947	0.12631	0.44732	1.32128	6.777	0.7824	0.115449	0.003635
Hemoglobin subunit beta-2 OS=Mus musculus GN=Hbb-b2 PE=1 SV=2	P02089	0.12247	0.41939	0.32535	0.64966	0.14366	0.04721	0.06679	0.03463	0.06537	0.08452	0.3792	0.0715	0.188555	0.0103492
Polymerase I and transcript release factor OS=Mus musculus GN=Ptrf PE=1 SV=1	O54724	0.07589	0.0785	0.07898	0.08479	0.05503	0.04726	0.06709	0.07843	0.04884	0.05208	0.0795	0.0593	0.745912	0.0301794
Peroxiredoxin-5: mitochondrial OS=Mus musculus GN=Prdx5 PE=1 SV=2	P99029	0.02573	0.02343	0.01838	0.01418	0.02601	0.025	0.0344	0.04637	0.03241	0.03089	0.0204	0.0328	1.60784	0.0322641
Very long-chain specific acyl-CoA dehydrogenase: mitochondrial OS=Mus musculus GN=Acadvl PE=1 SV=3	P50544	0.01237	0.01298	0.00749	0.00416	0.0186	0.01182	0.02288	0.0278	0.0236	0.01684	0.0093	0.0209	2.24731	0.0365613
Dystonin OS=Mus musculus GN=Dst PE=1 SV=1	S4R1P5	0.00223	0.00235	NA	0.00174	NA	0.00161	0.0011	0.00166	0.00092	NA	0.0021	0.0013	0.619048	0.0384096
Aconitate hydratase: mitochondrial OS=Mus musculus GN=Aco2 PE=1 SV=1	Q99KI0	0.00991	0.00662	0.00538	0.00332	0.00789	0.00846	0.01467	0.01566	0.01497	0.0108	0.0063	0.0123	1.95238	0.0461653
Dihydrolipoyl dehydrogenase: mitochondrial OS=Mus musculus GN=Dld PE=1 SV=2	O08749	0.04945	0.07315	0.04996	0.02283	0.06855	0.05531	0.13586	0.10452	0.11777	0.08795	0.0488	0.0964	1.97541	0.0581625
Titin OS=Mus musculus GN=Ttn PE=1 SV=1	E9Q8K5	1.79661	0.85372	0.46682	0.85897	0.26604	0.25333	0.49432	0.65063	0.48667	0.59746	0.994	0.4302	0.432797	0.059302
DnaJ homolog subfamily B member 6 OS=Mus musculus GN=Dnajb6 PE=1 SV=1	G3X8S5	1.1	1.16111	1.10286	1.92308	0.59302	0.48029	1.06373	1.29518	0.73913	0.64935	1.3218	0.8343	0.631185	0.0660362
Myosin regulatory light chain 2: ventricular/cardiac muscle isoform OS=Mus musculus GN=Myl2 PE=1 SV=3	P51667	0.00254	0.003	0.00266	0.0018	0.00113	0.00104	0.00248	0.00173	0.00206	0.00262	0.0025	0.0017	0.68	0.0717174
Actin: alpha skeletal muscle OS=Mus musculus GN=Acta1 PE=1 SV=1	P68134	4.75413	5.12539	2.76835	6.15576	2.68692	0.68204	4.63282	0.99465	2.85369	7.86466	4.7009	2.37	0.504159	0.0729539
ADP-ribosylation factor-like protein 1 OS=Mus musculus GN=Arl1 PE=2 SV=1	P61211	0.56908	0.44803	0.4087	0.16008	0.13422	0.17638	0.19736	0.19667	0.23776	0.17143	0.3965	0.1885	0.47541	0.0929688
ATP synthase subunit O: mitochondrial OS=Mus musculus GN=Atp5o PE=1 SV=1	Q9DB20	0.01882	0.02321	0.02666	0.00876	0.02222	0.01957	0.04967	0.04814	0.03866	0.02422	0.0194	0.0357	1.84021	0.0971147
Myosin-7 OS=Mus musculus GN=Myh7 PE=1 SV=1	Q91Z83	0.53474	0.31803	0.34948	0.17216	0.15167	0.0361	0.39272	0.12698	0.16934	0.33435	0.3436	0.1754	0.510477	0.104549
Alpha-centractin OS=Mus musculus GN=Actr1a PE=2 SV=1	P61164	0.13908	0.10986	0.093	0.07904	0.06505	0.07722	0.08035	0.08482	0.08629	0.08302	0.1052	0.0787	0.748099	0.104555
Myosin light chain 1/3: skeletal muscle isoform OS=Mus musculus GN=Myl1 PE=3 SV=2	P05977	0.03399	0.04499	0.02401	0.04545	NA	0.01322	0.03534	0.02638	0.01733	0.02628	0.0371	0.0231	0.622642	0.10667
Tubulin beta-4B chain OS=Mus musculus GN=Tubb4b PE=1 SV=1	P68372	0.07383	0.05965	0.06434	0.15522	0.04492	0.03123	0.05097	0.06587	0.06431	0.08496	0.0883	0.0515	0.583239	0.112098
Hydroxyacyl-coenzyme A dehydrogenase: mitochondrial OS=Mus musculus GN=Hadh PE=1 SV=2	Q61425	0.03923	0.03419	0.02755	0.01449	0.03294	0.0279	0.07262	0.05526	0.05346	0.04419	0.0289	0.0484	1.67474	0.112641
Isocitrate dehydrogenase [NADP]: mitochondrial OS=Mus musculus GN=Idh2 PE=1 SV=3	P54071	0.02001	0.03113	0.03015	0.01024	0.03087	0.01858	0.06472	0.04903	0.04687	0.03294	0.0229	0.042	1.83406	0.118166
ATP synthase subunit alpha: mitochondrial OS=Mus musculus GN=Atp5a1 PE=1 SV=1	Q03265	0.01603	0.02176	0.0117	0.00673	0.02014	0.0093	0.05271	0.02722	0.04057	0.03876	0.0141	0.03	2.12766	0.123916
ATP synthase subunit d: mitochondrial OS=Mus musculus GN=Atp5h PE=1 SV=3	Q9DCX2	0.04363	0.04594	0.03637	0.01512	0.03899	0.03184	0.09935	0.07563	0.06831	0.05583	0.0353	0.0628	1.77904	0.134029
Uncharacterized protein OS=Mus musculus GN=Tpm3-rs7 PE=3 SV=1	D3Z2H9	0.08776	0.37374	0.0984	NA	0.20645	0.39394	0.45402	0.85714	0.38793	1.09091	0.1866	0.4599	2.46463	0.140681
Tubulin beta-2A chain OS=Mus musculus GN=Tubb2a PE=1 SV=1	Q7TMM9	0.37918	0.33888	0.3585	0.90931	0.23889	0.18487	0.27792	0.44275	0.33427	0.44233	0.4965	0.2957	0.595569	0.148102
Acetyl-CoA acetyltransferase: mitochondrial OS=Mus musculus GN=Acat1 PE=1 SV=1	Q8QZT1	0.0281	0.0284	0.02286	0.00814	0.02695	0.01748	0.06093	0.03541	0.05155	0.04095	0.0219	0.0385	1.75799	0.172714
Protein Col6a3 OS=Mus musculus GN=Col6a3 PE=1 SV=1	A0A087WS16	0.1055	0.07915	0.07912	0.02848	0.02423	0.00993	0.0489	0.05293	0.0667	0.03276	0.0731	0.0405	0.554036	0.175712
Tubulin beta-5 chain OS=Mus musculus GN=Tubb5 PE=1 SV=1	P99024	1.77339	1.26808	1.21616	2.16281	0.96231	0.91395	1.27236	1.67308	1.29176	1.96644	1.6051	1.2227	0.761759	0.178522
Trifunctional enzyme subunit beta: mitochondrial OS=Mus musculus GN=Hadhb PE=1 SV=1	Q99JY0	0.01573	0.01818	0.0122	0.01163	0.00856	0.00858	0.01439	0.01107	0.01521	0.02393	0.0144	0.0116	0.805556	0.189926
Laminin subunit gamma-1 OS=Mus musculus GN=Lamc1 PE=1 SV=1	F8VQJ3	0.30647	0.27909	0.21391	0.11751	0.13296	0.07852	0.1459	0.2289	0.17657	0.21057	0.2292	0.1526	0.665794	0.196739
Ral GTPase-activating protein subunit alpha-1 OS=Mus musculus GN=Ralgapa1 PE=1 SV=1	Q6GYP7	0.10606	0.10973	0.11812	0.02209	0.01782	0.02498	0.07285	0.06217	0.03145	0.09794	0.089	0.0419	0.470787	0.196746
Complement factor D OS=Mus musculus GN=Cfd PE=1 SV=1	P03953	1.97727	1.33607	1.4026	0.14074	1.35329	1.02469	2.41447	5.67857	3.74074	1.44079	1.2142	2.8424	2.34097	0.202091
Vacuolar protein sorting-associated protein 13C OS=Mus musculus GN=Vps13c PE=1 SV=2	Q8BX70	0.05493	0.04542	0.02556	0.04866	0.03205	0.01668	0.02835	0.04826	0.03344	0.05477	0.0436	0.0318	0.729358	0.209375
Voltage-dependent anion-selective channel protein 3 OS=Mus musculus GN=Vdac3 PE=1 SV=1	J3QMG3	0.01972	0.02225	0.01733	0.01131	0.01098	0.00626	0.01975	0.01668	0.01177	0.00868	0.0177	0.0131	0.740113	0.209967
DENN domain-containing protein 4C OS=Mus musculus GN=Dennd4c PE=1 SV=1	A6H8H2	1.0373	1.45078	1.4402	0.87585	1.02338	1.81612	3.2084	1.10324	1.79574	2.06171	1.201	1.7894	1.48993	0.212965
Pyruvate dehydrogenase E1 component subunit beta: mitochondrial OS=Mus musculus GN=Pdhb PE=1 SV=1	Q9D051	0.01254	0.00925	0.00942	0.00539	0.0071	0.00446	0.00907	0.00424	0.00837	0.0099	0.0091	0.0066	0.725275	0.216904
Stress-70 protein: mitochondrial OS=Mus musculus GN=Hspa9 PE=1 SV=3	P38647	0.01275	0.00955	0.00831	0.00588	0.006	0.00343	0.00817	0.00715	0.00892	0.00769	0.0091	0.0067	0.736264	0.218023
DNA-directed RNA polymerase II subunit RPB1 OS=Mus musculus GN=Polr2a PE=1 SV=3	P08775	0.5534	0.46069	0.37293	0.24876	0.25459	0.17825	0.33777	0.41589	0.31597	0.46418	0.4089	0.3005	0.734899	0.219404
Cysteine--tRNA ligase: cytoplasmic OS=Mus musculus GN=Cars PE=2 SV=2	Q9ER72	0.07526	0.09319	0.02203	NA	0.01704	NA	0.03033	0.0269	0.02822	0.05768	0.0635	0.0256	0.40315	0.22645
Hydroxymethylglutaryl-CoA lyase: mitochondrial OS=Mus musculus GN=Hmgcl PE=1 SV=2	P38060	0.06322	0.03855	0.02744	0.01824	0.03752	0.0347	0.05011	0.09837	0.05499	0.05034	0.0369	0.0551	1.49322	0.229683
Electron transfer flavoprotein subunit alpha: mitochondrial OS=Mus musculus GN=Etfa PE=1 SV=2	Q99LC5	0.00223	0.00239	0.00249	0.00131	0.00232	0.00182	0.00455	0.0039	0.00218	0.00216	0.0021	0.003	1.42857	0.230568
Pyruvate dehydrogenase protein X component: mitochondrial OS=Mus musculus GN=Pdhx PE=1 SV=1	Q8BKZ9	0.01048	0.01418	0.01064	0.00587	0.00997	0.00775	0.02473	0.01951	0.01555	0.0146	0.0103	0.0155	1.50485	0.231417
Insulin-degrading enzyme (Fragment) OS=Mus musculus GN=Ide PE=1 SV=1	F6RPJ9	0.14745	0.11784	0.11475	0.07537	0.07705	0.0608	0.11632	0.08422	0.10882	0.09705	0.1139	0.0894	0.784899	0.234061
Ras-related protein Rab-3A OS=Mus musculus GN=Rab3a PE=1 SV=1	P63011	0.07819	0.08003	0.08284	0.05039	0.0249	0.02597	0.09125	0.06083	0.07508	0.07452	0.0729	0.0556	0.762689	0.243864
ADP/ATP translocase 2 OS=Mus musculus GN=Slc25a5 PE=1 SV=3	P51881	0.04211	0.03699	0.05192	0.02216	0.02265	0.01687	0.03404	0.03679	0.03112	0.03052	0.0383	0.0283	0.738903	0.247473
Succinate dehydrogenase [ubiquinone] flavoprotein subunit: mitochondrial OS=Mus musculus GN=Sdha PE=1 SV=1	Q8K2B3	0.02619	0.04034	0.02682	0.01753	0.02433	0.02922	0.04083	0.03795	0.04171	0.03758	0.0277	0.0348	1.25632	0.265849
Heat shock 70 kDa protein 12B OS=Mus musculus GN=Hspa12b PE=1 SV=1	Q9CZJ2	0.06207	0.05531	0.04456	0.02728	0.02499	0.03056	0.0424	0.04226	0.03864	0.05384	0.0473	0.0358	0.756871	0.279662
Dehydrogenase/reductase SDR family member 4 OS=Mus musculus GN=Dhrs4 PE=1 SV=3	Q99LB2	0.43918	0.48183	0.343	0.24095	0.27353	0.18466	0.35812	0.32919	0.33643	0.39597	0.3762	0.2964	0.787879	0.282864
Malate dehydrogenase: mitochondrial OS=Mus musculus GN=Mdh2 PE=1 SV=3	P08249	0.06402	0.04025	0.04635	0.04304	0.04561	0.03836	0.07174	0.09894	0.06154	0.05476	0.0484	0.0632	1.30579	0.28714
AFG3-like protein 2 OS=Mus musculus GN=Afg3l2 PE=1 SV=1	Q8JZQ2	0.03889	0.04965	0.04423	0.02256	0.03152	0.01611	0.03001	0.03259	0.03835	0.04696	0.0388	0.0297	0.765464	0.288604
OTU domain-containing protein 4 OS=Mus musculus GN=Otud4 PE=1 SV=1	B2RRE7	0.04826	0.0814	0.05128	0.03998	0.04782	0.00922	0.04848	0.05288	0.04452	0.0522	0.0552	0.0406	0.735507	0.288684
Titin OS=Mus musculus GN=Ttn PE=1 SV=1	A2ASS6	0.00117	0.00071	0.0004	0.00044	0.0003	0.00025	0.00053	0.00066	0.00057	0.00058	0.0007	0.0005	0.714286	0.29602
NADH dehydrogenase [ubiquinone] iron-sulfur protein 8: mitochondrial OS=Mus musculus GN=Ndufs8 PE=1 SV=1	Q8K3J1	0.07843	0.09618	0.06717	0.03929	0.03667	0.01393	0.07455	0.03025	0.11259	0.12233	0.0703	0.0536	0.762447	0.30116
Purine nucleoside phosphorylase OS=Mus musculus GN=Pnp PE=1 SV=2	P23492	0.07655	0.09562	0.06922	0.03844	0.03457	0.00905	0.08	0.0647	0.06543	0.07437	0.07	0.0508	0.725714	0.304721
Myosin-4 OS=Mus musculus GN=Myh4 PE=2 SV=1	Q5SX39	2.39296	2.77306	2.04422	0.97056	1.30018	0.8373	1.85737	1.60374	1.64251	1.55213	2.0452	1.4482	0.708097	0.305849
Ig heavy chain V region AC38 205.12 OS=Mus musculus PE=1 SV=1	P06330	0.27265	0.1342	0.16481	0.05178	0.14538	0.27696	0.16234	0.28227	0.19886	0.10748	0.1559	0.2132	1.36754	0.309075
ATP synthase subunit g: mitochondrial OS=Mus musculus GN=Atp5l PE=1 SV=1	Q9CPQ8	0.12687	0.07823	0.09812	0.04601	0.08505	0.0856	0.12677	0.15556	0.10317	0.08049	0.0873	0.1112	1.27377	0.309484
Aspartate aminotransferase: mitochondrial OS=Mus musculus GN=Got2 PE=1 SV=1	P05202	0.07133	0.06679	0.05023	0.03294	0.05197	0.04091	0.0964	0.10177	0.07895	0.07556	0.0553	0.074	1.33816	0.309743
2-oxoglutarate dehydrogenase: mitochondrial OS=Mus musculus GN=Ogdh PE=1 SV=3	Q60597	0.02916	0.02769	0.01431	0.01231	0.01134	0.005	0.0177	0.01328	0.02864	0.0369	0.0209	0.0152	0.727273	0.312309
Electron transfer flavoprotein subunit beta OS=Mus musculus GN=Etfb PE=1 SV=3	Q9DCW4	0.05006	0.04098	0.05058	0.02958	0.03531	0.03127	0.06998	0.07393	0.07376	0.06828	0.0428	0.0569	1.32944	0.337663
Unconventional myosin-XVIIIa OS=Mus musculus GN=Myo18a PE=1 SV=1	E9QAX2	0.06279	0.06519	0.04624	0.03482	0.04154	0.03378	0.04459	0.05046	0.04431	0.05517	0.0523	0.0429	0.820268	0.337754
Homeodomain-interacting protein kinase 4 OS=Mus musculus GN=Hipk4 PE=1 SV=2	Q3V016	1	1	0.82099	0.4697	0.50394	0.38636	0.80833	0.84466	0.69048	0.75221	0.8227	0.6468	0.786192	0.341116
Laminin subunit alpha-1 OS=Mus musculus GN=Lama1 PE=1 SV=1	P19137	1	1	0.82609	0.46667	0.5045	0.38889	0.80884	0.84211	0.68606	0.75035	0.8232	0.6461	0.784864	0.341793
Putative uncharacterized protein ENSP00000382790 homolog OS=Mus musculus GN=Gm3414 PE=5 SV=1	Q3TNU4	1	1	0.82564	0.46875	0.50877	0.39665	0.8069	0.84677	0.68293	0.75253	0.8236	0.6484	0.787275	0.344528
Adenomatous polyposis coli protein OS=Mus musculus GN=Apc PE=1 SV=1	Q61315	1	1	0.82609	0.46667	0.50704	0.39474	0.80531	0.84076	0.68852	0.75238	0.8232	0.6473	0.786322	0.345062
C-Jun-amino-terminal kinase-interacting protein 1 OS=Mus musculus GN=Mapk8ip1 PE=1 SV=2	Q9WVI9	1	1	0.82927	0.46591	0.50699	0.39809	0.80435	0.84932	0.68449	0.75113	0.8238	0.6486	0.787327	0.348552
Myocardin OS=Mus musculus GN=Myocd PE=1 SV=2	Q8VIM5	1	1	0.83333	0.46497	0.5042	0.39855	0.80952	0.84586	0.68786	0.75	0.8246	0.6492	0.787291	0.349833
LIM domain-binding protein 3 OS=Mus musculus GN=Ldb3 PE=1 SV=1	Q9JKS4	0.00523	0.00459	0.00396	0.00314	0.00349	0.00129	0.0039	0.0025	0.00646	0.00963	0.0042	0.0035	0.833333	0.351058
Tripartite motif-containing protein 30A OS=Mus musculus GN=Trim30a PE=1 SV=2	P15533	1	1	0.82682	0.46448	0.50423	0.39739	0.80976	0.84337	0.68635	0.75	0.8228	0.6482	0.787798	0.351335
Leucine-rich repeat serine/threonine-protein kinase 2 OS=Mus musculus GN=Lrrk2 PE=1 SV=2	Q5S006	1	1	0.82857	0.4636	0.50424	0.39709	0.8078	0.8459	0.68493	0.75217	0.823	0.648	0.787363	0.351358
Uncharacterized protein KIAA1109 OS=Mus musculus GN=Kiaa1109 PE=1 SV=4	A2AAE1	1	1	0.82407	0.4645	0.50267	0.39686	0.80934	0.84502	0.68498	0.75185	0.8221	0.6478	0.787982	0.351417
Dynein regulatory complex protein 1 OS=Mus musculus GN=Drc1 PE=2 SV=1	Q3USS3	1	1	0.82778	0.46305	0.50575	0.3974	0.80678	0.84591	0.68508	0.75309	0.8227	0.6482	0.787894	0.353399
CAS1 domain-containing protein 1 OS=Mus musculus GN=Casd1 PE=2 SV=1	Q7TN73	1	1	0.82791	0.46197	0.50388	0.39521	0.808	0.84615	0.68528	0.7509	0.8225	0.6477	0.787477	0.353989
MCG16528 OS=Mus musculus GN=Klhl33 PE=4 SV=1	G3UW92	1	1	0.82379	0.46503	0.50667	0.39655	0.80808	0.848	0.68539	0.75	0.8222	0.6489	0.789224	0.354072
Protein Ighv1-12 (Fragment) OS=Mus musculus GN=Ighv1-12 PE=4 SV=2	A0A075B665	0.99748	1	0.83117	0.46224	0.50394	0.39749	0.80952	0.84626	0.68421	0.75225	0.8227	0.6483	0.788015	0.354143
Protein Zfp563 (Fragment) OS=Mus musculus GN=Zfp563 PE=4 SV=1	F6R6Y7	0.99937	1	0.82656	0.46373	0.50527	0.39714	0.80861	0.84603	0.68629	0.75083	0.8224	0.6487	0.788789	0.354419
Chorion-specific transcription factor GCMa OS=Mus musculus GN=Gcm1 PE=1 SV=1	P70348	1	1	0.82635	0.46328	0.50515	0.39789	0.80672	0.84694	0.68561	0.75113	0.8224	0.6485	0.788546	0.354538
RNA polymerase-associated protein RTF1 homolog OS=Mus musculus GN=Rtf1 PE=1 SV=1	A2AQ19	1	1	0.825	0.46212	0.5061	0.39576	0.80843	0.84348	0.68421	0.75652	0.8218	0.6476	0.788026	0.354968
Protein Vmn1r69 OS=Mus musculus GN=Vmn1r69 PE=2 SV=1	Q8VIC1	1	1	0.82586	0.464	0.50569	0.39742	0.80904	0.84635	0.68697	0.75032	0.8225	0.6491	0.789179	0.355356
Mitochondrial fission regulator 1 OS=Mus musculus GN=Mtfr1 PE=4 SV=1	D6RFQ6	1	1	0.82508	0.46348	0.50575	0.39733	0.80952	0.84577	0.68481	0.75082	0.8221	0.6486	0.788955	0.355367
Constitutive coactivator of peroxisome proliferator-activated receptor gamma OS=Mus musculus GN=Fam120b PE=1 SV=1	Q6RI63	1	1	0.82569	0.46273	0.50649	0.39785	0.80731	0.84424	0.68608	0.75099	0.8221	0.6484	0.788712	0.355782
Protein regulator of cytokinesis 1 (Fragment) OS=Mus musculus GN=Prc1 PE=1 SV=1	G3UYX6	0.9992	1	0.82614	0.46341	0.50572	0.39728	0.80896	0.84569	0.68651	0.75083	0.8222	0.6488	0.789102	0.355786
Unconventional myosin-Id OS=Mus musculus GN=Myo1d PE=1 SV=1	Q5SYD0	0.9986	1	0.82589	0.46355	0.50529	0.39789	0.80874	0.84615	0.68621	0.75	0.822	0.6489	0.789416	0.355882
Ubinuclein-2 OS=Mus musculus GN=Ubn2 PE=1 SV=2	Q80WC1	1	1	0.82394	0.46377	0.50279	0.39604	0.80925	0.84756	0.68837	0.75281	0.8219	0.6488	0.78939	0.355975
Creatine kinase B-type OS=Mus musculus GN=Ckb PE=1 SV=1	Q04447	0.14561	0.11796	0.1303	0.01739	0.02579	0.01159	0.10051	0.0573	0.0736	0.03419	0.1028	0.0538	0.523346	0.357294
Alpha-2-macroglobulin-P OS=Mus musculus GN=A2mp PE=2 SV=2	Q6GQT1	1	1	0.82558	0.46269	0.50531	0.39744	0.80924	0.84661	0.68597	0.75053	0.8221	0.6489	0.78932	0.357425
Peroxisome assembly protein 26 OS=Mus musculus GN=Pex26 PE=2 SV=2	Q8BGI5	1	1	0.82857	0.46237	0.50533	0.39723	0.80952	0.84615	0.68831	0.75114	0.8227	0.6493	0.789231	0.35766
Homeobox protein MSX-2 OS=Mus musculus GN=Msx2 PE=1 SV=2	Q03358	0.99892	1	0.82677	0.46287	0.50526	0.39906	0.80851	0.84657	0.68697	0.75082	0.8221	0.6493	0.789807	0.357818
Gap junction gamma-1 protein OS=Mus musculus GN=Gjc1 PE=1 SV=1	P28229	1	1	0.82468	0.46154	0.50627	0.39658	0.80804	0.84302	0.6872	0.75	0.8216	0.6482	0.788948	0.358149
E3 ubiquitin-protein ligase CCNB1IP1 OS=Mus musculus GN=Ccnb1ip1 PE=1 SV=1	D3Z3K2	1	1	0.8247	0.46252	0.50685	0.39744	0.80697	0.84615	0.68734	0.75	0.8218	0.649	0.78973	0.358396
Netrin receptor UNC5D OS=Mus musculus GN=Unc5d PE=2 SV=1	Q8K1S2	0.99709	1	0.82584	0.46222	0.50562	0.39695	0.80769	0.84651	0.68719	0.75219	0.8213	0.6488	0.789967	0.358746
Kinesin-like protein KIF18A OS=Mus musculus GN=Kif18a PE=2 SV=1	Q91WD7	1	1	0.82676	0.46237	0.50543	0.4	0.81007	0.84691	0.68729	0.75116	0.8223	0.6499	0.790344	0.360418
Protein Zbtb21 OS=Mus musculus GN=Zbtb21 PE=1 SV=1	E9Q444	1	1	0.82464	0.46043	0.50532	0.39286	0.8125	0.84615	0.68508	0.75229	0.8213	0.6484	0.78948	0.360742
Adhesion G-protein coupled receptor F1 OS=Mus musculus GN=Adgrf1 PE=2 SV=2	Q8VEC3	1	1	0.82353	0.46203	0.50794	0.39796	0.81481	0.84615	0.68229	0.74905	0.8214	0.6498	0.791088	0.362512
Cytochrome c oxidase subunit 5A: mitochondrial OS=Mus musculus GN=Cox5a PE=1 SV=2	P12787	0.31993	0.27813	0.21479	0.14857	0.18586	0.14576	0.19002	0.18593	0.26085	0.3386	0.2404	0.1937	0.80574	0.363598
28S ribosomal protein S36: mitochondrial OS=Mus musculus GN=Mrps36 PE=1 SV=1	Q9CQX8	0.2731	0.58486	0.53248	0.16501	0.18085	0.37333	0.16908	0.33045	0.23467	0.13921	0.3889	0.2577	0.662638	0.363752
Ribonuclease 2B OS=Mus musculus GN=Rnase2b PE=1 SV=2	O35292	1	1	0.82609	0.45763	0.50382	0.40244	0.80909	0.84	0.68468	0.74775	0.8209	0.648	0.789378	0.364052
Protein Gm20547 OS=Mus musculus GN=Gm20547 PE=3 SV=1	B8JJN0	1.34202	1.07868	0.65283	0.2262	0.34838	0.31792	0.54348	0.50491	0.56356	0.95446	0.8249	0.4556	0.552309	0.367047
Tropomyosin alpha-1 chain OS=Mus musculus GN=Tpm1 PE=1 SV=1	F8WID5	0.75234	0.5767	0.37154	0.26218	0.36426	0.44921	0.46139	0.95918	1.42334	1.1482	0.4907	0.7315	1.49073	0.3677
Germinal-center associated nuclear protein OS=Mus musculus GN=Mcm3ap PE=1 SV=2	Q9WUU9	2	2	1.63636	0.91667	1.00763	0.79268	1.62667	1.69369	1.375	1.5	1.6383	1.2991	0.792956	0.37179
Protein Mki67 OS=Mus musculus GN=Mki67 PE=1 SV=1	E9PVX6	3	3	2.46809	1.36842	1.51661	1.1895	2.42986	2.54098	2.06667	2.25212	2.4591	1.9487	0.792444	0.373613
Cyclin-C OS=Mus musculus GN=Ccnc PE=2 SV=4	Q62447	1	1	0.82946	0.45283	0.50943	0.4	0.80952	0.84516	0.69091	0.75	0.8206	0.651	0.793322	0.380867
Tropomyosin beta chain OS=Mus musculus GN=Tpm2 PE=1 SV=1	A2AIM4	0.11765	0.13559	0.08683	0.07729	0.08262	0.07233	0.12138	0.26838	0.2146	0.20816	0.1043	0.1519	1.45638	0.388863
Coatomer subunit delta OS=Mus musculus GN=Arcn1 PE=1 SV=2	Q5XJY5	0.24937	0.20661	0.09969	0.14437	0.081	0.1303	0.14537	0.2027	0.12558	0.19349	0.175	0.137	0.782857	0.398387
Tropomyosin alpha-1 chain OS=Mus musculus GN=Tpm1 PE=1 SV=1	P58771	0.01465	0.01576	0.01101	0.00582	0.01157	0.01152	0.01719	0.01154	0.01946	0.02725	0.0118	0.0143	1.21186	0.411927
2:4-dienoyl-CoA reductase: mitochondrial OS=Mus musculus GN=Decr1 PE=1 SV=1	Q9CQ62	0.02789	0.02625	0.01628	0.01352	0.01775	0.01514	0.03472	0.03595	0.02836	0.02999	0.021	0.0264	1.25714	0.41843
Ankyrin-2 OS=Mus musculus GN=Ank2 PE=1 SV=1	S4R291	0.03325	0.01439	0.01667	0.00604	0.01129	0.01134	0.00898	0.01148	0.01049	0.00886	0.0176	0.0107	0.607955	0.420113
ES1 protein homolog: mitochondrial OS=Mus musculus GN=D10Jhu81e PE=1 SV=1	Q9D172	0.0098	0.01547	0.00843	0.00721	0.009	0.00492	0.00957	0.00835	0.01039	0.02967	0.0102	0.0084	0.823529	0.425511
Serine protease inhibitor A3K OS=Mus musculus GN=Serpina3k PE=1 SV=2	P07759	0.0011	0.00455	0.00335	0.00203	0.00496	NA	0.00267	0.00179	0.00588	0.00145	0.0028	0.0038	1.35714	0.429212
ATP synthase subunit beta: mitochondrial OS=Mus musculus GN=Atp5b PE=1 SV=2	P56480	0.01477	0.01096	0.00967	0.00568	0.00949	0.00704	0.0164	0.01595	0.0147	0.01536	0.0103	0.0127	1.23301	0.432226
Long-chain specific acyl-CoA dehydrogenase: mitochondrial OS=Mus musculus GN=Acadl PE=1 SV=2	P51174	0.02054	0.01428	0.01624	0.00811	0.0132	0.0109	0.0225	0.02053	0.02325	0.02294	0.0148	0.0181	1.22297	0.43409
Actin: cytoplasmic 1 OS=Mus musculus GN=Actb PE=1 SV=1	P60710	0.55558	0.86973	0.44506	0.09527	0.53582	0.34321	0.99551	0.35108	1.11005	1.24037	0.4914	0.6671	1.35755	0.452632
Protein Serpinb9 OS=Mus musculus GN=Serpinb9 PE=1 SV=1	O08797	0.28146	0.39489	0.40381	0.15449	0.25397	0.11364	0.33951	0.23188	0.27765	0.28889	0.3087	0.2433	0.788144	0.456864
Large neutral amino acids transporter small subunit 3 OS=Mus musculus GN=Slc43a1 PE=1 SV=1	G3X8X3	2.31104	2.37634	1.39604	0.03214	9.11765	0.73723	2.69748	0.6888	1.41053	1.07566	1.5289	2.9303	1.91661	0.46095
Pyruvate kinase PKM OS=Mus musculus GN=Pkm PE=1 SV=4	P52480	0.02686	0.02317	0.01904	0.01063	0.00983	0.00863	0.02331	0.02198	0.01778	0.01866	0.0199	0.0163	0.819095	0.464579
Mitochondrial 2-oxoglutarate/malate carrier protein OS=Mus musculus GN=Slc25a11 PE=1 SV=3	Q9CR62	0.06958	0.07856	0.0964	0.02584	0.04514	0.02329	0.07126	0.05492	0.05254	0.06957	0.0676	0.0494	0.730769	0.473124
Omega-amidase NIT2 OS=Mus musculus GN=Nit2 PE=1 SV=1	Q9JHW2	0.063	0.08034	0.05777	0.05756	0.04735	0.04135	0.07195	0.07289	0.06342	0.07581	0.0647	0.0594	0.918083	0.492189
Peroxiredoxin 6 OS=Mus musculus GN=Prdx6 PE=1 SV=1	Q6GT24	0.17526	0.11704	0.10675	0.07339	0.08875	0.07422	0.11083	0.06836	0.15643	0.18962	0.1181	0.0997	0.8442	0.496188
Nuclear receptor corepressor 2 OS=Mus musculus GN=Ncor2 PE=1 SV=1	F8VQL9	0.42816	0.48909	0.39515	0.15686	0.25997	0.11878	0.33931	0.4144	0.29952	0.35248	0.3673	0.2864	0.779744	0.49621
Enoyl-CoA delta isomerase 1: mitochondrial OS=Mus musculus GN=Eci1 PE=1 SV=2	P42125	0.03257	0.02573	0.02458	0.01262	0.01571	0.01502	0.02476	0.01176	0.03256	0.03234	0.0239	0.02	0.83682	0.505856
Triosephosphate isomerase OS=Mus musculus GN=Tpi1 PE=1 SV=4	P17751	0.016	0.01026	0.01224	0.00893	0.00851	0.01045	0.00938	0.01233	0.01208	0.01258	0.0119	0.0106	0.890756	0.509632
LIM domain-binding protein 3 OS=Mus musculus GN=Ldb3 PE=1 SV=1	E9PYJ9	0.58468	0.72671	0.53143	0.46774	0.58065	0.15385	0.49763	0.44056	1	2.81319	0.5776	0.5345	0.925381	0.514737
Myoglobin OS=Mus musculus GN=Mb PE=1 SV=3	P04247	0.06641	0.05392	0.05768	0.02284	0.03151	0.01937	0.06226	0.03082	0.06115	0.06065	0.0502	0.041	0.816733	0.518545
Creatine kinase S-type: mitochondrial OS=Mus musculus GN=Ckmt2 PE=1 SV=1	Q6P8J7	0.04414	0.05222	0.04762	0.03525	0.04006	0.03661	0.05364	0.05852	0.05719	0.09228	0.0448	0.0492	1.09821	0.526121
Carbonyl reductase family member 4 OS=Mus musculus GN=Cbr4 PE=1 SV=2	Q91VT4	0.07271	0.03703	0.03235	0.03371	0.0318	0.04279	0.05149	0.07179	0.05268	0.06338	0.0439	0.0501	1.14123	0.528485
Isovaleryl-CoA dehydrogenase: mitochondrial OS=Mus musculus GN=Ivd PE=1 SV=1	Q9JHI5	0.05594	0.03096	0.04161	0.06768	0.02789	0.02574	0.03206	0.0638	0.06663	0.05398	0.049	0.0432	0.881633	0.545742
Histone H4 OS=Mus musculus GN=Hist1h4a PE=1 SV=2	P62806	0.15842	0.23788	0.144	0.06614	0.12129	0.0403	0.1956	0.04603	0.26343	0.28771	0.1516	0.1333	0.879288	0.551431
Phosphoglycerate mutase 2 OS=Mus musculus GN=Pgam2 PE=2 SV=3	O70250	0.03811	0.03448	0.02209	0.01069	0.02083	0.00371	0.03281	0.01799	0.03417	0.03752	0.0263	0.0219	0.8327	0.554327
MICOS complex subunit Mic60 OS=Mus musculus GN=Immt PE=1 SV=1	Q8CAQ8	0.02294	0.02865	0.02347	0.01166	0.01689	0.00994	0.01993	0.02085	0.0248	0.03017	0.0217	0.0185	0.852535	0.565654
NADH dehydrogenase [ubiquinone] 1 beta subcomplex subunit 3 OS=Mus musculus GN=Ndufb3 PE=1 SV=1	Q9CQZ6	0.05468	0.04632	0.03557	NA	0.02083	0.06036	0.11276	0.0458	0.07101	0.04892	0.0455	0.0622	1.36703	0.566758
3-ketoacyl-CoA thiolase: mitochondrial OS=Mus musculus GN=Acaa2 PE=1 SV=3	Q8BWT1	0.01821	0.02216	0.01993	0.00685	0.01175	0.01158	0.02823	0.02518	0.02286	0.0202	0.0168	0.0199	1.18452	0.584879
Nucleolar RNA helicase 2 OS=Mus musculus GN=Ddx21 PE=1 SV=3	Q9JIK5	0.10224	0.12488	0.10082	0.02329	0.09398	0.0529	0.09574	0.11946	0.13171	0.09305	0.0878	0.0988	1.12528	0.593
BRISC and BRCA1-A complex member 1 OS=Mus musculus GN=Babam1 PE=2 SV=1	Q3UI43	1.77135	0.88776	0.74819	0.5445	0.51379	0.41943	1	1.25532	0.87296	1.0597	0.9879	0.8123	0.822249	0.602513
Acyl-CoA dehydrogenase family member 11 OS=Mus musculus GN=Acad11 PE=1 SV=2	Q80XL6	0.34835	0.29177	0.23506	0.11111	0.15312	0.1925	0.23419	0.2134	0.19434	0.24768	0.2466	0.1975	0.800892	0.603458
Tubulin alpha-4A chain (Fragment) OS=Mus musculus GN=Tuba4a PE=1 SV=1	A0A0A0MQA5	0.00133	0.00135	0.00123	NA	0.00192	NA	0.00145	0.00091	0.00163	0.00205	0.0013	0.0015	1.15385	0.615105
Short/branched chain specific acyl-CoA dehydrogenase: mitochondrial OS=Mus musculus GN=Acadsb PE=1 SV=1	Q9DBL1	0.01393	0.0224	0.01264	0.01204	0.01591	0.012	0.00981	0.02888	0.02514	0.02817	0.0153	0.0183	1.19608	0.616436
Myosin-6 OS=Mus musculus GN=Myh6 PE=1 SV=2	Q02566	0.00654	0.00588	0.00469	0.00241	0.0034	0.00212	0.00564	0.00344	0.00645	0.00744	0.0049	0.0042	0.857143	0.616868
Calmodulin OS=Mus musculus GN=Calm1 PE=1 SV=1	Q3UKW2	0.09064	0.11692	0.03448	0.02616	0.08149	0.02345	0.08264	0.1051	0.10583	0.14906	0.0671	0.0797	1.18778	0.621596
Beta-globin OS=Mus musculus GN=Hbbt1 PE=1 SV=1	A8DUK4	0.02947	0.02461	0.02076	0.01061	0.01542	0.00396	0.03348	0.0116	0.04018	0.0396	0.0214	0.0209	0.976636	0.626222
Isocitrate dehydrogenase [NAD] subunit gamma 1: mitochondrial OS=Mus musculus GN=Idh3g PE=1 SV=1	P70404	0.06415	0.05997	0.04328	0.01274	0.03184	0.01295	0.04959	0.03131	0.04276	0.05678	0.045	0.0337	0.748889	0.643704
Ras-related protein Rab-5C OS=Mus musculus GN=Rab5c PE=1 SV=1	Q8C266	0.25667	0.34174	0.29594	0.08537	0.15306	0.11426	0.28355	0.24543	0.16514	0.2017	0.2449	0.1923	0.785218	0.647233
Sarcalumenin OS=Mus musculus GN=Srl PE=1 SV=1	Q7TQ48	0.03119	0.03189	0.02024	0.01191	0.01906	0.01255	0.02344	0.01784	0.02789	0.04245	0.0238	0.0202	0.848739	0.652208
Myosin light chain 3 OS=Mus musculus GN=Myl3 PE=1 SV=4	P09542	0.00043	0.00045	0.00027	0.00034	NA	0.00022	0.00045	0.00041	0.0003	0.0003	0.0004	0.0003	0.75	0.652785
Glyceraldehyde-3-phosphate dehydrogenase OS=Mus musculus GN=Gm3839 PE=1 SV=1	S4R1W1	4.03764	6.16608	2.30961	1.62602	2.21631	1.50074	3.46082	2.20805	5.15745	6.45875	3.5348	2.9087	0.822875	0.677345
Myosin-3 OS=Mus musculus GN=Myh3 PE=2 SV=2	P13541	1.94953	1.06376	1.42961	0.60814	0.87798	1.12941	1.65206	1.85181	1.2186	1.31448	1.2628	1.346	1.06589	0.703371
Cytochrome c oxidase subunit 4 isoform 1: mitochondrial OS=Mus musculus GN=Cox4i1 PE=1 SV=2	P19783	0.22512	0.22442	0.14616	0.09664	0.11102	0.09275	0.20637	0.13049	0.24579	0.29363	0.1731	0.1573	0.908723	0.707369
ATP-dependent 6-phosphofructokinase: muscle type OS=Mus musculus GN=Pfkm PE=1 SV=3	P47857	0.03656	0.04148	0.02072	0.01705	0.02681	0.00876	0.03412	0.02409	0.03963	0.05609	0.029	0.0267	0.92069	0.719567
Actin-related protein 3 OS=Mus musculus GN=Actr3 PE=1 SV=3	Q99JY9	0.03745	0.05457	0.01654	NA	0.01233	0.01613	0.0773	0.00952	0.08313	0.07024	0.0362	0.0397	1.09669	0.727176
Troponin I: cardiac muscle OS=Mus musculus GN=Tnni3 PE=1 SV=2	P48787	0.01046	0.01004	0.00752	0.00236	0.00265	0.01123	0.00651	0.00337	0.00837	0.01035	0.0076	0.0064	0.842105	0.727867
Myosin-binding protein C: cardiac-type OS=Mus musculus GN=Mybpc3 PE=1 SV=1	Q3UIK0	0.00511	0.00719	0.00442	0.0049	0.00444	0.00097	0.00686	0.00723	0.00916	0.01313	0.0054	0.0057	1.05556	0.72867
Desmoplakin OS=Mus musculus GN=Dsp PE=1 SV=1	E9Q557	0.06532	0.03448	0.03078	0.01866	0.02771	0.01134	0.05822	0.0318	0.03828	0.02995	0.0373	0.0335	0.898123	0.728888
Serum albumin OS=Mus musculus GN=Alb PE=1 SV=3	P07724	0.00664	0.00385	0.00224	0.00259	0.00324	0.00232	0.00481	0.00363	0.00662	0.00931	0.0038	0.0041	1.07895	0.744699
Elongation factor 1-alpha 2 OS=Mus musculus GN=Eef1a2 PE=1 SV=1	P62631	0.02299	0.02509	0.01413	0.00968	0.01878	0.00867	0.0183	0.01466	0.01968	0.03236	0.018	0.016	0.888889	0.761188
Mitochondrial import receptor subunit TOM40 homolog OS=Mus musculus GN=Tomm40 PE=1 SV=3	Q9QYA2	0.09898	0.07121	0.09169	0.02477	0.05906	0.05411	0.06226	0.07286	0.04081	0.06066	0.0717	0.0578	0.806137	0.765961
Serine dehydratase-like OS=Mus musculus GN=Sdsl PE=2 SV=1	Q8R238	0.4	0.34904	0.50255	0.01737	0.13214	0.09181	0.34712	0.14884	0.09657	0.07184	0.3172	0.1633	0.514817	0.767641
Phosphoglycerate kinase 1 OS=Mus musculus GN=Pgk1 PE=1 SV=4	P09411	0.00393	0.00437	0.00424	0.00322	0.00342	0.00115	0.00584	0.00344	0.007	0.00714	0.0039	0.0042	1.07692	0.768044
Citrate synthase: mitochondrial OS=Mus musculus GN=Cs PE=1 SV=1	Q9CZU6	0.1073	0.0658	0.06053	0.03616	0.05898	0.0458	0.09336	0.05757	0.10076	0.10761	0.0674	0.0713	1.05786	0.770833
Protein Myh13 OS=Mus musculus GN=Myh13 PE=1 SV=1	B1AR69	0.32775	0.41972	0.21141	0.13903	0.1741	0.19212	0.30706	0.20055	0.33018	0.48922	0.2745	0.2408	0.877231	0.782311
ADP/ATP translocase 1 OS=Mus musculus GN=Slc25a4 PE=1 SV=4	P48962	0.01881	0.01651	0.02101	0.00788	0.01244	0.00942	0.02397	0.02102	0.01942	0.01674	0.0161	0.0173	1.07453	0.79024
Fibrinogen beta chain OS=Mus musculus GN=Fgb PE=2 SV=1	Q8K0E8	0.1633	0.23397	0.20673	0.03141	0.09945	0.1854	0.22615	0.12098	0.12165	0.12385	0.1589	0.1507	0.948395	0.797568
ATP synthase F(0) complex subunit B1: mitochondrial OS=Mus musculus GN=Atp5f1 PE=1 SV=1	Q9CQQ7	0.1249	0.26505	0.26977	0.09577	0.16028	0.06762	0.45381	0.16041	0.31755	0.24528	0.1889	0.2319	1.22763	0.805412
Acyl-coenzyme A thioesterase 13 OS=Mus musculus GN=Acot13 PE=1 SV=1	Q9CQR4	0.03725	0.0275	0.02106	0.01285	0.01707	0.01925	0.02858	0.0328	0.02848	0.02182	0.0247	0.0252	1.02024	0.813808
Myosin light polypeptide 6 OS=Mus musculus GN=Myl6 PE=1 SV=3	Q60605	0.00613	0.00641	0.00402	0.00193	NA	0.00316	0.00495	0.00523	0.00499	0.00416	0.0046	0.0046	1	0.822157
Sarcoplasmic/endoplasmic reticulum calcium ATPase 2 OS=Mus musculus GN=Atp2a2 PE=1 SV=2	O55143	0.00472	0.00505	0.00475	0.00156	0.00329	0.00223	0.00453	0.00233	0.00562	0.00629	0.004	0.0036	0.9	0.825276
NADH dehydrogenase [ubiquinone] 1 alpha subcomplex subunit 7 OS=Mus musculus GN=Ndufa7 PE=1 SV=3	Q9Z1P6	0.02552	0.02723	0.026	0.01302	0.01859	0.01759	0.03099	0.01016	0.03626	0.04351	0.0229	0.0227	0.991266	0.825594
Protein Ahnak OS=Mus musculus GN=Ahnak PE=1 SV=1	E9Q616	0.00851	0.01093	0.00682	0.00401	0.00402	0.007	0.00836	0.00876	0.00655	0.00678	0.0076	0.0069	0.907895	0.826791
MCG140437: isoform CRA_d OS=Mus musculus GN=Myh2 PE=1 SV=1	G3UW82	0.79148	1.70848	0.84062	0.48198	0.63978	0.48755	1.26351	1.05975	0.78967	0.92187	0.9556	0.8481	0.887505	0.827087
Trifunctional enzyme subunit alpha: mitochondrial OS=Mus musculus GN=Hadha PE=1 SV=1	Q8BMS1	0.04546	0.04222	0.03777	0.02042	0.03046	0.01924	0.06974	0.03819	0.04534	0.04725	0.0365	0.0406	1.11233	0.828594
Apoptosis-inducing factor 1: mitochondrial OS=Mus musculus GN=Aifm1 PE=1 SV=1	Q9Z0X1	0.01545	0.01708	0.01743	0.00698	0.0097	0.0083	0.01416	0.0145	0.01934	0.0251	0.0142	0.0132	0.929577	0.831861
ATP synthase subunit gamma: mitochondrial OS=Mus musculus GN=Atp5c1 PE=1 SV=1	Q91VR2	0.05175	0.03127	0.03488	0.01931	0.0241	0.02982	0.04431	0.0279	0.05106	0.05515	0.0343	0.0354	1.03207	0.84522
Cytochrome c oxidase subunit 6B1 OS=Mus musculus GN=Cox6b1 PE=1 SV=2	P56391	0.04106	0.04189	0.03198	0.01796	0.0163	NA	0.053	0.01436	0.05716	0.05793	0.0332	0.0352	1.06024	0.851931
Fatty acid-binding protein: heart OS=Mus musculus GN=Fabp3 PE=1 SV=5	P11404	0.08913	0.06761	0.06133	0.04178	0.0537	0.03377	0.07678	0.05448	0.10105	0.1124	0.065	0.064	0.984615	0.852746
Nischarin OS=Mus musculus GN=Nisch PE=1 SV=2	Q80TM9	0.02671	0.40184	0.07673	0.15939	0.08508	0.01664	0.23633	0.23036	0.08892	0.10127	0.1662	0.1315	0.791215	0.854094
Succinyl-CoA:3-ketoacid coenzyme A transferase 1: mitochondrial OS=Mus musculus GN=Oxct1 PE=1 SV=1	Q9D0K2	0.11336	0.11413	0.08523	0.04659	0.06472	0.05508	0.10731	0.07975	0.11238	0.13029	0.0898	0.0838	0.933185	0.857089
Glyceraldehyde-3-phosphate dehydrogenase OS=Mus musculus GN=Gapdh PE=1 SV=1	A0A0A0MQF6	0.0419	0.04008	0.02653	0.01694	0.02131	0.01507	0.04708	0.0239	0.04709	0.05178	0.0314	0.0309	0.984076	0.86764
Synaptojanin-1 OS=Mus musculus GN=Synj1 PE=1 SV=1	D3Z656	0.09524	0.10544	0.11427	0.01302	0.05045	0.04507	0.07051	0.05343	0.06959	0.04838	0.082	0.0578	0.704878	0.877169
Fumarate hydratase: mitochondrial OS=Mus musculus GN=Fh PE=1 SV=3	P97807	0.03339	0.02258	0.01955	0.01094	0.01552	0.01057	0.02992	0.02019	0.02593	0.0289	0.0216	0.0204	0.944444	0.882687
ATP synthase-coupling factor 6: mitochondrial OS=Mus musculus GN=Atp5j PE=1 SV=1	P97450	0.03481	0.03923	0.03171	NA	0.02735	0.02434	0.06764	0.02779	0.04977	0.03912	0.0352	0.0394	1.11932	0.889291
Creatine kinase M-type OS=Mus musculus GN=Ckm PE=2 SV=1	P07310	0.01311	0.01835	0.01538	0.01172	0.0128	0.00617	0.02185	0.01809	0.02435	0.03344	0.0146	0.0167	1.14384	0.889516
Medium-chain specific acyl-CoA dehydrogenase: mitochondrial OS=Mus musculus GN=Acadm PE=1 SV=1	P45952	0.02044	0.0187	0.01892	0.01138	0.01125	0.00701	0.02457	0.02767	0.02128	0.02408	0.0174	0.0184	1.05747	0.896153
Succinyl-CoA ligase [ADP-forming] subunit beta: mitochondrial OS=Mus musculus GN=Sucla2 PE=1 SV=2	Q9Z2I9	0.02468	0.02141	0.01888	0.00754	0.01509	0.01101	0.02174	0.01102	0.02554	0.02978	0.0181	0.0169	0.933702	0.902999
Actin: alpha cardiac muscle 1 OS=Mus musculus GN=Actc1 PE=1 SV=1	P68033	0.04137	0.05757	0.03433	0.01423	0.0303	0.01575	0.06436	0.02235	0.07229	0.08261	0.0369	0.041	1.11111	0.904887
Enoyl-CoA hydratase: mitochondrial OS=Mus musculus GN=Echs1 PE=1 SV=1	Q8BH95	0.01944	0.02348	0.01381	0.00649	0.00972	0.00609	0.02611	0.01915	0.02506	0.02259	0.0158	0.0172	1.08861	0.907403
Succinyl-CoA ligase [ADP/GDP-forming] subunit alpha: mitochondrial OS=Mus musculus GN=Suclg1 PE=1 SV=4	Q9WUM5	0.02109	0.01873	0.01299	0.00911	0.01355	0.00953	0.01989	0.0179	0.01685	0.03092	0.0155	0.0155	1	0.920285
Dual specificity mitogen-activated protein kinase kinase 1 OS=Mus musculus GN=Map2k1 PE=1 SV=2	P31938	0.976	1.42529	0.51905	0.59873	0.70349	0.6	0.86977	0.8587	1.2	1.27559	0.8798	0.8464	0.962037	0.955637
Glutathione S-transferase kappa 1 OS=Mus musculus GN=Gstk1 PE=1 SV=3	Q9DCM2	0.03524	0.04986	0.02125	0.01075	0.02482	0.01302	0.04636	0.0169	0.04487	0.04736	0.0293	0.0292	0.996587	0.956921
Cytochrome c oxidase subunit 7A1: mitochondrial OS=Mus musculus GN=Cox7a1 PE=3 SV=1	P56392	0.05476	0.02246	0.04121	0.04679	0.04389	0.01732	0.04066	0.05319	0.06148	0.09325	0.0413	0.0433	1.04843	0.956972
Thioredoxin-dependent peroxide reductase: mitochondrial OS=Mus musculus GN=Prdx3 PE=1 SV=1	P20108	0.11395	0.07695	0.09387	0.06255	0.07883	0.047	0.10756	0.08668	0.12138	0.11611	0.0868	0.0883	1.01728	0.970992
MICOS complex subunit Mic60 OS=Mus musculus GN=Immt PE=1 SV=1	E9Q800	0.17417	0.30069	0.28869	0.18298	0.23384	0.21517	0.2001	0.27816	0.23302	0.36897	0.2366	0.2321	0.980981	0.972879
Branched-chain-amino-acid aminotransferase: mitochondrial OS=Mus musculus GN=Bcat2 PE=2 SV=2	O35855	0.07731	0.07713	0.03793	0.03352	0.05383	0.03701	0.05142	0.05373	0.07294	0.08962	0.0565	0.0538	0.952212	0.994281
Legend:
Control Diet (CD)
High Fat Diet (HFD)
