# Supplementary material for: Obesity-mediated regulation of cardiac protein acetylation: parallel analysis of total and acetylated proteins via TMT-tagged mass spectrometry
Source: Biosci Rep. 2018 Sep 7;38(5):BSR20180721. doi: 10.1042/BSR20180721 (PMC6127670; doi:10.1042/BSR20180721)
Supplement: Supplementary file 6 [file bsr20180721_Supp6.xls]

## Sheet: Sheet1
Supplemental Table 6. Acetylated Protein Top Diseases, Disorders, and Toxicity
Top Canonical Pathways	P-Value	Number of Molecules
Mitochondrial Dysfunction	1.55e-21	23
Epithelial Adherens Junction Signaling	1.1e-17	19
Oxidative Phosphorylation	6.35e-16	16
TCA Cycle II (Eukaryotic)	1.1e-15	10
Calcium Signaling	1.37e-13	17
Top Diseases and Biological Functions	P-Value range	Number of Molecules
Diseases and Disorders
Cardiovascular Disease	4.58E-04 - 1.43E-16	47
Organismal Injury and Abnormalities	4.76E-04 - 1.43E-16	136
Skeletal and Muscular Disorders	4.03E-04 - 1.43E-16	74
Developmental Disorder	4.03E-04 - 1.84E-14	38
Hereditary Disorder	4.76E-04 - 1.84E-14	87
Top Toxicological Functions	P-Value range	Number of Molecules
Cardiotoxicity
Cardiac Dysfunction	1.05E-01 - 5.07E-11	18
Cardiac Hypertrophy	2.35E-01 - 1.37E-07	18
Congenital Heart Anomaly	1.91E-01 - 9.83E-06	9
Cardiac Inflammation	5.42E-02 - 1.36E-04	7
Cardiac Fibrosis	7.50E-02 - 1.49E-04	10
